# Supplementary material for: MicroRNA-Mediated Metabolic Reprograming in Renal Cancer
Source: Cancers (Basel). 2019 Nov 20;11(12):1825. doi: 10.3390/cancers11121825 (PMC6966432; doi:10.3390/cancers11121825)
Supplement: Supplementary file 1 [file cancers-11-01825-s001.zip]

Archive with 7 entries (7 files):
- cancers-565117-supplementary.docx
- cancers-565117.docx
- cancers-565117.pdf
- cancers-638193-suppl Table S1-S7 and S10-S14.xlsx
- cancers-638193-suppl-final.pdf
- cancers-638193-Table S8.xlsx
- cancers-638193-Table S9.xlsx
