# Supplementary material for: MicroRNA-Mediated Metabolic Reprograming in Renal Cancer
Source: Cancers (Basel). 2019 Nov 20;11(12):1825. doi: 10.3390/cancers11121825 (PMC6966432; doi:10.3390/cancers11121825)
Supplement: Supplementary file 1 [file cancers-11-01825-s001.zip › cancers-638193-suppl Table S1-S7 and S10-S14.xlsx]

## Sheet: Table S1
Table S1. Selection of 20 genes for validation analysis performed in this study
HR	2.07	1.54	1.54	2.08	1.84	ns	1.41	2.49	ns	ns	2.68	ns	ns	ns	ns	1.55	2.65	2.15	ns	ns	1.56	1.72	2.92	1.54	1.84	2.07	1.88	ns	1.68	1.4	1.93	1.49	1.43	ns	ns	1.92	1.56	ns	1.89	1.4	1.8	2.68	1.68	1.65	1.65	ns	1.49	2.65	1.91
FC (preliminary analysis)	6.1	2	-172.4	-2.9	1.8	-7.2	-1.29	-8.9	-3.9	-2.2	2.3	-12.2	-5.8	-6.1	-5.4	-4.6	1.5	-5.9	-10.9	2	-2	-5.3	-37.9	-7.7	-4.4	-3	-3.6	-2.1	-2	2.4	-2.4	-2.6	-3.3	3	17.9	7.8	8.5	-2	-16	2.2	-101.3	-2.4	2.3	-1.3	-3	3.2	1.9	2.5	-1.7
The number of miRNA indicated by at least two algorythms	3	13	1	9	18	15	36	8	20	0	0	5	1	0	6	2	11	0	0	44	5	16	57	47	60	174	37	30	8	0	77	2	47	35	21	1	10	0	1	27	19	16	12	10	4	1	2	3	0
The number of miRNA indicated by at least three algorythms	0	7	0	0	2	3	5	2	0	0	0	1	0	0	1	0	0	0	0	12	0	12	19	2	41	57	1	15	2	0	11	0	14	15	0	1	0	0	0	13	0	7	2	5	0	0	0	0	0
The number of miRNA indicated by at least four algorythms	0	2	0	0	0	0	0	0	0	0	0	0	0	0	0	0	0	0	0	0	0	0	0	0	19	7	0	4	1	0	0	0	0	0	0	1	0	0	0	1	0	1	0	2	0	0	0	0	0
MIRNA	ADA	ADPGK	AGXT	AGXT2	ALDH18A1	ALDH4A1	ALDH5A1	ALDH6A1	ARG2	ASL	ASNS	ASS1	CKMT1A	CKMT1B	CKMT2	CNDP1	CNDP2	DDC	DHDPSL	DPYD	DPYS	ETNK2	G6PC	GADL1	GATM	GDA	GK	GLS2	GOT1	GPCPD1	GPD1L	GPT	GPT2	HK1	HK2	HK3	IL4I1	MCEE	MIOX	P4HA1	PAH	PCCA	PGM2	PHOSPHO1	PKLR	PKM2	PRODH	PYCR1	SDHB
hsa-let-7a-5p	0	0	0	1	0	0	1	0	2	0	0	0	0	0	0	0	0	0	0	0	0	4	0	1	6	0	0	1	0	1	1	0	0	1	2	0	0	0	0	0	0	0	0	0	0	0	0	0	0
hsa-let-7b-5p	0	0	0	1	0	0	2	0	2	0	0	0	0	0	0	0	0	0	0	0	0	4	0	0	6	0	0	1	0	1	1	0	0	1	2	0	0	0	0	0	0	0	0	0	0	0	0	0	0
hsa-let-7c-5p	0	0	0	1	0	0	2	0	2	0	0	0	0	0	0	0	0	0	0	0	0	4	0	1	6	0	0	1	0	1	1	0	0	1	2	0	0	0	0	0	0	0	0	0	0	0	0	0	0
hsa-let-7d-5p	0	0	0	1	0	0	0	0	1	0	0	0	0	0	0	0	0	0	0	0	0	4	0	0	5	0	0	0	0	1	1	0	0	1	1	0	0	0	0	0	0	0	0	0	0	0	0	0	0
hsa-let-7e-5p	0	1	0	1	0	0	0	0	2	0	0	0	0	0	0	0	0	0	0	0	0	4	1	1	6	2	0	1	0	1	1	1	0	0	2	0	0	0	0	0	0	0	0	0	0	0	0	0	0
hsa-let-7f-5p	0	0	0	1	0	0	0	0	1	0	0	1	0	0	0	0	0	0	0	0	0	4	1	1	6	1	0	0	0	1	0	0	0	0	2	0	0	0	0	0	0	0	0	0	0	0	0	0	0
hsa-let-7g-5p	0	0	0	1	0	0	0	0	2	0	0	0	0	0	0	0	0	0	0	0	0	4	0	1	5	1	0	1	0	1	2	0	0	0	2	0	0	0	0	0	0	0	0	0	0	0	0	0	0
hsa-let-7i-5p	0	0	0	1	0	0	0	0	2	0	0	0	0	0	0	0	0	0	0	0	0	4	0	1	6	1	0	1	0	1	2	0	0	0	2	0	0	0	0	0	0	0	0	0	0	0	0	0	0
hsa-miR-1-3p	0	5	0	0	1	0	1	0	1	1	0	0	0	0	0	1	0	0	1	0	0	0	0	2	0	0	0	0	0	0	0	0	0	0	0	0	0	0	0	0	0	0	2	0	2	0	0	0	0
hsa-miR-101-3p	0	0	0	0	0	0	0	0	1	0	0	0	0	0	0	0	0	0	0	0	0	0	0	0	0	0	1	0	0	0	1	0	0	0	0	0	0	0	0	1	0	0	1	0	0	0	0	0	0
hsa-miR-103a-3p	0	0	0	0	0	0	1	0	1	0	0	0	1	1	0	0	0	0	0	0	0	0	0	1	0	1	1	3	0	1	0	0	0	0	0	0	0	0	1	0	0	0	0	0	0	0	0	0	0
hsa-miR-105-5p	0	0	0	0	0	0	0	0	0	0	0	0	0	0	0	0	0	0	0	0	0	0	0	0	0	2	0	0	0	1	1	0	1	0	0	0	0	0	0	0	0	3	0	0	0	0	0	0	0
hsa-miR-106a-5p	0	0	0	0	0	0	1	0	0	1	0	0	0	0	0	0	1	0	1	2	0	0	0	1	0	4	0	0	0	1	1	0	0	0	0	0	1	0	1	0	0	0	1	0	0	0	0	0	0
hsa-miR-106b-5p	0	0	0	0	0	0	1	0	0	1	0	0	0	0	0	0	1	0	1	2	0	0	0	1	0	3	0	0	0	1	1	0	0	0	0	0	1	0	1	0	1	0	0	0	0	0	0	0	0
hsa-miR-107	0	0	0	0	0	0	1	0	1	0	0	0	1	1	0	0	0	0	0	0	0	0	0	1	0	1	1	3	0	1	0	0	0	0	0	0	0	0	1	0	0	0	0	0	0	0	0	0	0
hsa-miR-10a-5p	0	0	0	0	0	1	0	0	2	0	0	0	0	0	0	0	0	0	0	0	0	1	1	0	0	3	0	0	0	1	0	0	0	0	0	0	0	0	0	0	0	0	0	0	0	0	0	0	0
hsa-miR-10b-5p	0	0	0	0	0	1	0	0	2	0	0	0	0	0	0	0	0	0	0	0	0	1	1	0	0	3	1	0	0	1	0	0	0	0	0	0	0	0	0	0	0	0	0	0	0	0	0	0	0
hsa-miR-1178-3p	0	0	0	0	0	0	0	0	0	0	0	0	0	0	0	0	0	0	0	0	0	0	0	0	0	1	0	0	0	0	1	0	0	0	0	0	0	0	0	0	0	0	0	0	0	0	0	0	0
hsa-miR-1179	0	0	0	0	0	0	0	0	0	0	0	0	0	0	0	0	0	0	0	0	0	0	0	0	0	1	2	0	0	0	0	0	1	0	0	0	0	0	0	0	0	0	0	0	0	0	0	0	0
hsa-miR-1181	0	0	0	0	0	0	0	0	0	0	0	0	0	0	0	0	0	0	0	0	0	0	0	0	0	0	0	0	0	0	0	0	0	0	0	0	1	0	0	0	0	0	0	0	0	0	0	0	0
hsa-miR-1182	0	0	0	0	0	0	0	0	0	0	0	0	0	0	0	0	0	0	0	1	0	0	0	0	0	1	0	0	0	0	0	0	0	0	0	0	0	0	0	0	0	0	0	0	0	0	0	0	0
hsa-miR-1183	0	0	0	0	1	0	0	0	0	0	0	0	0	0	0	0	0	0	0	1	0	0	1	0	0	1	1	1	0	0	1	0	0	0	0	0	0	0	0	0	0	0	0	0	0	0	0	0	0
hsa-miR-1184	0	0	0	0	1	0	0	0	0	0	0	0	0	0	0	0	0	0	0	0	0	0	1	0	0	0	0	0	0	0	0	0	0	0	0	0	1	0	0	0	0	0	0	0	0	0	0	0	0
hsa-miR-1185-5p	0	0	0	0	0	0	0	0	0	0	0	0	0	0	0	0	0	0	0	0	0	0	0	0	0	0	0	0	0	0	0	0	0	0	0	0	0	0	0	0	0	0	0	0	0	0	0	0	0
hsa-miR-1197	0	0	0	0	0	1	0	0	0	0	0	0	0	0	0	0	0	0	0	1	0	0	0	0	0	1	1	0	0	0	0	0	0	0	0	0	0	0	0	0	0	0	0	0	0	0	0	0	0
hsa-miR-1200	0	0	0	0	0	0	0	1	0	0	0	0	0	0	0	0	0	0	0	0	0	0	0	0	0	1	0	0	0	0	0	0	0	0	0	0	0	0	0	0	0	0	0	0	0	0	0	0	0
hsa-miR-1202	0	0	0	0	0	0	0	0	0	0	0	1	0	0	0	0	0	0	0	0	0	0	0	0	0	1	0	0	0	0	1	0	0	0	0	0	0	0	0	0	0	0	0	0	0	0	0	0	0
hsa-miR-1203	0	1	0	0	1	0	0	0	0	0	0	0	0	0	0	0	0	0	0	0	0	0	0	0	0	0	0	0	0	0	0	0	0	0	0	0	0	0	0	0	0	0	0	0	0	0	0	0	0
hsa-miR-1204	0	0	0	0	0	0	0	0	0	0	0	0	0	0	0	0	0	0	0	0	0	0	0	0	0	0	0	0	0	0	0	0	0	0	0	0	1	0	0	0	0	0	0	0	0	0	0	0	0
hsa-miR-1205	0	0	0	0	0	0	0	0	0	0	0	0	0	0	0	0	0	0	0	0	0	0	0	0	0	0	0	1	0	0	0	0	0	0	0	0	0	0	0	0	0	0	0	0	0	0	0	1	0
hsa-miR-1206	0	0	0	0	0	0	0	0	0	0	0	0	0	0	0	0	0	0	0	0	0	0	0	0	2	1	0	0	0	0	0	0	0	0	0	0	0	0	0	1	0	0	0	0	0	0	0	0	0
hsa-miR-1207-3p	0	0	0	0	0	0	0	0	0	0	0	0	0	0	0	0	0	0	0	0	0	0	1	0	0	0	0	0	0	0	0	1	0	0	0	0	0	0	0	0	0	0	0	0	0	0	0	0	0
hsa-miR-1207-5p	0	0	0	0	0	0	0	0	0	0	0	0	0	0	0	0	0	0	0	0	0	0	0	0	0	1	0	0	0	0	0	0	0	1	0	0	0	0	0	0	0	0	0	0	0	0	0	0	0
hsa-miR-1208	0	0	0	0	0	0	0	0	0	0	0	0	0	0	0	0	0	0	0	0	0	0	0	0	0	1	0	0	0	0	0	0	0	0	0	0	0	0	0	0	0	0	0	0	0	0	0	0	0
hsa-miR-122-5p	0	1	0	1	0	1	2	0	0	0	0	0	0	0	0	1	1	0	1	0	0	0	2	1	0	2	0	0	0	0	1	0	1	0	0	0	0	0	1	4	0	0	0	1	1	2	0	0	0
hsa-miR-1224-3p	0	0	0	0	0	0	0	0	0	0	0	0	0	0	0	0	0	0	0	0	0	0	0	0	0	0	0	0	0	0	0	0	0	1	0	0	1	0	0	0	0	0	0	0	0	0	0	0	0
hsa-miR-1224-5p	0	0	0	0	0	0	0	0	0	0	0	0	0	0	0	0	0	0	0	0	0	0	0	0	0	0	0	0	0	0	0	0	0	0	0	0	0	0	0	0	0	0	0	0	0	0	0	0	0
hsa-miR-1225-3p	0	0	0	0	0	0	0	0	0	0	0	0	0	0	0	0	0	0	0	0	0	0	0	0	0	0	0	0	0	0	1	0	0	0	0	0	1	0	0	0	0	0	0	0	0	0	0	0	0
hsa-miR-1225-5p	0	0	0	0	0	0	0	0	0	0	0	0	0	0	0	0	0	0	0	0	0	0	0	1	0	0	0	0	0	0	0	0	0	0	0	0	0	0	0	0	0	0	0	0	0	0	0	0	0
hsa-miR-1226-3p	0	0	0	0	0	0	0	0	0	0	0	0	0	0	0	0	0	0	0	0	0	0	0	0	0	0	1	0	0	0	0	0	0	0	0	0	0	0	0	0	0	0	0	0	0	0	0	0	0
hsa-miR-1227-3p	0	0	0	0	0	0	0	0	0	0	0	0	0	0	0	0	0	0	0	0	0	0	0	0	0	0	0	0	0	0	0	0	0	0	0	0	0	0	0	0	0	0	0	0	0	1	0	0	0
hsa-miR-1229-3p	0	0	0	0	0	0	0	0	0	0	0	0	0	0	0	0	0	0	0	0	0	0	0	0	0	1	0	0	0	0	0	0	0	0	0	0	0	0	0	0	0	0	0	0	0	0	0	0	0
hsa-miR-1231	0	0	0	0	0	0	0	0	0	0	0	0	0	0	0	0	0	0	0	0	0	0	0	0	0	1	0	0	0	0	0	0	0	0	0	0	0	0	0	0	0	0	0	0	0	0	0	0	0
hsa-miR-1233-3p	0	0	0	0	0	0	0	0	0	0	0	0	0	0	0	0	0	0	0	0	0	0	0	0	0	0	0	0	0	0	0	0	0	0	0	0	1	0	0	0	0	0	0	0	0	0	0	0	0
hsa-miR-1234-3p	0	0	0	0	0	0	0	0	0	0	0	0	0	0	0	0	0	0	0	0	0	0	0	0	0	0	0	0	0	0	0	0	0	0	0	0	0	0	0	0	0	0	0	0	0	0	0	0	0
hsa-miR-1236-3p	0	1	0	0	0	0	0	0	0	0	0	0	0	0	0	0	0	0	0	0	0	0	0	0	0	0	0	0	0	0	0	0	0	0	1	0	1	0	0	0	0	0	0	0	0	1	0	0	0
hsa-miR-1237-3p	0	0	0	0	0	0	0	0	0	0	0	0	0	0	0	0	0	0	0	0	0	0	1	0	0	1	1	0	0	0	0	0	0	0	1	0	1	0	0	0	0	0	0	0	0	0	0	0	0
hsa-miR-1238-3p	0	0	0	0	1	0	0	0	0	0	0	0	0	0	0	0	0	0	0	0	0	0	0	0	0	0	0	0	0	0	0	0	0	0	0	0	0	0	0	0	0	0	0	0	0	0	0	0	0
hsa-miR-124-3p	0	0	1	1	0	1	0	0	2	0	0	0	0	0	0	0	0	0	0	0	0	1	0	1	2	0	0	0	0	0	1	0	4	0	0	0	0	0	0	6	0	0	2	0	0	0	0	1	0
hsa-miR-1243	0	0	0	0	0	0	0	0	0	0	0	0	0	0	0	0	0	0	0	0	0	0	0	0	0	1	0	0	0	0	0	0	0	0	0	0	0	0	0	0	0	0	0	0	0	0	0	0	0
hsa-miR-1244	0	0	0	0	0	0	0	0	0	0	0	0	0	0	0	0	0	0	0	0	0	0	0	0	0	0	0	0	0	0	1	0	0	0	1	0	0	0	0	0	1	0	0	0	0	0	0	0	0
hsa-miR-1245a	0	0	0	0	0	0	0	0	0	0	0	0	0	0	0	0	0	0	0	0	0	0	0	0	0	0	1	0	0	0	0	0	0	0	0	0	0	0	0	0	0	0	0	0	0	0	0	0	0
hsa-miR-1246	0	0	0	0	0	0	0	0	0	0	0	0	0	0	0	0	0	0	0	0	0	0	0	0	0	0	0	0	0	0	0	0	0	0	0	0	0	0	0	0	0	0	0	0	0	0	0	0	0
hsa-miR-1247-5p	0	0	0	0	0	0	0	0	0	0	0	0	0	0	0	0	0	0	0	0	0	0	0	0	0	0	0	0	0	0	0	0	0	0	0	0	1	0	0	0	0	0	0	0	0	0	0	0	0
hsa-miR-1248	0	0	0	0	0	0	0	0	0	0	0	0	0	0	0	0	0	0	0	0	0	0	1	0	0	1	0	1	0	0	0	0	0	0	0	0	0	0	0	0	0	0	0	0	0	0	0	0	0
hsa-miR-1251-5p	0	0	0	0	0	0	0	0	0	0	0	0	0	0	0	0	0	0	0	0	0	0	1	0	0	0	0	0	0	0	0	0	0	0	0	0	0	0	0	0	0	0	0	0	0	0	0	0	0
hsa-miR-1252-5p	0	0	0	0	1	0	0	0	0	0	0	0	0	0	0	0	0	0	0	1	0	0	0	0	1	0	1	0	0	0	0	0	0	0	0	0	0	0	0	0	0	0	0	0	0	0	0	0	0
hsa-miR-1253	0	0	0	0	0	0	0	0	0	0	0	0	0	0	0	0	0	0	0	0	0	0	1	1	1	0	1	0	0	0	0	0	0	0	0	0	0	0	0	0	0	0	0	0	0	0	0	0	0
hsa-miR-1254	0	1	0	0	1	1	0	0	0	0	0	0	0	0	0	0	0	0	0	0	0	0	0	1	0	1	0	0	0	0	0	0	1	0	0	0	1	0	0	0	0	0	0	1	0	1	0	0	0
hsa-miR-1255a	0	0	0	0	1	0	0	0	0	0	0	0	0	0	0	0	0	0	0	0	0	0	0	0	0	1	1	0	0	0	0	0	0	0	0	0	0	0	0	1	0	0	0	0	0	0	0	0	0
hsa-miR-1255b-5p	0	0	0	0	0	0	0	0	0	0	0	0	0	0	0	0	0	0	0	0	0	0	0	0	0	0	1	0	0	0	0	0	0	0	0	0	0	0	0	1	0	0	0	0	0	0	0	0	0
hsa-miR-1256	0	0	0	0	0	0	0	0	0	0	0	0	0	0	0	0	0	0	0	0	0	0	0	0	0	0	0	0	0	0	0	0	0	1	0	0	0	0	0	0	0	0	0	0	0	0	0	0	0
hsa-miR-1257	0	0	0	0	0	0	0	0	0	0	0	0	0	0	0	0	0	0	0	0	0	0	0	0	0	1	0	0	0	0	0	0	0	0	1	0	0	0	0	0	0	0	0	0	0	0	0	0	0
hsa-miR-1258	0	0	0	0	0	0	0	0	0	0	0	0	0	0	0	0	0	0	0	0	0	0	0	0	0	0	0	0	0	0	0	0	2	1	0	0	0	0	0	0	0	0	0	0	0	0	0	0	0
hsa-miR-125a-3p	0	0	1	0	0	0	1	0	0	0	0	0	0	0	0	0	0	0	0	0	0	0	0	1	3	0	0	0	0	0	2	0	0	0	0	0	0	0	1	0	0	0	0	0	0	0	0	0	0
hsa-miR-125a-5p	0	0	0	1	0	1	0	0	0	1	0	0	0	0	0	0	0	0	0	0	0	1	0	1	0	0	0	0	0	0	2	0	0	0	2	0	0	0	0	0	0	0	0	0	0	0	0	1	0
hsa-miR-125b-5p	0	0	0	1	0	1	0	0	0	1	0	0	0	0	0	0	0	0	0	0	0	1	0	1	0	0	0	0	0	0	2	0	0	0	2	0	0	0	0	0	0	0	0	0	0	0	0	1	0
hsa-miR-126-3p	0	0	0	0	0	0	0	0	0	0	0	0	0	0	1	0	0	0	0	0	0	0	0	0	0	0	0	0	0	0	0	0	0	0	0	0	0	0	0	0	0	0	0	1	0	0	0	0	0
hsa-miR-126-5p	0	0	0	0	0	0	0	0	0	0	0	0	0	0	0	0	0	0	0	0	0	0	0	0	0	0	0	0	0	0	0	0	0	0	0	0	0	0	0	0	0	0	0	0	0	0	0	0	0
hsa-miR-1260a	0	0	0	0	0	0	0	0	0	0	0	0	0	0	0	0	0	0	0	0	0	0	0	0	0	1	0	0	0	0	0	0	0	0	0	0	0	0	0	0	0	0	0	0	0	0	0	0	0
hsa-miR-1261	0	0	0	0	0	0	0	0	0	0	0	0	0	0	0	0	0	0	0	0	1	0	0	1	0	1	0	0	0	0	0	0	0	0	0	0	0	0	0	0	0	0	0	0	0	0	0	0	0
hsa-miR-1262	0	0	0	0	0	0	0	0	0	0	0	0	0	0	0	0	0	0	0	0	0	0	0	0	0	0	0	1	0	0	0	0	0	0	0	0	0	0	0	0	0	1	0	1	0	0	0	0	0
hsa-miR-1264	0	1	0	0	0	0	0	0	0	0	0	0	0	0	0	0	0	0	0	0	0	0	0	0	1	1	0	0	0	0	0	0	0	0	0	0	0	0	0	0	0	0	0	0	0	0	0	0	0
hsa-miR-1265	0	0	0	0	0	0	0	0	1	0	0	0	0	0	0	0	0	0	0	0	0	0	1	0	0	0	1	0	0	0	0	0	0	0	0	0	0	0	0	0	0	0	0	0	0	0	0	0	0
hsa-miR-1266-5p	0	0	0	0	0	0	0	0	0	0	0	0	0	0	0	0	0	0	0	0	0	0	0	0	1	1	0	0	0	0	0	0	0	0	0	0	1	0	0	0	0	0	0	0	0	0	0	0	0
hsa-miR-1267	0	0	0	0	0	0	0	0	0	0	0	0	0	0	0	0	0	0	0	0	0	0	0	0	0	0	0	0	0	0	0	0	0	0	0	0	0	0	0	0	0	1	0	0	0	0	0	0	0
hsa-miR-1269a	0	1	0	0	0	0	0	0	0	0	0	0	0	0	0	0	0	0	0	0	0	0	0	1	0	1	0	0	0	0	0	0	0	0	0	0	0	0	0	0	0	1	0	0	0	0	0	0	0
hsa-miR-127-3p	0	0	0	0	0	0	0	0	0	0	0	0	0	0	0	0	0	0	0	0	0	1	0	0	0	0	0	0	0	0	0	0	0	0	1	0	1	0	0	0	0	0	0	0	0	0	0	0	0
hsa-miR-127-5p	0	0	0	0	0	0	0	2	0	0	0	0	0	0	0	0	0	0	0	0	0	0	0	0	0	2	0	2	0	1	1	0	0	0	0	0	1	0	0	0	1	0	1	0	0	0	0	0	0
hsa-miR-1270	0	0	0	0	0	0	0	0	0	0	0	0	0	0	0	0	0	0	0	0	0	0	0	1	0	1	0	0	0	0	0	0	1	0	0	0	0	0	0	0	0	0	0	0	0	0	0	0	0
hsa-miR-1271-5p	0	1	0	0	0	0	0	0	0	0	0	0	0	0	0	0	0	0	0	0	0	1	0	0	0	0	0	0	0	0	0	0	0	0	0	0	0	0	0	0	0	0	0	0	0	0	0	0	0
hsa-miR-1272	0	0	0	0	0	0	0	0	0	0	0	0	0	0	0	0	0	0	0	0	0	0	0	0	0	0	0	0	0	0	0	0	0	0	0	0	0	0	0	0	0	0	0	0	0	0	0	0	0
hsa-miR-1273a	0	0	0	0	1	0	0	0	0	0	0	0	0	0	0	0	0	0	0	0	0	0	0	0	0	0	0	0	0	0	0	0	0	0	0	0	0	0	0	0	0	0	0	0	0	0	0	1	0
hsa-miR-1275	0	0	0	0	0	0	0	0	0	0	0	1	0	0	0	0	0	0	0	0	0	0	0	1	0	0	0	0	0	0	0	0	0	0	0	0	0	0	0	0	0	0	0	1	0	1	0	1	0
hsa-miR-1276	0	0	0	0	0	0	0	0	0	0	0	0	0	0	0	0	0	0	0	1	0	0	0	1	0	1	1	0	0	0	0	0	0	0	0	0	0	0	0	0	0	0	0	0	0	0	0	0	0
hsa-miR-1277-3p	0	0	0	0	0	0	0	0	0	0	0	0	0	0	0	0	0	0	0	0	0	0	0	0	0	1	0	0	0	0	0	0	0	0	0	0	0	0	0	0	0	1	0	0	0	0	0	0	0
hsa-miR-1278	0	0	0	0	0	0	0	0	0	0	0	0	0	0	0	0	0	0	0	0	0	2	1	0	0	0	0	1	0	0	0	0	0	0	0	0	0	0	0	0	0	0	0	0	0	0	0	0	0
hsa-miR-1279	0	0	0	0	0	0	0	0	0	0	0	0	0	0	0	0	0	0	0	0	0	0	1	0	0	1	0	0	0	0	0	0	0	0	0	0	0	0	0	0	0	0	0	0	0	0	0	0	0
hsa-miR-128-3p	0	0	0	0	0	4	2	0	1	0	0	0	0	0	0	0	0	0	1	0	2	0	0	0	0	1	2	0	0	0	0	0	2	1	0	0	0	0	0	0	0	0	0	1	0	0	0	1	0
hsa-miR-1281	0	0	0	0	0	0	0	0	0	0	0	0	0	0	0	0	0	0	0	0	0	0	0	0	0	0	0	0	0	0	0	0	1	0	0	0	1	0	0	0	0	0	0	0	0	0	0	0	0
hsa-miR-1283	0	0	0	0	0	0	0	0	1	0	0	0	0	0	0	0	0	0	0	1	0	0	0	0	0	0	0	0	0	0	0	0	0	0	0	0	0	0	0	0	0	0	0	0	0	0	0	0	0
hsa-miR-1284	0	0	0	0	0	0	0	0	0	0	0	0	0	0	0	0	0	0	0	0	0	0	0	1	0	0	0	0	0	0	0	0	0	0	0	0	0	0	0	0	1	0	0	0	0	0	0	0	0
hsa-miR-1285-3p	0	0	0	1	0	0	0	0	0	0	0	0	0	0	0	0	0	0	0	0	0	0	0	0	0	1	0	0	0	0	0	0	0	0	0	0	1	0	0	0	0	0	0	0	0	0	0	0	0
hsa-miR-1286	0	0	0	0	0	0	0	0	0	0	0	0	0	0	0	0	0	0	0	0	0	0	0	0	0	1	0	0	0	0	0	0	0	1	0	0	0	0	0	0	0	0	0	0	0	0	0	0	0
hsa-miR-1287-5p	0	0	0	0	0	1	0	0	0	0	0	0	0	0	0	0	0	0	0	0	0	0	0	0	0	0	0	0	0	0	0	0	0	0	0	0	0	0	0	0	0	0	0	0	0	0	0	0	0
hsa-miR-1289	0	0	0	0	1	0	0	0	0	0	0	0	0	0	0	0	0	0	0	0	0	0	0	1	0	1	0	0	0	0	0	0	0	0	0	0	0	0	0	0	0	0	0	0	0	0	0	1	0
hsa-miR-129-2-3p	0	0	0	0	0	0	0	0	0	0	0	0	0	0	0	0	0	0	0	0	0	0	0	0	0	1	0	0	0	0	2	0	1	0	0	0	0	0	0	0	0	1	0	0	1	0	0	1	0
hsa-miR-129-5p	0	0	0	0	1	0	0	0	0	0	0	0	0	0	0	0	1	0	0	0	0	0	0	2	1	3	2	1	0	0	1	0	1	0	0	0	1	0	0	0	0	0	0	0	0	0	0	0	0
hsa-miR-1290	0	0	0	0	0	0	0	0	0	0	0	0	0	0	0	0	0	0	0	0	0	0	1	0	0	0	0	0	0	0	0	0	0	0	0	0	0	0	0	0	0	0	0	0	0	0	0	0	0
hsa-miR-1291	0	0	0	0	0	0	0	0	0	0	0	0	0	0	0	0	0	0	0	0	0	0	0	0	0	0	0	0	0	0	0	0	0	0	0	0	1	0	0	0	0	0	0	0	0	0	0	0	0
hsa-miR-1292-5p	0	1	0	0	0	0	0	0	0	0	0	0	0	0	0	0	0	0	0	0	0	0	0	0	0	1	0	0	0	0	0	0	0	0	0	0	0	0	0	0	0	0	0	0	0	0	0	0	0
hsa-miR-1293	0	0	0	0	0	0	0	0	0	0	0	0	0	0	0	0	0	0	0	0	0	0	0	0	0	0	0	0	1	0	0	0	0	0	0	0	0	0	0	0	0	1	0	0	0	0	0	0	0
hsa-miR-1294	0	0	0	0	0	0	0	0	0	0	0	0	0	0	0	0	0	0	0	0	0	0	0	0	0	0	0	0	0	0	0	0	0	0	0	0	0	0	0	0	0	0	0	0	0	0	0	0	0
hsa-miR-1296-5p	0	0	0	0	0	0	0	0	0	0	0	0	0	0	0	0	0	0	0	0	0	0	0	0	0	0	0	0	0	0	0	0	0	0	0	0	0	0	0	0	0	0	0	0	0	0	0	0	0
hsa-miR-1297	0	0	0	0	0	0	1	0	0	0	0	0	0	0	0	0	0	0	0	0	0	0	0	0	0	0	1	0	0	0	0	0	0	0	0	0	0	0	0	1	0	0	1	0	0	0	0	0	0
hsa-miR-1298-5p	0	0	0	0	0	0	0	0	0	0	0	0	0	0	0	0	0	0	0	0	0	0	0	0	0	1	0	0	0	0	0	0	0	0	0	0	0	0	0	0	0	1	0	0	0	0	0	0	0
hsa-miR-1299	0	1	0	0	1	0	0	0	1	0	0	0	0	0	0	0	0	0	0	0	0	0	1	0	2	0	0	0	0	0	0	0	0	0	0	0	0	0	0	0	0	0	0	0	0	0	0	0	0
hsa-miR-1301-3p	0	0	0	0	1	0	0	0	0	0	0	0	0	0	0	0	0	0	0	0	0	0	0	0	0	1	0	0	0	0	0	0	0	0	0	0	0	0	0	0	0	0	0	0	0	0	0	0	0
hsa-miR-1302	0	0	0	0	0	0	0	0	0	0	0	0	0	0	0	0	0	0	0	0	0	0	0	0	0	0	0	0	0	0	0	0	0	0	0	0	1	0	0	0	0	0	0	0	0	0	0	0	0
hsa-miR-1303	0	0	0	0	0	0	0	0	0	0	0	0	0	0	0	0	0	0	0	0	0	0	0	0	1	1	0	0	0	0	0	0	0	0	0	0	0	0	0	0	0	0	0	0	0	0	0	0	0
hsa-miR-1304-5p	0	0	0	0	0	0	0	0	0	0	0	0	0	0	0	0	0	0	0	0	0	1	0	0	0	0	0	0	0	0	0	0	0	0	0	0	0	0	0	0	0	0	0	0	0	0	0	0	0
hsa-miR-1305	0	0	0	0	0	0	0	0	0	0	0	0	0	0	0	0	0	0	0	0	0	0	0	1	0	1	1	0	0	0	0	0	0	0	0	0	0	0	0	0	0	0	0	0	0	0	0	0	0
hsa-miR-1306-3p	0	1	0	0	0	0	0	0	0	0	0	0	0	0	0	0	0	0	0	0	0	0	0	0	0	0	0	0	0	0	0	0	0	0	0	0	0	0	0	0	0	0	0	0	0	0	0	0	0
hsa-miR-1307-3p	0	1	0	0	0	0	0	0	0	0	0	0	0	0	0	0	0	0	0	0	0	0	0	0	0	0	0	0	0	0	0	0	0	0	0	0	0	0	0	0	0	0	0	0	0	0	0	0	0
hsa-miR-130a-3p	0	0	0	1	0	0	0	0	0	0	0	0	0	0	0	0	0	0	0	1	0	0	2	0	0	6	0	0	0	1	1	0	2	0	0	0	0	0	0	0	0	1	0	0	1	0	0	0	0
hsa-miR-130b-3p	0	0	0	1	0	0	0	0	0	0	0	0	0	0	0	0	0	0	0	1	0	0	2	0	0	6	0	0	0	1	0	0	2	0	0	0	0	0	0	0	0	1	0	0	1	0	0	0	0
hsa-miR-132-3p	0	0	0	0	0	0	1	0	0	0	0	0	0	0	0	0	0	0	0	2	0	0	0	0	0	2	1	0	0	1	3	0	0	0	0	0	0	0	0	0	0	0	0	0	0	0	0	0	0
hsa-miR-1321	0	0	0	0	0	0	0	0	0	0	0	0	0	0	0	0	0	0	0	0	0	0	0	0	0	0	0	0	0	0	0	0	0	0	0	0	0	0	0	0	0	0	0	0	0	0	0	0	0
hsa-miR-1322	0	0	0	0	0	0	0	0	0	0	0	0	0	0	0	0	0	0	0	0	0	0	0	0	0	0	0	0	0	0	0	0	0	0	0	0	0	0	0	0	0	0	0	0	0	0	0	0	0
hsa-miR-1323	0	0	0	0	0	0	0	0	0	0	0	0	0	0	0	0	0	0	0	0	0	0	0	0	1	2	0	0	0	0	1	0	0	0	0	0	0	0	0	0	0	0	0	0	0	0	0	0	0
hsa-miR-1324	0	0	0	0	0	0	0	0	0	0	0	0	0	0	0	0	0	0	0	0	0	0	0	1	0	0	1	0	0	0	0	0	0	1	0	0	0	0	0	0	0	0	0	0	0	0	0	0	0
hsa-miR-133a-3p	0	0	0	0	0	0	4	0	0	0	0	0	0	0	0	0	0	0	0	0	0	1	0	0	0	0	0	3	0	0	0	0	0	0	0	0	1	0	0	0	0	0	0	0	0	1	0	0	0
hsa-miR-133b	0	0	0	0	0	0	4	0	0	0	0	0	0	0	0	0	0	0	0	0	0	1	0	0	0	0	0	3	0	0	0	0	0	0	0	0	1	0	0	0	0	0	0	0	0	1	0	0	0
hsa-miR-134-5p	0	0	0	0	1	0	0	0	0	0	0	0	0	0	0	0	0	0	0	1	0	0	0	0	0	1	0	0	0	1	2	0	0	0	0	0	0	0	1	0	0	0	0	0	0	0	0	0	0
hsa-miR-135a-5p	0	0	0	0	0	0	1	0	0	0	0	0	0	0	0	0	0	0	0	0	0	0	2	0	0	1	0	0	0	1	0	0	0	0	0	0	1	0	0	0	0	1	1	5	0	0	0	0	0
hsa-miR-135b-5p	0	0	0	0	0	0	1	0	0	0	0	0	0	0	0	0	0	0	0	0	0	0	2	1	0	0	0	0	0	1	0	0	0	0	1	0	1	0	0	0	0	1	1	5	0	0	0	0	0
hsa-miR-136-5p	0	0	0	0	0	0	0	0	0	0	0	0	0	0	0	0	0	0	0	0	0	0	0	0	3	0	0	0	0	1	1	0	1	0	0	0	0	0	0	0	0	0	1	0	0	0	0	0	0
hsa-miR-137	0	0	0	0	0	0	0	0	1	0	0	0	0	0	0	0	0	0	0	0	1	0	0	0	0	2	1	0	0	1	0	0	0	0	0	6	0	0	0	0	1	0	3	0	0	0	0	0	0
hsa-miR-138-5p	0	0	0	0	0	1	0	1	0	0	0	0	0	0	0	0	0	0	0	0	0	0	1	0	0	1	0	0	0	0	1	0	0	4	0	0	1	0	0	0	0	0	0	0	0	0	0	1	1
hsa-miR-139-3p	0	1	0	0	0	0	0	0	0	0	0	1	0	0	0	0	0	0	0	0	0	1	0	0	0	0	0	0	0	1	0	0	0	0	0	0	0	0	0	0	0	0	0	0	0	0	0	0	0
hsa-miR-139-5p	0	0	0	0	0	1	0	0	0	0	0	0	0	0	0	0	0	0	0	0	0	0	0	0	4	1	0	0	0	0	4	0	0	0	1	0	0	0	0	0	0	0	0	0	0	0	0	0	0
hsa-miR-140-3p	0	0	0	0	0	1	1	0	0	0	0	0	0	0	0	0	0	1	1	0	0	0	0	0	0	1	0	0	1	1	1	0	1	0	1	0	0	0	0	2	0	0	0	0	0	0	0	1	0
hsa-miR-140-5p	0	0	2	1	0	1	0	0	0	0	0	0	0	0	0	1	0	0	0	0	0	0	1	0	0	3	2	0	0	0	2	0	0	0	1	0	0	0	0	0	0	0	0	0	1	0	1	0	0
hsa-miR-141-3p	0	0	0	0	0	0	0	0	0	0	0	0	0	0	0	0	0	0	0	0	0	0	3	2	0	2	0	0	0	1	1	0	0	0	0	0	0	0	0	1	0	1	0	0	0	0	0	0	0
hsa-miR-142-3p	0	0	0	0	0	0	0	0	0	0	0	0	0	0	0	0	0	0	0	0	0	0	0	1	0	2	1	1	0	1	2	0	0	0	1	0	0	0	0	2	0	0	0	0	0	0	0	0	0
hsa-miR-142-5p	0	1	0	0	0	0	0	0	0	0	0	0	0	0	0	0	0	0	0	2	0	1	0	0	3	2	2	0	0	1	0	0	0	0	0	0	0	0	0	0	1	0	2	0	0	0	0	0	1
hsa-miR-143-3p	0	0	0	0	0	0	2	0	0	0	0	0	0	0	0	0	1	0	0	1	0	0	0	2	3	0	0	0	1	1	0	0	0	1	2	0	0	0	1	1	0	0	0	0	0	0	0	0	0
hsa-miR-144-3p	0	0	0	0	0	0	1	0	1	0	0	0	0	0	0	0	0	0	0	0	0	0	0	0	0	2	0	0	0	0	1	0	1	0	0	0	0	0	0	3	1	0	0	0	0	0	0	0	0
hsa-miR-145-5p	0	3	0	0	0	1	1	0	0	0	0	0	0	0	0	0	1	1	0	0	0	0	0	2	0	1	0	0	0	1	0	0	1	0	1	0	0	0	0	2	0	0	0	0	0	0	0	0	0
hsa-miR-146a-5p	0	0	0	0	0	0	2	0	0	0	0	0	0	0	0	0	1	0	0	0	0	0	0	1	0	1	0	0	2	1	0	0	1	0	1	0	0	0	0	0	0	0	0	0	0	0	0	0	0
hsa-miR-146b-3p	0	1	0	0	0	0	0	0	0	0	0	0	0	0	0	0	0	0	0	0	0	0	0	0	0	1	2	0	0	0	0	0	0	0	0	0	0	0	0	0	0	0	0	0	0	0	0	0	0
hsa-miR-146b-5p	0	0	0	0	0	0	2	0	0	0	0	0	0	0	0	0	1	0	0	0	0	0	0	1	0	1	0	0	3	1	0	0	1	0	1	0	0	0	0	0	0	0	0	0	0	0	0	0	0
hsa-miR-147a	1	0	1	0	0	1	1	0	0	0	0	0	0	0	0	0	0	0	0	0	0	0	0	1	0	0	0	1	0	0	1	0	1	0	0	0	0	0	0	0	0	1	0	1	1	0	1	0	0
hsa-miR-147b	0	0	0	0	0	0	0	0	0	0	0	0	0	0	0	0	0	0	0	0	0	0	0	0	0	0	0	0	0	0	0	0	0	0	0	0	0	0	0	0	0	0	0	0	0	0	0	0	0
hsa-miR-148a-3p	0	0	0	1	0	0	0	0	1	0	0	0	0	0	0	0	0	0	0	0	0	0	0	0	0	0	0	0	0	1	0	0	0	0	0	0	0	0	0	0	0	1	0	0	1	0	0	0	0
hsa-miR-148b-3p	0	0	0	1	0	0	0	0	1	0	0	0	0	0	0	0	0	0	0	0	0	0	0	0	0	0	0	0	0	1	0	0	0	0	0	0	0	0	0	0	0	1	0	0	1	0	0	0	0
hsa-miR-149-5p	0	1	0	0	2	1	1	0	1	0	0	0	0	0	0	0	1	0	1	0	0	0	0	2	0	0	0	0	0	0	1	0	1	0	0	0	2	0	0	0	0	0	0	2	0	0	0	1	0
hsa-miR-150-5p	0	0	0	0	0	1	1	1	0	0	0	0	0	0	0	0	1	0	1	0	0	1	0	1	0	0	0	0	0	0	0	0	0	1	1	0	0	0	1	0	0	1	0	0	0	1	0	0	0
hsa-miR-151a-3p	0	0	0	0	0	0	0	0	0	0	0	0	0	0	0	0	0	0	0	0	0	0	0	0	0	0	0	0	0	0	0	0	1	0	2	0	0	0	0	0	0	0	0	1	1	0	0	0	0
hsa-miR-151a-5p	0	0	0	0	0	0	0	0	0	0	0	0	0	0	0	0	0	0	0	0	0	0	0	0	0	0	0	0	0	0	0	0	0	0	0	0	0	0	0	0	0	0	0	0	0	0	1	0	0
hsa-miR-152-3p	0	0	0	0	0	0	1	0	1	0	0	0	0	0	0	0	0	0	0	0	0	0	0	0	0	0	0	0	0	1	0	0	0	0	0	0	0	0	0	0	0	1	0	0	1	0	0	0	0
hsa-miR-153-3p	0	0	0	0	0	0	1	1	0	0	0	0	0	0	0	0	0	0	0	1	0	0	2	1	6	0	0	0	0	1	1	0	1	0	0	0	0	0	0	0	0	0	0	4	0	0	0	0	0
hsa-miR-154-5p	0	1	0	0	0	0	0	0	2	0	1	0	0	0	0	0	0	0	0	0	0	0	0	1	3	2	0	0	0	0	0	0	1	0	0	0	0	0	0	0	1	2	0	0	0	0	0	0	0
hsa-miR-155-5p	0	0	0	0	0	0	1	0	1	0	0	0	0	0	0	0	0	0	1	0	0	3	0	1	2	1	0	0	1	0	2	0	0	1	0	0	0	0	0	0	0	2	0	0	0	0	0	0	0
hsa-miR-15a-5p	0	0	0	0	0	0	1	0	0	0	0	0	0	0	0	0	0	0	0	0	0	0	0	1	0	1	0	6	0	0	0	0	0	1	0	0	1	0	1	0	0	0	0	0	0	0	0	0	0
hsa-miR-15b-5p	0	0	0	0	0	0	1	0	0	0	0	0	0	0	0	0	0	0	0	0	1	0	0	0	0	0	1	6	0	0	0	0	0	1	0	0	1	0	1	0	0	1	0	0	0	0	0	0	0
hsa-miR-16-5p	0	0	0	0	0	0	1	0	0	0	0	0	0	0	0	0	0	0	0	1	0	0	0	1	0	1	0	6	0	0	0	0	0	1	0	0	0	0	1	0	0	1	0	0	0	0	1	0	0
hsa-miR-17-3p	0	0	0	0	0	0	0	0	0	0	0	0	0	0	0	0	0	0	0	0	0	0	0	0	1	0	0	0	0	0	1	0	0	0	0	0	0	0	0	0	0	0	0	0	0	0	0	0	0
hsa-miR-17-5p	0	0	0	0	0	0	2	1	0	1	0	0	0	0	0	0	1	0	1	3	0	0	0	1	0	4	0	0	0	1	2	0	0	1	0	0	1	0	1	0	2	0	0	0	0	0	0	0	0
hsa-miR-181a-3p	0	0	0	0	0	0	0	0	0	0	0	0	0	0	0	0	0	0	0	0	0	0	0	0	0	0	0	0	0	0	0	0	0	0	0	0	0	0	0	0	0	0	0	0	0	0	0	0	0
hsa-miR-181a-5p	0	0	1	0	0	0	0	0	0	0	0	0	0	0	0	0	0	0	0	0	0	0	0	2	5	4	1	0	1	1	4	0	2	0	0	0	0	0	0	1	0	1	0	0	0	0	0	0	0
hsa-miR-181b-5p	0	0	1	0	0	0	0	0	0	0	0	0	0	0	0	0	0	0	0	0	0	0	0	2	5	4	1	0	1	1	4	0	1	0	1	0	0	0	0	1	0	1	0	0	0	0	0	0	0
hsa-miR-181c-5p	0	0	1	0	0	0	0	0	0	0	0	0	0	0	0	0	0	0	0	0	0	0	0	2	5	3	1	0	1	1	4	0	1	0	1	0	0	0	0	0	0	1	0	0	0	0	0	0	0
hsa-miR-181d-5p	0	0	1	0	0	0	0	0	0	0	0	0	0	0	0	0	0	0	0	0	0	0	0	2	4	4	1	0	1	1	3	0	1	0	1	0	0	0	0	1	0	1	0	0	0	0	0	0	0
hsa-miR-182-3p	0	0	0	0	0	0	1	0	0	0	0	0	0	0	0	0	0	0	0	0	0	0	0	0	0	0	0	0	0	0	0	0	0	0	0	0	1	0	0	0	0	0	0	0	0	0	0	0	0
hsa-miR-182-5p	0	0	0	0	1	0	1	0	0	0	0	1	0	0	0	0	0	0	0	1	0	3	0	1	0	2	4	0	0	1	0	0	0	0	0	0	0	0	0	0	0	1	0	0	0	0	0	0	0
hsa-miR-1825	0	0	0	0	0	0	0	0	0	0	0	0	0	0	0	0	0	0	0	0	0	0	0	0	0	0	0	0	0	0	0	0	0	0	0	0	0	0	0	0	0	0	0	0	0	1	0	0	0
hsa-miR-1827	0	0	0	0	0	0	0	0	1	0	0	0	0	0	0	0	0	0	0	0	0	0	0	0	0	0	0	0	0	0	0	0	0	0	0	0	0	0	0	0	0	0	0	1	0	0	0	0	0
hsa-miR-183-5p	0	1	0	0	0	1	1	0	0	0	0	0	0	0	0	0	1	0	0	0	1	0	3	0	0	3	0	0	0	1	0	0	1	0	0	0	0	0	0	0	0	0	0	0	0	0	0	0	0
hsa-miR-184	0	0	0	0	0	2	0	0	0	0	0	1	0	0	0	0	0	0	0	0	0	0	0	0	0	1	0	0	0	0	0	0	0	0	0	0	1	0	2	1	0	0	0	0	0	1	0	1	0
hsa-miR-185-5p	0	0	0	1	0	0	0	0	0	0	0	0	0	0	0	0	0	0	1	0	0	1	0	0	1	3	0	0	0	1	1	0	0	1	0	0	0	0	0	0	0	0	0	0	0	0	0	0	0
hsa-miR-186-5p	0	0	0	0	0	1	2	0	0	0	0	0	0	0	0	0	0	0	0	3	1	0	1	0	1	2	1	0	0	1	0	0	2	0	0	0	0	0	0	0	0	0	0	0	0	0	0	0	0
hsa-miR-187-3p	0	1	0	0	0	0	0	0	0	0	0	0	0	0	0	0	0	0	0	0	0	0	0	0	0	0	0	0	0	0	0	0	0	0	0	0	2	0	0	0	0	0	0	0	0	0	0	0	0
hsa-miR-188-3p	0	0	0	0	0	1	1	0	0	0	0	0	0	0	0	0	0	0	0	0	0	1	0	0	0	0	0	0	0	0	0	0	0	0	1	0	0	0	0	0	0	0	0	0	0	0	0	1	0
hsa-miR-188-5p	0	0	0	0	0	0	0	0	0	0	0	0	0	0	0	1	0	0	1	0	0	1	0	1	0	0	0	0	0	1	0	0	0	0	1	0	0	0	1	1	0	0	0	0	0	0	0	0	0
hsa-miR-18a-5p	0	0	0	0	0	1	1	0	0	0	0	0	0	0	0	0	0	0	0	1	0	0	0	0	1	2	0	0	0	0	0	0	0	0	1	0	0	0	0	0	1	0	0	0	0	0	0	0	0
hsa-miR-18b-5p	0	0	0	0	0	1	1	0	0	0	0	0	0	0	0	0	0	0	0	1	0	0	0	1	0	1	0	0	0	0	0	0	0	0	0	0	0	0	0	0	0	0	0	0	0	0	0	0	0
hsa-miR-190a-5p	0	0	0	0	0	0	0	0	0	0	0	0	0	0	0	0	0	0	0	0	0	0	1	0	0	0	0	2	0	0	1	0	0	0	0	0	0	0	0	0	0	0	0	0	0	0	0	0	0
hsa-miR-190b	0	0	0	0	0	0	0	0	0	0	0	0	0	0	0	0	0	0	0	0	0	0	1	0	0	1	0	2	0	0	1	0	0	0	0	0	0	0	0	0	0	0	0	0	0	0	0	0	0
hsa-miR-191-3p	0	0	0	0	0	0	0	0	0	0	0	0	0	0	0	0	0	0	0	0	0	0	0	0	0	0	0	0	0	0	0	0	0	0	0	0	0	0	0	0	0	0	0	0	0	0	0	1	0
hsa-miR-191-5p	0	0	0	0	1	0	0	0	0	0	0	0	0	0	0	0	0	1	0	0	0	0	0	0	0	0	0	0	0	0	0	0	0	0	0	0	0	0	0	0	1	0	0	0	0	0	0	0	0
hsa-miR-192-5p	0	0	0	0	0	0	0	0	1	0	0	0	0	0	0	0	0	0	0	0	0	0	2	0	0	0	0	0	0	0	0	0	1	1	0	0	0	0	1	0	0	0	0	0	0	0	2	0	0
hsa-miR-193a-3p	0	1	0	0	0	1	1	0	0	1	0	0	0	0	0	0	0	0	0	1	0	0	0	0	0	1	0	3	0	0	2	0	0	0	0	0	0	0	0	0	0	0	0	0	0	0	0	0	0
hsa-miR-193a-5p	0	0	0	0	0	1	1	0	0	0	0	1	0	0	0	0	0	0	0	0	0	0	0	0	0	0	0	0	0	0	0	0	0	0	0	0	0	0	0	0	0	0	0	0	0	0	0	0	0
hsa-miR-193b-3p	0	1	0	0	0	1	1	0	0	1	0	0	0	0	0	0	0	0	0	1	0	0	0	0	0	1	0	0	0	0	1	0	0	0	0	0	1	0	0	0	0	0	0	0	0	0	0	0	0
hsa-miR-194-5p	0	1	0	0	0	2	0	0	0	0	0	0	0	0	0	0	0	0	1	0	0	0	0	0	0	0	0	0	0	0	1	0	0	0	0	0	0	0	0	0	0	0	0	0	0	0	0	0	0
hsa-miR-195-5p	0	0	0	0	0	0	1	0	0	0	0	0	0	0	0	0	0	0	0	0	0	0	0	0	0	1	0	6	0	0	0	0	0	1	0	0	0	0	1	0	0	1	0	0	0	0	0	0	0
hsa-miR-196a-5p	0	0	0	0	0	0	1	1	0	0	0	0	0	0	0	0	0	0	0	0	0	0	0	1	0	0	0	0	0	1	3	0	0	0	0	0	0	0	0	0	0	0	0	0	0	0	0	0	0
hsa-miR-196b-5p	0	0	0	0	0	0	1	2	0	0	0	0	0	0	0	0	0	0	0	0	1	0	0	1	0	1	0	0	0	1	2	0	0	0	0	0	0	0	0	0	0	0	0	0	0	0	0	0	0
hsa-miR-197-3p	0	1	0	0	0	0	0	0	0	0	0	0	0	0	0	0	0	0	1	0	0	1	0	0	1	0	0	0	0	0	1	0	1	1	0	0	0	0	1	2	0	0	0	0	0	0	0	1	0
hsa-miR-198	0	0	0	0	0	1	0	0	0	0	0	0	2	1	0	0	0	0	1	0	0	0	0	0	0	0	0	0	0	0	0	0	0	0	0	0	0	0	1	0	0	0	0	0	0	0	0	0	0
hsa-miR-199a-3p	0	0	0	0	0	0	1	0	2	0	0	0	0	0	0	0	0	0	0	0	0	0	0	0	0	0	0	0	0	0	1	0	1	0	1	0	0	0	0	0	0	0	0	1	0	0	0	0	0
hsa-miR-199a-5p	0	0	0	0	1	1	1	0	0	0	0	0	0	0	0	0	0	0	1	0	0	0	0	1	0	0	0	0	0	0	1	0	1	0	0	0	0	0	1	1	0	0	0	0	0	0	0	0	0
hsa-miR-199b-3p	0	0	0	0	0	0	1	0	2	0	0	0	0	0	0	0	0	0	0	0	0	0	0	0	0	0	0	0	0	0	1	0	0	0	1	0	0	0	0	0	0	0	0	1	0	0	0	0	0
hsa-miR-199b-5p	0	0	0	0	0	1	0	0	0	0	0	0	0	0	0	0	0	0	0	0	0	0	0	0	0	0	1	0	0	0	0	0	0	0	0	0	0	0	0	0	0	0	0	0	0	0	0	0	0
hsa-miR-19a-3p	1	0	0	0	0	0	0	0	0	0	0	0	0	0	0	0	1	0	0	0	0	0	0	0	0	6	0	0	0	1	0	0	0	0	0	0	0	0	0	0	0	1	0	0	0	0	0	0	0
hsa-miR-19b-3p	1	0	0	0	0	0	0	0	0	0	0	0	0	0	0	0	1	0	0	0	0	0	0	0	0	6	0	0	0	1	0	0	0	0	0	0	0	0	0	0	0	1	0	0	0	0	0	0	0
hsa-miR-200a-3p	0	0	0	0	0	0	0	0	0	0	0	0	0	0	0	0	0	0	0	0	0	0	3	2	0	1	0	0	0	1	1	0	1	0	0	0	0	0	0	0	0	1	0	0	0	0	0	0	0
hsa-miR-200a-5p	0	0	0	0	0	0	0	0	0	0	0	0	0	0	0	0	0	0	0	0	0	0	0	0	0	1	0	0	0	0	0	0	0	0	0	0	0	0	0	0	0	0	0	0	0	0	0	0	0
hsa-miR-200b-3p	0	0	0	0	0	0	0	0	0	0	0	0	0	0	0	0	0	0	0	0	0	0	4	2	0	3	0	0	2	0	0	0	1	0	0	0	0	0	0	0	1	0	0	1	0	0	0	0	0
hsa-miR-200c-3p	0	0	0	0	0	0	0	0	0	0	0	0	0	0	0	0	0	0	0	0	0	0	4	2	0	3	0	0	2	0	0	0	1	0	0	0	0	0	0	0	1	0	0	1	0	0	0	0	0
hsa-miR-202-3p	1	0	0	0	0	0	1	3	0	0	0	0	0	0	0	0	0	0	0	0	0	0	0	0	1	2	0	0	0	0	1	0	0	0	2	0	1	0	0	0	0	0	0	0	0	0	0	0	0
hsa-miR-202-5p	0	0	0	0	0	0	0	0	0	0	0	0	0	0	0	0	0	1	0	0	0	0	0	0	0	0	0	0	0	0	0	0	0	0	0	0	0	0	0	1	0	0	0	0	0	0	0	0	0
hsa-miR-203a-3p	0	4	0	0	0	0	2	0	0	0	0	0	0	0	0	0	0	0	0	0	0	0	0	1	3	3	0	0	0	0	0	0	0	0	0	0	0	0	0	1	1	0	0	0	1	0	0	0	0
hsa-miR-204-5p	0	0	0	0	0	0	2	0	0	0	0	1	0	0	0	0	0	0	1	0	0	0	2	1	0	3	0	0	0	1	2	0	3	1	1	0	2	0	0	0	0	0	0	0	0	0	0	0	0
hsa-miR-205-5p	0	1	0	0	0	0	1	1	0	0	0	1	0	0	0	0	0	0	1	1	0	0	0	0	0	2	0	0	1	1	0	0	1	0	0	0	0	0	0	1	0	1	0	0	0	0	0	0	0
hsa-miR-206	0	5	0	0	1	0	1	0	1	1	0	0	1	0	0	1	0	0	1	1	0	0	0	2	1	1	0	0	0	0	0	0	0	0	0	0	0	0	0	0	0	0	1	0	2	0	0	0	0
hsa-miR-208a-3p	0	0	0	0	1	0	0	0	0	0	0	0	0	0	0	0	0	0	0	1	0	0	0	0	0	0	1	0	0	0	0	0	0	0	1	0	0	0	0	0	1	0	0	0	0	0	0	0	0
hsa-miR-208b-3p	0	0	0	0	1	0	0	0	0	0	0	0	0	0	0	0	0	0	0	1	0	0	0	0	0	0	0	0	0	0	0	0	0	0	1	0	0	0	0	0	1	0	0	0	0	0	0	0	0
hsa-miR-20a-5p	0	0	0	0	0	0	2	1	0	1	0	0	0	0	0	0	1	0	1	3	0	0	0	1	0	3	0	0	0	1	1	0	0	0	0	0	1	0	1	0	0	0	0	0	0	0	0	0	0
hsa-miR-20b-5p	0	0	0	0	0	0	1	1	0	1	0	0	0	0	0	0	1	0	1	1	0	0	0	1	0	4	1	0	0	1	2	0	0	1	0	0	1	0	1	0	2	0	0	0	0	0	0	0	0
hsa-miR-21-5p	0	1	0	0	0	0	0	0	0	0	0	0	0	0	0	0	0	0	0	0	0	0	1	0	0	0	0	0	0	1	1	0	0	0	0	0	0	0	0	1	0	0	0	0	0	0	0	0	0
hsa-miR-210-3p	0	0	0	0	0	0	1	0	0	0	0	0	0	0	0	0	0	0	0	0	0	0	0	1	0	0	0	0	0	0	2	0	0	0	1	0	0	0	0	0	0	0	0	0	0	0	0	0	0
hsa-miR-211-5p	0	0	0	0	0	0	2	0	0	0	0	1	0	0	0	0	0	0	1	0	0	0	2	1	0	3	0	0	0	1	1	0	3	0	1	0	2	0	0	0	0	0	0	0	0	0	0	0	0
hsa-miR-212-3p	0	0	0	0	0	0	1	0	0	0	0	0	0	0	0	0	0	0	0	2	0	0	0	1	0	2	1	0	0	1	1	0	0	0	0	0	0	0	0	0	0	0	0	0	0	0	0	0	0
hsa-miR-214-3p	0	1	0	0	1	0	0	0	0	1	0	0	0	0	0	0	0	0	0	0	0	1	0	0	0	0	0	0	0	0	3	0	2	0	0	0	0	0	0	0	1	1	0	0	0	0	0	0	0
hsa-miR-215-5p	0	0	0	0	0	0	0	0	0	0	0	0	0	0	0	0	1	0	0	0	0	0	2	0	0	0	0	0	0	1	0	0	0	0	0	0	0	0	0	0	0	0	0	0	0	0	0	0	0
hsa-miR-216a-5p	0	0	0	0	0	0	0	0	0	0	0	0	0	0	0	0	0	0	0	0	0	0	0	0	0	1	0	0	0	1	1	0	0	0	0	0	0	0	0	0	0	5	0	0	0	0	0	0	0
hsa-miR-216b-5p	0	0	0	0	0	0	0	0	0	0	0	0	0	0	0	0	0	0	1	0	0	0	0	2	0	1	0	0	0	1	1	0	0	0	1	0	0	0	0	0	0	0	0	0	0	0	0	0	0
hsa-miR-217	0	0	0	0	0	0	0	0	0	0	0	0	0	0	0	0	0	0	1	0	0	0	3	0	0	2	0	1	0	0	2	0	0	0	0	0	0	0	0	0	0	0	0	0	0	0	0	0	0
hsa-miR-218-5p	0	0	0	0	0	0	1	0	0	0	0	0	0	0	0	0	1	0	0	0	0	0	0	1	0	0	0	0	0	0	2	0	0	0	0	0	0	0	0	0	0	0	1	0	0	0	0	0	0
hsa-miR-219a-1-3p	1	0	1	0	1	0	0	0	0	0	1	0	0	0	0	0	0	0	0	0	2	1	0	0	0	2	0	0	0	0	0	0	0	0	0	0	0	0	0	0	0	0	0	0	0	0	0	0	0
hsa-miR-219a-2-3p	0	0	0	0	0	0	0	0	0	0	0	0	0	0	0	0	0	1	0	1	0	1	0	1	0	2	0	0	0	0	0	0	0	0	0	0	0	0	0	0	0	1	0	0	0	0	0	0	0
hsa-miR-219a-5p	0	0	0	0	0	0	0	0	0	0	0	0	0	0	0	0	0	0	0	0	0	0	0	0	2	0	0	0	0	0	1	0	0	0	0	0	0	0	0	0	0	0	0	0	0	0	0	0	0
hsa-miR-22-3p	0	0	0	0	1	0	2	0	1	0	0	2	0	0	0	0	0	0	1	0	0	0	0	0	6	0	1	0	0	0	0	0	1	0	0	0	1	0	0	0	0	0	0	0	1	0	0	0	0
hsa-miR-221-3p	0	0	0	0	0	0	0	0	0	0	0	0	0	0	0	0	1	0	0	1	0	0	0	0	0	1	0	0	0	1	0	0	0	0	1	0	0	0	0	0	0	0	0	0	1	0	0	1	0
hsa-miR-222-3p	0	0	0	0	0	0	0	0	0	0	0	0	0	0	0	0	1	1	0	0	0	0	0	0	0	1	0	0	0	1	0	0	1	0	1	0	0	0	0	0	0	0	0	0	1	0	0	1	0
hsa-miR-223-3p	0	0	0	0	0	0	0	0	0	0	0	0	0	0	0	1	0	0	0	0	0	0	0	0	0	0	1	0	0	0	0	0	0	0	1	0	0	0	0	0	0	0	1	0	0	0	0	0	0
hsa-miR-224-5p	0	0	0	0	3	0	0	0	0	0	0	3	0	0	0	0	0	0	0	0	0	0	0	0	0	1	2	3	0	0	0	0	1	0	0	0	0	0	0	0	0	0	0	0	0	0	0	0	0
hsa-miR-23a-3p	0	0	0	1	0	0	1	0	0	0	0	0	0	0	0	0	0	0	0	0	0	0	2	0	2	2	0	0	0	1	0	0	0	0	0	0	0	0	0	1	2	1	1	0	0	0	0	0	0
hsa-miR-23b-3p	0	0	0	1	0	0	1	0	0	0	0	0	0	0	0	0	0	0	0	0	0	0	2	0	1	0	0	0	0	1	0	0	0	0	0	0	0	0	0	1	2	1	1	0	0	0	0	0	0
hsa-miR-24-1-5p	0	0	0	0	0	0	0	0	0	0	0	0	0	0	0	0	0	0	0	0	0	0	0	0	0	0	0	0	0	0	0	0	0	0	1	0	0	0	0	0	0	0	0	0	0	0	0	0	0
hsa-miR-24-3p	0	1	0	0	0	0	1	0	0	0	0	1	0	0	0	0	2	0	1	0	0	1	1	2	0	3	0	0	2	1	1	0	3	0	0	0	1	0	0	1	0	0	0	0	0	0	0	0	0
hsa-miR-25-3p	0	0	0	0	0	0	0	0	0	0	0	0	0	0	0	1	1	0	0	1	0	0	2	0	0	1	0	0	0	0	1	0	0	1	0	0	0	0	0	0	0	0	0	0	0	0	0	0	0
hsa-miR-26a-5p	0	0	0	0	0	0	3	0	0	0	0	0	0	0	0	0	0	1	0	1	0	0	1	1	0	1	1	0	0	1	0	0	0	0	0	0	0	0	0	2	0	0	3	0	0	0	0	0	0
hsa-miR-26b-5p	0	0	0	0	0	0	3	0	0	0	0	0	0	0	0	0	0	1	0	0	0	0	1	1	0	1	1	0	0	1	0	0	0	0	0	0	0	0	0	2	0	0	2	0	0	0	0	0	0
hsa-miR-27a-3p	0	0	0	0	0	3	1	0	0	0	0	1	0	0	0	0	1	0	1	2	0	0	0	0	0	2	1	0	0	0	3	0	1	0	0	0	1	0	0	0	2	0	0	0	0	0	0	1	0
hsa-miR-27b-3p	0	0	0	0	0	3	1	0	0	0	0	2	0	0	0	0	1	0	1	1	0	0	0	0	0	2	1	0	0	0	3	0	2	0	1	0	0	0	0	0	2	0	0	0	0	0	0	2	0
hsa-miR-28-3p	0	0	0	0	0	0	0	0	0	0	0	0	0	0	0	0	0	0	0	1	0	0	0	0	0	0	0	0	0	0	1	0	0	0	0	0	0	0	0	0	0	0	1	0	0	0	0	0	0
hsa-miR-28-5p	0	0	0	0	0	0	1	0	0	0	0	0	0	0	0	0	0	0	0	1	0	1	0	0	0	4	0	0	0	1	0	0	0	0	0	0	1	0	1	1	0	0	0	0	0	1	0	1	0
hsa-miR-296-3p	1	0	0	1	0	0	1	0	0	0	0	0	0	0	0	0	0	0	0	0	0	0	0	0	0	1	0	0	0	0	0	0	0	0	0	0	0	0	0	0	0	0	0	0	0	0	0	0	0
hsa-miR-296-5p	0	1	0	0	0	1	0	0	0	0	0	0	0	0	0	0	0	0	1	0	0	0	1	0	0	0	0	0	0	0	0	0	0	0	0	0	1	0	0	0	0	0	0	1	0	0	0	0	0
hsa-miR-297	0	0	0	0	0	0	1	0	0	0	0	0	0	0	0	0	0	0	0	3	0	0	1	1	1	0	2	1	1	1	2	0	0	0	0	0	0	0	0	0	0	0	0	0	0	0	0	0	0
hsa-miR-298	0	0	0	0	1	0	0	0	0	0	0	0	1	0	0	0	0	0	0	0	0	0	2	0	2	1	0	0	0	1	1	0	0	0	0	0	0	0	0	0	0	3	0	0	1	0	1	0	0
hsa-miR-299-3p	0	0	0	0	0	0	0	0	0	0	0	0	0	0	0	1	0	0	0	0	0	0	0	0	0	0	0	0	1	1	0	0	1	0	0	0	0	0	1	0	0	0	0	0	0	0	0	1	0
hsa-miR-299-5p	0	0	0	0	0	0	0	0	2	0	0	0	0	0	0	0	1	0	0	0	0	0	0	1	0	2	0	0	0	0	0	0	1	0	0	0	0	0	0	0	0	0	0	0	0	0	1	0	0
hsa-miR-29a-3p	2	0	0	0	0	0	1	0	0	0	0	0	0	0	0	0	0	0	1	0	0	0	4	0	0	1	0	0	0	1	0	0	1	0	0	0	0	0	0	0	0	0	0	0	0	0	0	1	0
hsa-miR-29b-3p	2	0	0	0	0	0	1	0	0	0	0	0	0	0	0	0	0	0	1	0	0	0	4	0	0	1	0	0	0	1	0	0	1	0	0	0	0	0	0	0	0	0	0	0	0	0	0	1	0
hsa-miR-29c-3p	2	0	0	0	0	0	1	0	0	0	0	0	0	0	0	0	0	0	1	0	0	0	4	0	0	1	0	0	0	1	0	0	1	0	0	0	0	0	0	0	0	0	0	0	0	0	0	1	0
hsa-miR-300	0	0	0	0	1	0	1	0	0	0	0	0	0	0	0	0	0	0	0	0	0	0	1	0	0	1	0	0	0	1	2	0	0	0	0	0	0	0	0	0	0	0	0	0	0	0	0	0	0
hsa-miR-301a-3p	0	0	0	1	0	0	0	0	0	0	0	0	0	0	0	0	0	0	0	0	0	0	2	0	0	6	0	0	0	1	0	0	2	1	0	0	0	0	0	0	0	2	1	0	1	0	0	0	0
hsa-miR-301b-3p	0	0	0	0	0	0	0	0	0	0	0	0	0	0	0	0	0	0	0	0	0	0	2	0	0	5	0	0	0	1	0	0	2	1	0	0	0	0	0	0	0	2	0	0	1	0	0	0	0
hsa-miR-302a-3p	0	0	0	0	0	0	1	0	0	1	0	0	0	0	0	0	1	0	1	0	0	0	0	0	0	2	0	0	0	1	2	0	1	3	1	0	0	0	1	0	0	1	0	0	0	0	0	0	0
hsa-miR-302b-3p	0	0	0	0	0	0	1	0	0	1	0	0	0	0	0	0	1	0	1	0	0	0	0	0	0	2	0	0	0	1	1	0	0	3	0	0	0	0	1	0	0	1	0	0	0	0	0	0	0
hsa-miR-302b-5p	0	0	0	0	0	0	0	1	0	0	0	0	0	0	0	0	0	0	0	0	0	0	0	0	0	1	0	0	0	0	0	0	1	0	0	0	0	0	0	0	0	0	0	0	0	0	0	0	0
hsa-miR-302c-3p	0	0	0	0	0	0	1	0	0	1	0	0	0	0	0	0	1	0	1	1	0	0	0	0	0	2	0	0	0	1	1	0	1	3	1	0	0	0	1	0	0	0	0	0	0	0	0	0	0
hsa-miR-302c-5p	0	0	0	0	0	0	0	0	0	0	0	0	0	0	0	0	0	0	0	0	0	0	0	0	0	0	0	0	0	0	0	0	0	0	0	0	1	0	0	0	0	0	0	0	0	0	0	0	0
hsa-miR-302d-3p	0	0	0	0	0	0	1	0	0	1	0	0	0	0	0	0	1	0	1	0	0	0	0	0	0	2	0	0	0	1	2	0	1	3	0	0	0	0	1	0	0	0	0	0	0	0	0	0	0
hsa-miR-302e	0	0	0	0	0	0	0	0	0	0	0	0	0	0	0	0	0	0	0	0	0	0	0	0	0	0	0	0	0	0	0	0	0	2	0	0	0	0	0	0	0	0	0	0	0	0	0	0	0
hsa-miR-302f	0	0	0	0	0	0	0	0	0	0	0	0	0	0	0	0	0	0	0	0	2	0	0	0	0	0	1	0	0	0	0	0	0	0	0	0	0	0	0	0	0	0	0	0	0	0	0	0	0
hsa-miR-30a-3p	0	0	0	0	0	0	0	0	0	0	0	0	0	0	0	0	0	0	0	0	0	0	0	0	0	1	0	0	0	0	0	0	0	0	0	0	1	0	0	0	0	0	0	0	0	0	1	0	0
hsa-miR-30a-5p	1	0	0	0	0	0	1	0	0	0	0	0	0	0	0	0	0	0	0	0	0	1	0	2	6	4	0	0	1	1	0	0	3	0	0	0	0	0	0	3	0	0	1	0	0	0	0	0	0
hsa-miR-30b-5p	1	0	0	0	0	0	1	0	0	0	0	0	0	0	0	0	0	0	0	0	0	1	1	2	6	4	0	0	1	1	0	0	3	0	0	0	0	0	0	3	0	0	1	0	0	0	0	0	0
hsa-miR-30c-5p	1	0	0	0	0	0	1	0	0	0	0	0	0	0	0	0	0	0	0	0	0	1	1	2	6	4	0	0	1	1	0	0	3	0	0	0	0	0	0	3	0	0	1	0	0	0	0	0	0
hsa-miR-30d-5p	1	0	0	0	0	0	1	0	0	0	0	0	0	0	0	0	0	0	0	0	0	1	0	2	6	4	0	0	1	1	0	0	3	0	0	0	0	0	0	3	0	0	1	0	0	0	0	0	0
hsa-miR-30e-3p	0	0	0	0	0	0	0	0	0	0	0	0	0	0	0	0	0	0	0	0	0	0	0	0	0	0	0	0	0	0	0	0	0	0	0	0	1	0	0	0	0	0	0	0	0	0	0	0	0
hsa-miR-30e-5p	1	0	0	0	0	0	2	0	0	0	0	0	0	0	0	0	0	0	0	1	0	1	0	2	6	4	0	0	1	1	0	0	3	0	0	0	0	0	0	3	0	0	1	0	0	0	0	0	0
hsa-miR-31-5p	0	0	0	1	0	0	1	0	0	0	0	0	0	0	0	0	0	0	0	0	0	0	1	0	0	2	0	0	0	0	0	0	2	0	1	0	0	0	0	1	0	0	0	1	1	0	0	0	0
hsa-miR-32-5p	0	0	0	0	0	0	0	0	0	0	0	0	0	0	0	1	0	0	0	0	0	0	1	0	1	2	0	0	0	0	0	0	0	0	0	0	0	0	0	0	0	0	0	0	0	0	0	0	0
hsa-miR-320a	0	0	0	0	0	0	1	2	0	0	0	1	0	0	0	0	0	1	0	0	0	0	0	0	0	2	0	0	0	1	1	0	1	0	0	0	1	0	0	0	0	0	0	1	0	0	0	0	0
hsa-miR-320b	0	0	0	0	0	0	0	1	0	0	0	0	0	0	0	0	0	0	0	0	0	0	0	0	0	1	0	0	0	0	0	0	0	0	0	0	1	0	0	0	0	0	0	0	0	0	0	0	0
hsa-miR-320c	0	0	0	0	0	0	0	1	0	0	0	0	0	0	0	0	0	0	0	0	0	0	0	0	0	1	0	0	0	0	0	0	0	0	0	0	0	0	0	0	0	0	0	0	0	0	0	0	0
hsa-miR-320d	0	0	0	0	0	0	0	1	0	0	0	0	0	0	0	0	0	0	0	0	0	0	0	0	0	1	0	0	0	0	0	0	0	0	0	0	0	0	0	0	0	0	0	0	0	0	0	0	0
hsa-miR-323a-3p	0	0	0	0	0	0	0	0	0	0	0	0	0	0	0	0	0	0	0	0	0	0	1	1	0	0	0	0	0	0	0	0	0	0	2	0	1	0	0	0	0	0	1	0	0	0	0	0	0
hsa-miR-323a-5p	0	0	0	0	0	0	0	0	0	0	0	0	0	0	0	0	0	0	0	0	0	0	0	0	0	0	0	0	0	0	1	0	1	1	0	0	0	0	0	0	0	0	0	0	0	0	0	1	0
hsa-miR-323b-5p	0	0	0	1	0	0	1	1	1	0	0	0	0	0	0	0	0	0	0	0	0	0	1	1	0	0	0	0	0	0	0	0	0	0	0	0	1	0	0	0	0	0	0	0	1	0	1	0	0
hsa-miR-324-3p	0	0	0	0	0	2	1	0	0	0	0	1	0	0	0	0	0	0	1	0	0	0	0	0	0	0	0	0	0	0	2	0	1	0	0	0	1	0	0	0	0	0	0	0	0	0	0	0	0
hsa-miR-324-5p	0	0	0	0	0	0	0	0	0	0	0	0	0	0	0	0	0	0	1	0	0	0	0	0	0	0	0	0	0	0	2	0	0	0	0	0	0	0	0	0	0	0	0	0	0	0	0	0	0
hsa-miR-325	0	0	0	0	0	0	0	0	0	0	0	0	0	0	0	0	0	0	0	0	0	0	0	1	0	1	1	0	0	1	1	0	0	0	0	0	0	0	0	0	0	0	0	0	0	0	0	0	0
hsa-miR-326	0	0	0	0	0	1	2	0	0	0	0	0	0	0	0	0	0	1	0	0	0	0	1	2	0	1	0	1	1	1	0	0	1	0	0	0	0	0	0	0	0	0	0	1	0	1	1	1	0
hsa-miR-328-3p	0	0	0	0	0	1	0	0	0	0	0	1	0	0	0	0	0	0	0	0	0	1	2	0	0	1	0	1	0	0	0	1	1	0	0	0	2	0	0	0	0	0	2	0	0	0	0	1	0
hsa-miR-329-3p	0	1	0	0	0	0	1	0	0	1	1	0	0	0	0	0	0	0	0	0	0	1	0	3	0	2	0	0	1	1	1	0	1	1	0	0	0	0	1	0	0	0	0	0	0	0	0	0	0
hsa-miR-330-3p	0	0	0	0	2	0	1	1	0	0	0	0	0	0	0	0	0	0	0	0	0	1	0	0	1	3	1	0	0	1	1	0	1	0	1	0	0	0	0	0	1	0	0	0	0	0	0	0	0
hsa-miR-330-5p	0	0	0	1	0	1	1	0	0	0	0	0	0	0	0	1	0	0	0	0	0	0	0	2	0	1	0	2	1	1	2	0	2	0	0	0	0	0	0	0	0	0	0	0	0	1	1	0	0
hsa-miR-331-3p	0	1	0	0	0	0	0	0	0	0	0	0	0	0	0	0	0	0	0	0	0	0	0	0	0	0	0	0	0	0	0	0	1	0	0	0	0	0	0	0	0	0	0	0	0	1	0	2	0
hsa-miR-331-5p	0	0	0	0	0	0	0	0	0	0	0	0	0	0	0	0	0	0	0	0	0	0	0	0	0	0	0	0	0	0	0	0	0	0	0	0	0	0	0	1	1	0	0	0	0	0	0	0	0
hsa-miR-335-5p	0	0	0	1	2	1	0	0	0	0	0	0	0	0	0	0	0	0	1	0	0	0	1	0	0	0	0	0	0	0	1	1	0	0	1	0	0	0	0	0	0	0	0	0	0	0	0	0	0
hsa-miR-337-3p	0	0	0	0	0	1	0	0	0	0	0	0	0	0	0	0	0	0	1	0	0	0	0	0	0	0	1	0	0	0	1	0	0	0	0	0	0	0	0	0	0	0	0	0	0	0	0	0	0
hsa-miR-337-5p	0	0	0	0	0	0	0	0	0	0	0	0	0	0	0	0	0	0	0	0	0	0	0	0	0	0	0	0	0	0	0	0	0	0	0	0	0	0	0	0	0	0	0	0	0	0	0	0	0
hsa-miR-338-3p	0	0	0	0	0	1	1	0	0	0	0	0	0	0	0	1	0	0	0	0	0	1	0	0	0	2	0	0	0	0	2	0	1	0	0	1	1	0	1	0	0	1	0	0	1	0	1	0	0
hsa-miR-338-5p	0	0	0	0	0	0	1	0	0	0	0	0	0	0	0	0	0	0	1	0	0	0	1	0	0	2	1	0	0	0	0	0	1	1	1	0	0	0	0	1	0	0	0	0	0	0	0	0	0
hsa-miR-339-5p	0	0	0	0	0	0	1	0	0	1	0	0	0	0	0	1	0	0	0	1	0	1	1	0	0	0	0	0	0	0	2	0	0	0	1	0	0	0	1	0	0	0	0	0	1	0	0	1	0
hsa-miR-33a-5p	0	0	0	0	0	0	1	0	0	0	0	0	0	0	0	0	1	0	0	0	0	0	1	0	0	3	0	0	0	1	0	0	1	0	0	0	0	0	0	0	0	0	1	0	0	0	0	0	0
hsa-miR-33b-5p	0	0	0	0	0	0	0	0	0	0	0	0	0	0	0	0	1	0	0	0	0	0	2	0	0	3	0	0	0	1	0	0	0	0	0	0	0	0	0	0	0	0	1	0	0	0	0	0	0
hsa-miR-340-3p	0	1	0	0	0	0	0	0	0	0	0	0	0	0	0	0	0	0	0	0	0	0	0	0	0	0	1	0	0	0	0	0	0	0	1	0	0	0	0	0	0	0	0	0	0	0	0	0	0
hsa-miR-340-5p	0	1	0	0	0	0	1	0	0	0	0	0	0	0	0	0	0	0	0	0	0	0	0	0	2	1	1	0	0	1	1	0	1	0	0	0	0	0	0	0	0	1	2	0	0	0	0	1	0
hsa-miR-342-3p	0	0	0	0	0	0	0	0	0	0	0	0	0	0	0	0	0	0	0	0	0	0	0	0	0	3	0	0	0	0	1	0	1	0	0	0	0	0	0	0	0	1	0	0	0	0	0	1	0
hsa-miR-342-5p	0	1	0	0	0	1	1	0	0	0	0	1	0	0	0	0	0	0	0	0	0	1	0	0	0	0	0	0	0	1	0	1	0	0	0	0	0	0	1	0	0	1	0	1	1	0	1	0	0
hsa-miR-345-5p	0	0	0	0	0	0	0	0	0	0	0	0	0	0	0	0	0	0	0	1	0	0	0	0	0	1	0	0	0	0	0	0	1	0	0	0	0	0	0	0	0	0	0	0	0	0	0	0	0
hsa-miR-346	0	0	0	0	0	1	1	0	0	0	0	0	0	0	0	0	0	0	0	1	0	0	0	0	0	0	0	1	0	1	0	0	0	2	0	0	0	0	0	0	0	0	0	0	0	0	0	0	0
hsa-miR-34a-5p	0	0	0	0	0	0	1	0	0	0	0	1	0	0	0	0	0	0	1	2	1	0	0	0	0	2	0	1	0	1	1	0	0	2	0	0	1	0	0	0	0	0	0	0	1	0	0	0	0
hsa-miR-34b-3p	0	0	0	2	0	0	0	0	0	0	0	0	0	0	0	0	0	0	1	0	0	1	0	0	0	2	0	0	0	0	1	0	0	0	0	0	0	0	0	1	0	1	0	0	0	0	0	0	0
hsa-miR-34b-5p	0	0	0	0	0	0	1	0	1	0	0	0	0	0	0	0	0	0	0	0	0	0	0	1	0	0	0	0	0	0	0	0	0	1	1	0	0	0	0	0	0	0	0	0	1	0	0	1	0
hsa-miR-34c-3p	0	0	0	1	0	0	0	1	0	0	0	0	0	0	0	0	0	0	0	0	0	1	0	0	0	1	0	0	0	0	1	0	0	0	0	0	0	0	0	0	0	0	0	0	0	0	0	0	0
hsa-miR-34c-5p	0	0	0	1	0	0	2	1	2	0	0	1	0	0	0	0	1	0	0	2	1	0	0	1	1	1	0	2	0	1	1	0	0	2	1	0	0	0	0	0	0	0	0	0	2	0	0	0	0
hsa-miR-361-3p	0	0	0	0	0	0	0	0	0	0	0	0	0	0	0	0	0	0	0	0	0	1	1	1	0	1	0	0	0	0	2	0	1	0	0	0	1	0	1	0	0	0	0	0	1	0	0	0	0
hsa-miR-361-5p	0	0	0	0	0	0	0	0	0	0	0	0	0	0	0	0	0	0	0	0	0	0	2	1	2	2	0	0	1	0	1	0	0	0	0	0	0	0	0	1	0	0	0	0	0	0	0	0	0
hsa-miR-362-3p	0	1	0	0	0	0	1	0	0	1	0	0	0	0	0	0	0	0	0	0	0	1	0	2	0	2	0	0	1	1	1	0	1	1	0	0	0	0	1	0	0	0	0	0	0	0	0	0	0
hsa-miR-362-5p	0	1	0	0	0	1	0	0	0	0	0	1	0	0	0	0	0	0	0	0	0	1	0	0	0	1	0	0	0	0	0	0	0	0	0	0	0	0	0	0	0	1	0	0	0	0	0	1	0
hsa-miR-363-3p	0	0	0	0	0	0	1	0	0	0	0	0	0	0	0	1	0	0	0	0	0	0	0	0	0	0	1	0	0	1	0	0	0	0	1	0	0	0	0	0	0	0	0	0	0	0	0	0	0
hsa-miR-365a-3p	0	0	0	0	0	0	1	0	0	0	0	0	0	0	0	0	0	0	0	0	0	0	0	2	0	1	0	0	1	0	0	0	0	0	0	0	0	0	0	0	0	0	0	0	0	0	0	0	0
hsa-miR-367-3p	0	0	0	0	0	0	1	0	0	0	0	0	0	0	0	1	0	0	0	0	0	0	0	0	0	0	0	0	0	1	0	0	0	0	1	0	0	0	0	0	0	0	0	0	0	0	0	0	0
hsa-miR-369-3p	0	0	0	0	0	0	0	1	0	0	0	0	0	0	0	0	0	1	0	1	1	0	0	0	0	1	0	0	0	0	0	0	0	2	0	0	0	1	0	0	2	0	1	0	0	0	0	0	0
hsa-miR-369-5p	0	0	0	0	0	0	0	0	0	0	0	0	0	0	1	0	0	0	0	0	0	0	0	0	0	0	0	0	0	0	0	0	0	0	0	0	0	0	0	0	0	0	0	0	0	0	0	0	0
hsa-miR-370-3p	0	1	0	0	2	1	2	0	0	0	0	1	0	0	0	0	0	0	1	0	1	0	0	0	0	2	0	0	0	0	0	0	2	0	0	0	2	0	1	1	0	0	0	1	1	0	0	1	0
hsa-miR-371a-3p	0	0	0	0	0	0	0	0	0	0	0	0	0	0	0	0	1	0	0	0	0	0	0	0	0	1	0	0	0	1	0	0	0	0	0	0	0	0	0	0	0	0	0	0	0	1	0	0	0
hsa-miR-371a-5p	0	0	0	0	0	2	1	0	0	0	0	0	0	0	0	0	1	0	0	0	0	0	0	1	0	0	0	0	0	0	1	0	0	0	0	0	0	0	0	0	0	0	0	0	0	0	0	0	1
hsa-miR-372-3p	0	0	0	0	0	0	2	0	0	1	0	0	0	0	0	0	1	0	1	1	0	0	0	0	0	1	0	0	0	1	1	0	0	3	0	0	1	0	1	0	0	0	0	0	0	0	0	0	0
hsa-miR-373-3p	0	0	0	0	0	0	2	0	0	1	0	0	0	0	0	0	2	0	1	1	0	0	1	0	0	2	0	0	0	1	1	0	1	3	1	0	1	0	1	1	0	1	0	0	0	0	0	0	0
hsa-miR-373-5p	0	0	0	0	0	0	0	0	0	0	0	0	0	0	0	0	0	0	0	0	0	0	0	0	0	0	0	0	0	0	0	0	1	0	0	0	0	0	0	0	0	0	0	0	0	0	0	0	0
hsa-miR-374a-5p	0	0	0	0	0	0	0	0	0	0	0	0	0	0	0	0	0	0	0	0	0	0	0	0	0	2	2	0	0	0	1	0	2	0	0	0	0	0	0	0	2	0	0	0	0	0	0	0	0
hsa-miR-374b-5p	0	0	0	0	0	0	0	0	0	0	0	0	0	0	0	0	0	1	0	0	0	0	1	1	0	2	2	0	0	0	0	0	1	0	0	0	0	0	0	0	2	0	0	0	0	0	0	0	0
hsa-miR-375	0	1	0	0	0	0	0	0	0	0	0	0	0	0	0	0	0	0	0	2	0	0	0	0	0	1	0	0	0	0	2	0	0	0	0	0	1	0	0	0	0	1	0	0	0	0	0	0	0
hsa-miR-376a-3p	0	0	0	0	0	0	1	0	0	1	0	0	0	0	0	0	0	0	0	2	0	0	0	1	0	0	0	0	0	0	1	0	0	0	0	0	0	0	0	0	1	0	0	0	0	0	0	0	0
hsa-miR-376b-3p	0	0	0	0	0	0	1	0	0	1	0	0	0	0	0	0	0	0	0	2	0	0	0	1	0	1	0	0	0	0	1	0	0	0	0	0	0	0	0	0	1	0	0	0	0	0	0	0	0
hsa-miR-376c-3p	0	1	0	0	0	1	0	0	0	0	0	0	0	0	0	0	0	0	0	1	0	0	1	0	0	0	0	0	1	0	0	0	0	0	1	0	0	0	0	0	0	0	0	0	0	0	0	0	0
hsa-miR-377-3p	0	0	0	0	0	1	1	0	0	0	0	0	0	0	0	0	0	0	0	0	0	0	1	0	0	0	0	0	0	1	0	0	2	1	0	1	0	0	0	1	0	1	0	0	0	0	0	0	0
hsa-miR-378a-3p	0	0	0	1	0	0	0	0	0	0	0	0	0	0	0	0	0	0	0	0	0	0	0	2	0	0	0	1	0	1	0	0	3	0	1	0	0	0	0	0	0	2	1	0	0	0	0	1	0
hsa-miR-378a-5p	0	0	0	0	0	0	0	0	0	0	0	0	0	0	0	0	0	0	0	0	0	0	0	0	0	0	0	0	0	0	0	0	0	0	0	0	0	0	0	0	0	0	0	0	0	0	0	0	0
hsa-miR-379-5p	0	0	0	0	0	1	0	0	1	0	0	0	0	0	0	0	0	0	0	0	0	0	0	0	0	0	0	0	0	1	0	0	0	0	0	0	0	0	0	0	0	0	0	0	0	0	0	1	0
hsa-miR-380-3p	0	0	0	0	0	0	0	0	0	0	0	0	0	0	0	0	0	0	0	0	0	0	2	0	0	2	2	0	0	0	1	0	0	0	0	0	0	0	0	0	0	0	0	0	0	0	0	0	0
hsa-miR-380-5p	0	0	0	0	0	0	0	0	0	0	0	0	0	0	0	0	0	0	0	0	0	0	0	0	0	1	0	0	0	0	0	0	0	0	0	0	0	0	0	0	0	0	0	0	0	0	0	0	0
hsa-miR-381-3p	0	0	0	0	1	0	1	0	0	0	0	0	0	0	0	0	0	0	0	0	0	0	1	0	0	1	0	0	0	1	2	0	0	0	1	0	0	0	0	0	0	0	0	0	0	0	0	0	0
hsa-miR-382-5p	0	0	0	0	0	0	0	0	0	0	0	0	0	0	0	0	0	0	0	0	0	0	0	0	0	1	0	0	0	0	0	0	0	1	0	0	1	0	0	0	0	0	0	0	0	0	0	0	0
hsa-miR-383-5p	0	0	0	0	0	0	1	0	1	0	0	0	0	0	0	1	1	0	1	2	0	0	0	1	0	0	0	0	0	0	1	0	0	0	0	0	0	0	0	1	0	0	0	0	0	0	0	1	0
hsa-miR-384	0	2	0	0	1	0	0	0	0	0	0	0	0	0	0	0	0	0	1	1	0	0	0	0	1	3	0	0	0	0	1	0	1	0	0	0	0	0	0	0	0	0	2	0	0	0	0	0	0
hsa-miR-409-3p	1	0	0	0	0	0	1	0	0	0	0	0	0	0	0	0	0	0	0	0	0	0	3	1	3	1	1	0	0	0	1	0	0	0	1	0	0	0	0	0	0	0	1	0	0	0	0	0	0
hsa-miR-409-5p	0	0	0	0	0	0	0	0	0	0	0	0	0	0	0	0	0	0	1	0	0	0	0	0	0	1	0	0	0	0	0	0	0	0	0	0	0	0	0	0	1	0	0	1	0	0	0	0	0
hsa-miR-410-3p	0	2	0	0	0	0	0	0	0	0	0	0	0	0	0	0	0	0	0	0	1	0	1	1	0	0	0	0	0	1	0	0	1	0	0	0	0	0	0	1	1	0	1	0	0	0	0	0	0
hsa-miR-411-5p	0	0	0	0	0	0	1	0	0	0	0	0	0	0	0	0	0	0	0	0	0	0	0	0	0	0	0	0	0	0	1	0	0	0	0	0	0	0	1	0	0	0	0	1	0	0	0	0	0
hsa-miR-412-3p	0	0	0	0	0	1	1	0	0	0	0	0	0	0	0	0	0	0	1	0	0	2	0	0	0	1	0	0	0	0	0	0	2	1	0	0	0	0	0	0	0	0	0	3	0	0	1	1	0
hsa-miR-421	0	0	0	0	0	0	0	0	0	0	0	0	0	0	0	0	0	1	0	1	0	0	0	1	1	1	0	0	0	1	0	0	0	2	0	0	0	0	0	0	1	0	0	0	0	0	0	0	0
hsa-miR-422a	0	0	0	1	0	0	0	0	0	0	0	0	0	0	0	0	0	0	0	0	0	0	0	2	0	0	0	0	0	1	0	0	3	0	1	0	0	0	0	0	0	2	1	0	0	0	0	1	0
hsa-miR-423-3p	0	0	0	0	0	0	2	0	0	0	0	0	0	0	0	0	0	0	0	0	0	0	0	0	0	0	0	0	0	0	0	0	1	0	0	0	0	0	0	0	0	0	0	0	0	0	0	0	0
hsa-miR-423-5p	0	0	0	1	0	2	0	0	0	0	0	0	0	0	0	0	0	0	0	0	0	0	0	0	0	0	0	0	0	1	1	0	0	0	1	0	0	0	1	0	0	0	0	2	0	1	0	1	0
hsa-miR-424-5p	0	0	0	0	0	0	1	0	1	1	0	0	0	0	0	0	0	0	0	1	1	0	0	0	0	0	0	4	0	1	0	0	0	2	0	0	0	0	1	0	0	0	0	0	0	0	1	1	0
hsa-miR-425-3p	0	0	0	0	0	0	0	0	0	0	0	0	0	0	0	0	0	0	0	0	0	0	0	0	0	0	0	0	0	0	1	0	0	0	1	0	0	0	0	0	0	0	0	0	0	0	0	0	0
hsa-miR-425-5p	0	0	0	0	0	2	1	0	0	0	0	0	0	0	0	0	1	0	0	2	0	0	0	1	0	0	0	0	0	1	0	0	1	0	0	0	0	0	0	0	1	0	0	0	0	0	0	0	0
hsa-miR-429	0	0	0	0	0	0	0	0	0	0	0	0	0	0	0	0	0	0	0	0	0	0	4	1	0	3	0	0	2	0	0	0	0	0	0	0	0	0	0	0	1	0	0	1	0	0	0	0	0
hsa-miR-431-5p	0	0	0	0	0	0	2	0	0	0	0	0	0	0	0	0	1	0	0	1	0	0	1	0	0	0	0	0	0	0	1	0	0	0	0	0	1	0	0	0	0	0	1	0	0	0	0	0	0
hsa-miR-432-3p	0	0	0	0	0	0	0	0	0	0	0	0	0	0	0	0	1	0	0	0	1	0	0	0	0	0	0	0	0	0	0	0	0	0	1	0	0	0	0	0	0	0	0	0	0	0	0	0	0
hsa-miR-432-5p	1	0	0	0	0	1	0	0	0	0	0	0	1	0	0	0	0	1	0	0	0	1	0	0	1	2	2	0	0	1	2	0	0	0	0	0	0	0	0	1	0	0	0	0	0	1	0	0	0
hsa-miR-433-3p	0	1	0	0	0	0	0	0	0	0	0	0	0	0	0	0	0	0	0	3	0	0	0	0	0	0	0	3	1	0	0	0	2	0	0	0	0	0	0	0	0	0	0	0	1	0	0	0	0
hsa-miR-448	0	0	0	0	0	0	0	0	0	0	0	1	0	0	0	0	0	0	0	1	0	0	0	0	1	0	0	0	0	1	0	0	0	0	0	0	0	0	0	0	0	0	0	0	0	0	0	0	0
hsa-miR-449a	0	0	0	0	0	0	2	0	0	0	0	1	0	0	0	0	0	0	1	2	1	0	0	0	1	2	0	1	0	1	0	0	0	1	0	0	1	0	0	0	0	0	0	0	1	0	0	0	0
hsa-miR-449b-5p	0	0	0	1	0	0	1	1	1	0	0	1	0	0	0	0	0	0	0	2	0	0	0	0	1	1	0	0	0	1	0	0	0	1	0	0	0	0	0	0	0	0	0	0	1	0	0	0	0
hsa-miR-450a-5p	0	0	1	0	0	0	0	0	0	0	0	1	0	0	0	0	1	0	0	0	0	0	0	0	0	1	0	0	0	0	0	0	0	0	0	0	1	0	0	0	0	0	0	0	0	0	0	0	0
hsa-miR-450b-3p	0	0	0	0	0	0	1	0	0	0	0	0	0	0	0	0	0	0	0	0	0	1	1	0	0	0	0	0	0	0	0	0	0	0	0	0	0	0	0	0	0	0	0	0	0	0	0	1	0
hsa-miR-450b-5p	0	0	0	0	0	0	0	0	0	0	0	0	0	0	0	0	0	0	0	0	0	0	0	0	1	2	0	0	0	1	0	0	0	0	0	0	0	0	0	0	0	0	1	0	0	0	0	0	0
hsa-miR-451a	0	0	0	0	0	0	0	0	0	0	0	0	0	0	0	0	0	0	0	0	0	0	0	1	0	0	2	0	0	0	0	0	0	0	1	0	0	0	0	0	0	0	0	0	0	0	0	0	0
hsa-miR-452-3p	0	0	0	0	0	0	0	0	0	0	0	0	0	0	0	0	0	0	0	0	0	0	0	0	0	0	0	0	0	0	0	0	0	0	0	0	1	0	0	0	0	0	0	0	0	0	0	0	0
hsa-miR-452-5p	0	0	1	0	0	0	1	0	0	0	0	0	0	0	0	0	0	0	0	1	0	0	0	0	0	2	0	0	1	0	0	0	0	0	0	0	0	0	1	0	0	0	1	0	1	0	0	0	0
hsa-miR-454-3p	0	0	0	0	0	0	0	0	0	0	0	0	0	0	0	0	0	0	0	1	0	0	2	0	0	5	0	0	0	1	0	0	2	1	0	0	0	0	0	0	0	0	1	0	0	0	0	0	0
hsa-miR-455-3p	0	1	0	0	0	0	1	0	0	0	0	0	0	0	0	0	0	0	1	0	0	0	0	0	0	0	0	0	0	0	0	1	1	0	0	0	0	0	0	0	0	0	0	0	0	0	0	0	0
hsa-miR-455-5p	0	0	0	0	0	0	0	0	0	0	0	0	0	0	0	0	0	0	0	1	0	0	0	0	0	3	0	0	0	0	2	0	0	0	0	0	0	0	0	0	0	0	1	0	0	0	0	0	0
hsa-miR-483-3p	0	0	0	0	0	0	0	0	0	1	0	0	0	0	0	0	1	0	0	0	0	0	0	0	0	1	0	0	1	1	2	0	1	0	0	0	0	0	0	0	0	0	0	0	0	0	0	0	0
hsa-miR-483-5p	0	1	0	0	0	0	1	0	0	0	0	0	0	0	0	0	0	0	0	0	0	0	0	0	0	0	0	0	0	1	0	0	1	0	0	0	0	0	1	0	0	0	0	0	0	0	0	0	0
hsa-miR-484	0	0	0	0	0	0	1	0	0	0	0	0	0	0	0	0	1	0	0	0	0	1	0	0	0	0	0	0	0	1	0	0	1	0	0	0	0	0	1	0	0	0	0	0	0	0	0	0	0
hsa-miR-485-3p	0	0	0	0	3	1	0	0	0	0	0	0	0	0	0	0	0	0	0	0	0	0	0	0	0	3	0	0	0	1	2	0	0	1	0	0	0	0	0	0	0	1	0	0	0	0	0	0	0
hsa-miR-485-5p	0	1	1	0	0	0	0	1	0	0	0	0	0	0	0	0	0	0	0	0	0	2	1	2	0	2	0	0	1	1	1	0	1	0	0	0	2	0	0	0	0	0	0	1	0	0	0	0	0
hsa-miR-486-3p	0	0	0	0	0	1	1	0	0	1	0	0	1	0	0	0	0	0	0	0	0	0	1	0	0	0	0	0	0	0	0	0	0	0	0	0	0	0	0	0	0	0	0	0	0	0	0	0	0
hsa-miR-486-5p	0	1	0	0	0	0	0	0	0	0	0	2	0	0	0	0	0	0	0	0	0	0	0	0	0	0	0	1	0	0	0	0	1	0	0	0	1	0	0	0	0	1	0	0	0	0	0	0	0
hsa-miR-487a-3p	0	0	0	0	1	0	1	0	0	0	0	0	0	0	0	0	1	0	0	0	0	0	0	0	0	3	0	0	0	0	2	0	0	0	0	0	0	0	0	0	1	1	1	0	0	0	0	0	0
hsa-miR-487b-3p	0	0	0	0	0	0	0	0	0	0	0	0	0	0	0	0	0	0	0	0	0	0	0	0	0	0	0	0	0	0	1	0	0	0	0	0	0	0	0	0	0	0	0	0	0	0	0	0	0
hsa-miR-488-3p	0	0	0	0	1	1	1	0	0	0	0	0	0	0	0	0	0	0	0	0	0	0	0	0	1	0	1	0	0	1	0	0	1	0	0	0	0	0	0	2	0	2	0	0	0	0	0	1	0
hsa-miR-489-3p	0	0	0	1	0	0	0	0	0	0	0	0	0	0	0	0	0	0	1	1	0	0	0	0	0	0	0	0	0	1	1	0	0	0	2	0	0	0	0	0	0	0	0	0	1	0	0	0	0
hsa-miR-490-3p	0	0	0	0	0	0	0	0	0	0	0	0	0	0	0	0	0	0	1	0	0	0	0	0	0	0	1	0	0	0	0	0	0	0	0	0	0	0	0	0	0	0	0	0	0	0	0	0	0
hsa-miR-490-5p	0	0	0	0	0	0	0	0	0	0	0	0	0	0	0	0	1	0	0	0	0	0	0	0	0	1	0	0	0	0	0	0	0	0	0	0	0	0	0	0	0	0	0	0	0	0	0	0	0
hsa-miR-491-3p	0	0	0	0	0	0	0	0	0	0	0	0	0	0	0	0	0	0	0	0	2	0	0	1	0	0	2	0	0	1	0	0	0	0	0	0	0	0	0	1	1	0	1	0	0	0	0	0	0
hsa-miR-491-5p	0	0	0	0	2	1	1	0	0	0	0	1	0	0	0	1	1	1	0	1	0	0	1	0	0	0	0	1	0	0	0	0	2	2	0	0	0	0	1	0	0	0	0	1	0	0	0	0	0
hsa-miR-492	0	0	1	0	1	1	0	0	0	0	0	0	0	0	0	2	1	0	0	0	0	1	1	0	0	0	0	0	0	1	1	1	0	0	0	0	0	0	0	0	0	0	0	0	1	0	0	0	0
hsa-miR-493-3p	0	0	0	0	0	0	0	0	0	0	0	0	0	0	0	0	1	0	0	1	0	0	1	0	0	0	0	0	0	0	0	0	0	0	0	0	0	0	0	0	0	0	0	0	0	0	0	0	0
hsa-miR-493-5p	0	0	0	0	0	0	0	0	0	0	0	0	0	0	0	0	0	0	0	0	0	0	0	0	1	0	0	0	0	0	0	0	0	0	1	0	0	0	0	0	1	0	0	0	0	0	0	0	0
hsa-miR-494-3p	0	0	0	0	0	0	1	0	1	0	0	0	0	0	0	0	0	0	0	1	0	0	2	2	1	0	1	0	0	1	1	0	2	0	0	0	0	0	0	3	0	0	1	0	0	0	0	0	0
hsa-miR-495-3p	0	1	0	0	0	0	0	0	0	0	0	0	0	0	0	0	0	0	1	0	0	0	0	1	1	2	0	0	0	1	2	0	0	1	1	0	0	0	0	4	0	0	1	0	0	0	0	0	0
hsa-miR-496	0	0	0	0	0	0	1	0	1	0	0	0	0	0	0	0	0	0	0	0	0	0	1	2	0	1	0	0	0	0	0	0	0	0	1	0	0	0	0	1	1	0	0	0	0	0	0	0	0
hsa-miR-497-5p	0	0	0	0	0	0	1	0	1	1	0	0	0	0	0	0	0	0	0	0	1	0	0	1	0	0	0	4	0	1	0	0	0	2	0	0	0	0	1	0	0	0	0	0	0	0	2	1	0
hsa-miR-498	0	0	0	0	2	0	1	0	0	0	0	1	0	0	0	0	0	1	0	0	0	0	0	0	3	1	0	0	0	1	1	0	0	0	2	0	0	0	1	0	0	0	1	0	0	0	0	0	0
hsa-miR-499a-3p	0	0	0	2	0	0	0	0	0	0	0	0	0	0	0	0	0	0	1	0	0	0	0	1	0	1	0	0	1	0	1	0	1	0	2	0	0	0	0	0	0	0	0	0	0	0	0	0	0
hsa-miR-499a-5p	0	0	0	0	0	0	0	0	0	0	0	0	0	0	0	0	0	0	0	0	0	0	0	0	0	2	0	0	0	1	1	0	0	0	1	0	0	0	0	3	0	1	0	0	0	0	0	0	0
hsa-miR-500a-5p	0	0	0	0	1	0	0	0	0	0	0	0	0	0	0	0	0	0	0	0	0	0	1	0	0	0	0	0	0	0	0	0	1	0	0	0	0	0	0	0	0	1	0	0	0	0	0	0	0
hsa-miR-501-3p	0	0	0	0	1	0	0	0	0	0	0	0	0	0	0	0	1	0	0	0	0	0	0	0	0	0	0	0	1	0	1	0	0	0	0	0	0	0	0	0	0	0	0	0	0	0	0	0	0
hsa-miR-501-5p	0	0	0	2	0	0	0	0	0	0	0	0	0	0	0	0	0	0	0	0	0	0	0	0	0	2	0	0	0	1	0	0	1	0	0	0	0	0	0	0	0	1	0	0	0	0	1	0	0
hsa-miR-502-3p	0	0	0	0	1	0	0	0	0	0	0	0	0	0	0	0	1	0	0	0	0	0	0	0	0	0	0	0	1	0	1	0	0	0	0	0	0	0	0	0	0	0	0	0	0	0	0	0	0
hsa-miR-502-5p	0	1	0	0	0	1	0	0	0	1	0	1	0	0	0	0	0	0	0	0	0	0	0	0	0	2	0	0	0	0	2	0	0	0	1	0	0	0	0	0	0	0	0	0	0	0	0	0	0
hsa-miR-503-5p	0	0	0	0	0	0	0	0	1	0	0	0	0	0	0	0	0	0	0	0	0	0	0	1	0	0	0	3	0	0	0	0	0	1	0	0	0	0	0	0	0	0	0	0	0	0	0	0	0
hsa-miR-504-5p	0	0	0	0	1	1	1	0	0	0	0	0	0	0	0	0	0	0	1	0	0	0	1	0	0	1	0	0	0	0	0	0	2	0	0	0	0	0	0	0	0	0	0	1	0	0	0	1	0
hsa-miR-505-3p	0	1	0	0	0	1	0	0	0	0	0	0	0	0	0	0	0	0	1	0	0	0	0	2	1	1	0	0	0	0	0	0	0	0	0	0	0	0	0	0	1	0	0	0	0	0	0	0	0
hsa-miR-506-3p	0	0	1	1	0	1	0	0	1	0	0	0	0	0	0	0	0	0	0	0	0	1	1	0	0	0	0	1	0	0	1	0	4	1	0	0	0	0	0	4	0	0	2	0	0	0	0	1	0
hsa-miR-507	0	0	0	0	0	0	0	0	0	0	0	0	0	0	0	0	0	0	0	0	0	0	0	0	3	3	0	0	0	1	3	0	0	0	0	0	1	0	0	0	0	0	0	0	0	0	0	0	0
hsa-miR-508-3p	0	0	0	0	0	0	0	0	0	0	0	0	0	0	0	0	0	0	1	1	0	0	1	0	1	0	0	0	0	0	2	0	0	0	0	0	1	0	0	0	0	0	0	0	0	0	0	0	0
hsa-miR-508-5p	0	1	0	0	0	1	1	0	0	0	0	0	0	0	0	0	1	0	1	1	0	0	1	0	0	2	0	0	0	1	1	0	0	0	0	0	0	0	0	0	0	0	0	1	0	0	0	0	0
hsa-miR-509-3-5p	0	1	1	1	0	0	0	0	0	1	0	0	0	0	0	0	0	0	1	0	0	0	2	0	0	1	0	2	0	0	2	0	0	0	0	0	0	0	0	0	0	1	0	0	0	0	0	0	0
hsa-miR-509-3p	0	0	0	0	0	0	1	0	0	0	0	0	0	0	0	0	0	0	0	0	0	1	0	0	0	1	0	0	0	0	0	0	0	1	0	0	1	0	0	0	0	0	0	0	0	0	0	0	0
hsa-miR-509-5p	0	1	1	0	0	0	0	0	0	1	0	0	0	0	0	0	0	0	1	0	0	0	2	0	0	1	0	2	0	0	2	0	0	0	0	0	0	0	0	0	0	0	0	0	0	0	0	0	0
hsa-miR-510-5p	0	0	0	0	0	0	1	4	0	0	0	1	0	0	0	0	1	0	0	0	0	0	0	0	3	3	0	0	0	0	0	0	0	0	0	0	0	0	0	0	0	0	0	0	0	0	0	0	0
hsa-miR-511-5p	0	0	0	0	0	0	2	0	0	0	0	0	0	0	0	0	0	0	0	1	0	0	0	0	0	2	1	0	0	0	0	0	0	0	1	0	0	0	0	0	0	0	0	1	0	0	0	1	0
hsa-miR-512-3p	0	0	0	0	0	0	2	0	0	1	0	0	0	0	0	0	1	0	1	0	0	0	0	0	0	1	0	0	0	1	2	0	0	2	1	0	2	0	1	0	0	0	0	0	0	0	0	0	0
hsa-miR-512-5p	0	0	0	0	0	1	1	0	0	0	0	1	0	0	0	0	1	0	0	0	0	0	0	0	0	4	0	0	0	0	0	0	0	0	1	0	0	0	0	0	0	0	0	0	0	0	0	0	0
hsa-miR-513a-3p	0	1	0	0	2	0	1	0	1	0	0	1	0	0	0	0	1	0	0	1	1	0	0	0	1	3	0	0	0	1	1	0	2	0	2	0	0	0	0	1	2	3	0	0	0	0	0	0	0
hsa-miR-513a-5p	1	0	0	0	0	1	1	0	0	0	0	1	0	0	0	0	1	0	1	0	0	0	0	0	0	1	0	0	0	1	1	0	2	0	1	0	0	0	0	0	2	0	0	0	0	0	0	2	0
hsa-miR-513b-5p	0	0	0	0	0	0	0	0	0	0	0	0	0	0	0	0	0	0	0	1	0	0	0	0	0	0	1	0	0	0	0	0	0	1	0	0	0	0	0	0	0	0	0	0	0	0	0	0	0
hsa-miR-513c-5p	0	0	0	1	0	0	0	0	0	0	0	0	0	0	0	0	0	0	0	0	0	0	0	0	1	1	0	0	0	0	0	0	0	0	0	0	1	0	0	0	0	0	0	0	0	0	0	0	0
hsa-miR-514a-3p	0	0	0	0	0	0	0	0	0	0	0	0	0	0	0	0	0	0	0	1	0	0	0	0	0	1	0	0	0	0	0	0	0	1	0	0	0	0	0	0	0	3	1	0	0	0	0	1	0
hsa-miR-515-3p	0	0	0	0	0	0	0	0	2	0	0	0	0	0	0	0	1	0	0	0	0	0	0	0	0	2	0	0	0	0	0	0	1	0	1	0	0	0	0	0	0	1	0	0	0	0	1	0	0
hsa-miR-515-5p	0	1	0	0	0	0	0	0	0	0	0	1	0	0	0	0	0	0	0	1	1	2	0	2	0	1	0	1	1	0	0	0	2	0	0	0	0	0	0	0	1	1	1	0	0	0	0	0	0
hsa-miR-516a-3p	0	0	0	0	0	1	0	0	0	0	0	0	0	0	0	0	0	0	1	0	0	1	0	0	0	0	0	0	0	1	0	0	1	0	0	0	0	0	0	0	0	0	0	0	0	0	0	0	0
hsa-miR-516a-5p	0	0	0	1	0	0	0	0	0	0	0	1	0	0	0	0	0	0	0	0	0	0	0	0	0	0	0	0	0	0	0	0	0	0	0	0	0	0	0	0	0	1	0	0	0	0	0	0	0
hsa-miR-516b-5p	0	0	0	0	1	1	0	0	0	0	0	1	0	0	0	0	0	0	1	0	0	1	3	0	1	1	0	0	0	0	0	0	2	0	0	0	0	0	0	0	0	0	0	0	0	0	0	0	0
hsa-miR-517-5p	0	0	0	0	0	0	0	0	0	0	0	0	0	0	0	0	0	0	0	0	0	0	0	0	0	0	0	0	0	0	0	0	0	0	1	0	0	0	0	0	0	0	0	0	0	0	1	0	0
hsa-miR-517a-3p	0	0	0	0	0	0	0	0	0	0	0	0	0	0	0	0	0	0	1	0	0	0	1	0	2	0	0	0	0	0	0	0	0	0	0	0	0	0	0	0	0	0	0	0	0	0	0	0	0
hsa-miR-517b-3p	0	0	0	0	0	0	0	0	0	0	0	0	0	0	0	0	0	0	1	0	0	0	0	0	1	0	0	0	1	0	0	0	0	0	0	0	0	0	0	0	0	0	0	0	0	0	0	0	0
hsa-miR-517c-3p	0	0	0	0	0	0	0	0	0	0	0	0	0	0	0	0	0	0	1	0	0	0	1	0	2	0	0	0	0	0	0	0	0	0	0	0	0	0	0	0	0	0	0	0	0	0	0	0	0
hsa-miR-518a-3p	0	1	0	0	0	0	0	0	0	0	0	0	0	0	0	0	0	0	1	0	0	0	0	0	0	0	0	1	0	0	0	0	0	0	0	0	0	0	0	0	0	0	0	0	0	0	0	0	0
hsa-miR-518a-5p	0	0	0	2	0	0	0	0	1	0	0	1	0	0	0	0	0	0	0	0	0	0	0	0	0	0	0	0	0	1	0	0	0	2	0	0	0	0	0	0	1	0	1	0	0	0	0	0	0
hsa-miR-518b	0	0	0	0	0	0	0	0	0	0	0	0	0	0	0	0	0	0	0	0	0	0	0	0	1	0	0	0	0	0	0	0	0	1	0	0	0	0	0	0	0	0	0	0	0	0	0	0	0
hsa-miR-518c-3p	0	0	0	0	0	0	0	0	0	0	0	0	0	0	0	0	0	0	0	0	0	0	0	0	1	0	0	0	0	0	0	0	1	1	1	0	0	0	0	0	0	0	0	0	0	0	0	0	0
hsa-miR-518c-5p	0	0	0	1	0	0	0	0	0	0	0	0	0	0	0	0	0	0	0	0	0	0	0	0	0	1	0	1	0	0	1	0	0	0	1	0	0	0	0	0	0	0	0	0	0	0	0	0	0
hsa-miR-518d-3p	0	0	0	0	0	0	0	0	0	0	0	0	0	0	0	0	0	0	0	0	0	0	0	0	0	0	0	1	0	0	0	0	1	1	1	0	0	0	0	0	0	0	0	0	0	0	0	0	0
hsa-miR-518d-5p	0	0	0	0	0	0	0	0	0	0	0	0	0	0	0	0	0	0	0	0	0	0	0	1	0	1	0	0	0	0	0	0	0	0	0	0	0	0	0	0	0	0	0	0	0	0	0	1	0
hsa-miR-518e-3p	0	1	0	0	0	0	0	1	0	0	0	0	0	0	0	0	0	0	0	0	0	0	0	0	2	0	0	1	0	0	1	0	0	0	0	0	0	0	0	0	0	0	0	0	0	0	0	0	0
hsa-miR-518f-3p	0	0	0	0	0	0	0	0	0	0	0	0	0	0	0	0	0	0	1	0	0	0	0	0	1	0	0	0	0	0	1	0	0	0	0	0	0	0	0	0	0	0	0	0	0	0	0	0	0
hsa-miR-518f-5p	0	0	0	0	0	0	0	0	0	0	0	0	0	0	0	0	0	0	0	0	0	0	0	0	0	1	0	0	0	0	0	0	0	0	0	0	0	0	0	0	0	0	0	0	0	0	0	0	0
hsa-miR-519a-3p	0	0	0	0	0	0	0	0	0	1	0	0	0	0	0	0	2	0	1	2	0	0	1	0	0	3	0	0	0	1	0	0	1	0	0	0	0	0	1	0	0	0	0	0	0	0	0	0	0
hsa-miR-519b-3p	0	0	0	0	0	0	1	0	0	1	0	0	0	0	0	0	2	0	1	2	0	0	0	0	0	3	0	0	0	1	0	0	1	0	0	0	1	0	1	0	0	0	0	0	0	0	0	0	0
hsa-miR-519b-5p	0	1	0	0	0	0	0	0	0	0	0	0	0	0	0	0	0	0	0	0	0	0	0	1	0	1	0	0	0	0	0	0	0	0	0	0	0	0	0	0	0	0	0	0	0	0	0	1	0
hsa-miR-519c-3p	0	0	0	0	1	0	1	0	0	1	0	0	0	0	0	0	2	0	1	2	0	0	0	0	0	3	0	0	0	1	0	0	1	0	0	0	0	0	1	0	0	0	0	0	0	0	0	0	0
hsa-miR-519c-5p	0	1	0	0	0	0	0	0	0	0	0	0	0	0	0	0	0	0	0	0	0	0	0	1	0	2	0	0	0	0	0	0	0	0	1	0	0	0	0	0	0	0	0	0	0	0	0	1	0
hsa-miR-519d-3p	0	0	0	0	0	0	1	0	0	1	0	0	0	0	0	0	1	0	1	1	0	0	0	0	0	4	1	0	0	1	2	0	0	1	0	0	1	0	1	0	2	0	0	0	0	0	0	0	0
hsa-miR-519e-3p	0	0	0	0	0	0	0	0	1	0	0	0	0	0	0	0	0	0	0	0	0	0	0	0	0	2	1	0	0	1	1	0	0	1	1	0	0	0	0	0	0	0	0	0	0	0	0	0	0
hsa-miR-519e-5p	0	0	0	0	0	0	0	0	0	0	0	0	0	0	0	0	0	0	0	0	0	0	0	0	0	0	0	0	0	0	0	0	1	0	0	0	0	0	0	0	0	0	0	0	0	0	0	0	0
hsa-miR-520a-3p	0	0	0	0	0	0	1	0	0	1	0	0	0	0	0	0	1	0	1	1	0	0	0	0	0	1	0	0	0	1	1	0	0	3	0	0	0	0	1	0	0	0	0	0	0	0	0	0	0
hsa-miR-520a-5p	0	1	0	0	0	0	1	0	0	0	0	0	1	0	0	0	0	0	0	0	0	1	0	0	0	2	0	1	0	1	0	1	1	0	0	0	0	0	0	0	0	0	0	1	0	0	0	0	0
hsa-miR-520b	0	0	0	0	0	0	2	0	0	1	0	0	0	0	0	0	2	0	1	2	0	0	0	0	0	1	0	0	0	1	1	0	0	3	0	0	1	0	1	0	0	1	0	0	0	0	0	0	0
hsa-miR-520c-3p	0	0	0	0	0	0	2	0	0	1	0	0	0	0	0	0	2	0	1	2	0	0	0	0	0	1	0	0	0	1	1	0	0	3	1	1	1	0	1	0	0	1	0	0	0	0	0	0	0
hsa-miR-520c-5p	0	0	0	0	0	0	0	0	0	0	0	0	0	0	0	0	0	0	0	0	0	0	0	1	0	1	0	0	0	0	0	0	0	0	0	0	0	0	0	0	0	0	0	0	0	0	0	1	0
hsa-miR-520d-3p	0	0	0	0	0	0	2	0	0	1	0	0	0	0	0	0	1	0	1	1	0	0	0	0	0	2	0	0	0	1	1	0	0	3	0	0	1	0	1	0	0	1	0	0	0	0	0	0	0
hsa-miR-520d-5p	0	0	0	0	0	0	1	0	1	0	0	0	0	0	0	0	0	0	1	1	0	0	0	0	0	0	2	0	0	1	2	0	0	3	0	0	0	0	0	0	0	0	0	0	0	0	0	0	0
hsa-miR-520e	0	0	0	0	0	0	2	0	0	1	0	0	0	0	0	0	2	0	1	1	0	0	0	0	0	1	0	0	0	1	1	0	0	3	0	1	0	0	1	0	0	1	0	0	0	0	0	0	0
hsa-miR-520f-3p	0	0	0	1	0	0	2	0	0	1	0	0	0	0	0	0	2	0	1	1	0	0	0	0	0	3	0	0	0	1	1	0	1	1	1	0	1	0	1	0	0	0	0	0	0	0	0	0	0
hsa-miR-520g-3p	0	0	0	0	0	0	1	0	0	1	0	0	0	0	0	0	2	0	0	1	0	0	0	0	0	2	1	0	0	1	1	0	0	2	0	0	1	0	1	1	2	0	0	0	0	0	0	0	0
hsa-miR-520h	0	0	0	0	0	0	1	0	0	1	0	0	0	0	0	0	1	0	0	1	0	0	0	0	0	2	1	0	0	1	1	0	0	2	0	0	0	0	1	1	2	0	0	0	0	0	0	0	0
hsa-miR-521	0	0	0	0	0	0	0	0	0	0	0	0	0	0	0	0	0	0	0	0	0	0	0	0	0	0	0	0	0	0	0	0	0	0	0	0	0	0	0	0	0	0	0	0	0	0	0	0	0
hsa-miR-522-3p	0	0	0	0	1	0	1	1	0	0	0	0	0	0	0	0	0	0	1	0	0	0	1	0	1	2	0	0	0	1	1	0	0	0	0	0	0	0	0	0	0	0	0	0	0	0	0	0	0
hsa-miR-524-3p	0	0	0	2	0	0	1	0	0	0	0	0	0	0	0	1	0	0	0	0	0	0	0	0	0	0	0	0	0	0	0	0	1	0	0	0	0	0	0	0	0	0	0	0	0	0	0	0	0
hsa-miR-524-5p	0	0	0	0	1	0	1	0	1	0	0	0	0	0	0	0	0	0	1	1	0	0	0	0	0	1	2	0	0	1	0	0	0	3	0	0	0	0	0	0	0	0	0	0	0	0	0	0	0
hsa-miR-525-3p	0	0	0	1	0	0	1	0	0	0	0	0	0	0	0	0	0	0	0	0	0	0	0	0	0	0	0	1	0	0	0	0	0	0	0	0	0	0	0	0	0	0	0	0	0	0	0	0	0
hsa-miR-525-5p	0	1	0	0	0	0	1	0	0	0	0	0	1	0	0	0	0	0	0	0	0	1	1	0	0	2	0	1	0	1	0	1	1	0	0	0	0	0	0	0	0	0	0	1	0	0	0	0	0
hsa-miR-526a	0	0	0	0	0	0	0	0	0	0	0	0	0	0	0	0	0	0	0	0	0	0	0	1	0	2	0	0	0	0	0	0	0	0	0	0	0	0	0	0	0	0	0	0	0	0	0	1	0
hsa-miR-526b-3p	0	0	0	0	0	0	1	0	0	0	0	0	0	0	0	0	1	0	0	0	0	0	0	0	0	0	0	0	0	0	0	0	0	0	0	0	1	0	0	0	0	0	0	0	0	0	0	0	0
hsa-miR-526b-5p	0	0	0	1	0	0	0	1	0	0	0	1	1	0	0	0	1	0	0	1	0	0	0	0	0	1	0	1	0	0	0	0	0	0	0	0	0	0	1	0	1	0	0	0	0	0	0	0	0
hsa-miR-527	0	0	0	2	0	0	0	0	1	0	0	1	0	0	0	0	0	0	0	0	0	0	0	0	0	0	0	0	0	1	0	0	0	2	0	0	0	0	0	0	1	0	1	0	0	0	0	0	0
hsa-miR-532-3p	0	0	0	0	0	1	1	1	0	0	0	0	0	0	0	0	1	0	1	0	0	1	0	0	0	0	0	0	0	0	0	1	0	0	0	0	0	0	1	0	0	0	0	1	0	0	0	1	0
hsa-miR-532-5p	0	0	0	0	0	0	1	0	0	0	0	0	0	0	0	0	0	0	0	0	0	0	1	0	0	0	0	0	0	0	0	0	0	0	0	0	0	0	0	0	0	0	0	0	0	0	0	0	0
hsa-miR-539-5p	0	0	0	0	0	0	0	2	0	0	0	0	0	0	0	0	0	1	1	3	0	0	0	1	0	2	2	0	0	0	0	0	0	0	0	0	0	0	0	0	0	0	0	0	0	0	0	0	0
hsa-miR-541-3p	0	0	1	0	0	0	1	0	0	0	0	1	0	0	0	0	0	0	0	0	0	1	0	0	0	0	0	0	0	0	0	0	0	0	0	0	0	0	1	0	0	0	0	0	0	0	0	0	0
hsa-miR-542-3p	0	1	0	0	0	0	1	0	2	0	0	0	0	0	0	0	0	0	0	0	0	0	0	0	0	0	0	0	0	0	0	0	0	0	0	0	0	0	0	0	1	1	0	0	0	0	0	1	0
hsa-miR-542-5p	0	0	0	0	0	0	0	0	0	0	0	0	0	0	0	0	0	0	0	0	0	0	0	0	0	0	0	0	0	0	0	0	1	0	0	0	0	0	0	0	0	1	0	0	1	0	0	0	0
hsa-miR-543	0	0	1	0	0	0	0	0	0	0	0	0	0	0	0	0	0	0	0	1	0	0	1	2	3	2	1	0	0	1	0	0	2	0	0	0	0	0	0	1	0	0	1	0	0	0	0	0	0
hsa-miR-544a	0	0	0	0	0	0	0	0	0	0	0	0	0	0	0	0	1	0	0	0	0	0	0	0	0	1	0	0	0	1	0	0	0	0	0	0	0	0	0	0	0	1	1	0	0	0	0	0	0
hsa-miR-545-3p	0	0	0	0	0	0	0	0	0	0	0	1	0	0	0	0	0	0	1	2	0	0	0	0	0	0	0	0	0	0	1	0	0	0	0	0	0	0	0	1	0	0	0	0	0	0	0	0	0
hsa-miR-548a-3p	0	0	0	0	0	0	1	0	0	0	0	0	0	0	0	0	0	0	0	1	0	0	0	1	1	2	1	0	0	0	2	0	3	0	0	0	0	0	0	1	0	0	0	0	0	0	0	1	0
hsa-miR-548a-5p	0	0	0	0	1	1	1	0	0	0	0	0	0	0	0	0	0	0	0	0	1	0	3	0	3	2	2	0	0	1	2	0	1	0	0	0	0	0	0	2	0	0	0	0	0	0	0	0	0
hsa-miR-548b-3p	0	0	0	0	0	1	1	0	1	0	0	0	0	0	0	0	0	1	0	0	0	0	0	0	0	1	1	0	1	1	2	0	0	0	0	0	0	0	0	2	0	0	1	0	0	0	0	0	0
hsa-miR-548b-5p	0	0	0	0	1	0	1	0	0	0	0	0	0	0	0	0	0	0	0	0	1	0	3	0	3	2	2	0	0	1	2	0	1	0	0	0	0	0	0	2	0	0	0	0	0	0	0	0	0
hsa-miR-548c-3p	0	2	0	1	1	0	0	1	1	0	0	0	0	0	0	0	0	1	0	2	0	0	0	0	0	1	1	0	1	0	2	0	1	0	0	0	0	0	0	2	1	0	1	0	0	0	0	0	0
hsa-miR-548c-5p	0	0	0	0	1	0	1	0	0	0	0	0	0	0	0	0	0	0	0	0	1	0	3	0	3	2	2	0	0	1	2	0	0	0	0	0	0	0	0	2	0	0	0	0	0	0	0	0	0
hsa-miR-548d-3p	0	0	0	0	0	0	1	0	2	0	0	0	0	0	0	0	0	0	0	0	1	0	1	0	0	1	1	0	0	0	2	0	1	0	0	0	0	0	0	0	0	0	0	0	0	0	0	0	0
hsa-miR-548d-5p	0	0	0	0	1	0	1	0	0	0	0	0	0	0	0	0	0	0	0	1	1	0	3	0	3	2	2	0	0	1	2	0	1	0	0	0	0	0	0	2	0	0	0	0	0	0	0	0	0
hsa-miR-548e-3p	0	0	0	0	0	0	0	0	0	0	0	0	0	0	0	0	0	0	0	0	0	0	0	0	0	1	0	0	0	0	1	0	2	0	0	0	0	0	0	0	0	0	0	0	0	0	0	0	0
hsa-miR-548f-3p	0	0	0	0	0	0	0	0	0	0	0	0	0	0	0	0	0	0	0	0	0	0	0	0	0	1	0	0	0	0	1	0	2	0	0	0	0	0	0	0	0	0	0	0	0	0	0	0	0
hsa-miR-548g-3p	0	0	0	0	0	0	0	0	0	0	0	0	0	0	0	0	0	0	0	1	0	0	0	1	0	1	0	0	0	0	0	0	2	0	0	0	0	0	0	0	0	0	0	0	0	0	0	0	0
hsa-miR-548h-5p	0	0	0	0	1	0	0	0	0	0	0	0	0	0	0	0	0	0	0	0	0	0	2	0	2	1	2	0	0	0	1	0	0	0	0	0	0	0	0	1	0	0	0	0	0	0	0	0	0
hsa-miR-548i	0	0	0	1	1	1	0	1	0	0	0	0	0	0	0	0	0	0	0	0	0	0	2	0	2	1	2	0	0	0	1	0	0	0	0	0	0	0	0	1	0	0	0	0	0	0	0	0	0
hsa-miR-548j-5p	0	0	0	0	0	0	0	0	0	0	0	0	0	0	0	0	0	0	0	0	0	0	2	0	2	1	2	0	0	0	1	0	0	0	0	0	0	0	0	1	0	0	0	0	0	0	0	0	0
hsa-miR-548k	0	0	0	1	0	0	0	0	0	0	0	0	0	0	0	0	0	0	0	0	0	0	1	0	1	2	1	0	0	0	0	0	0	0	0	0	0	0	0	1	0	0	0	0	0	0	0	0	0
hsa-miR-548l	0	0	0	0	2	0	0	0	0	0	0	0	0	0	0	0	0	0	0	0	1	0	0	0	0	1	2	0	0	0	1	0	0	0	0	0	0	0	0	0	0	0	1	0	0	0	0	0	0
hsa-miR-548m	0	0	0	0	0	0	0	0	0	0	0	0	0	0	0	0	0	0	0	2	0	0	0	0	0	1	1	0	0	0	0	0	0	0	0	0	0	0	0	0	0	0	0	0	0	0	0	0	0
hsa-miR-548n	0	0	0	1	0	0	0	1	0	0	0	0	0	0	0	0	0	0	0	0	0	0	2	0	2	1	1	0	0	0	0	0	1	0	1	0	0	0	0	0	0	0	0	0	0	0	0	0	0
hsa-miR-548o-3p	0	0	0	0	0	0	0	0	0	0	0	0	0	0	0	0	0	0	0	0	0	0	0	0	1	2	0	0	0	0	1	0	0	0	0	0	0	0	0	0	0	0	0	0	0	0	0	0	0
hsa-miR-548p	0	1	0	0	0	0	0	0	0	0	0	0	0	0	0	0	0	0	0	0	0	0	2	0	1	1	0	0	0	0	0	0	0	0	1	0	0	0	0	0	0	0	0	0	0	0	0	0	0
hsa-miR-549a	0	1	0	0	0	0	1	0	1	0	0	1	0	0	0	0	1	0	0	3	0	0	0	0	0	0	0	0	1	0	2	0	1	0	0	0	0	0	0	0	0	0	0	0	0	0	0	0	0
hsa-miR-550a-5p	0	1	0	0	0	0	1	0	0	0	0	1	0	0	0	0	0	0	0	0	0	1	0	0	0	2	0	0	0	0	0	0	2	0	0	0	0	0	0	0	0	1	0	0	0	0	0	0	0
hsa-miR-551a	0	0	0	0	0	0	0	0	0	0	0	0	0	0	0	0	0	0	0	0	0	0	1	0	0	0	0	0	0	0	0	2	0	0	0	0	0	0	1	0	0	1	0	0	0	0	0	0	0
hsa-miR-551b-3p	0	0	0	0	0	0	0	0	0	0	0	0	0	0	0	0	0	0	0	0	0	0	1	0	0	0	0	0	0	0	0	2	0	0	0	0	0	0	1	0	0	1	0	0	0	0	0	0	0
hsa-miR-552-3p	0	0	1	0	0	0	1	0	0	0	0	0	0	0	0	0	0	0	0	0	0	1	1	0	1	1	0	0	0	0	2	0	0	0	0	0	0	0	0	0	0	0	0	0	0	0	0	0	0
hsa-miR-554	0	0	0	0	0	0	1	0	0	0	0	0	0	0	0	0	0	0	0	0	0	0	0	0	0	0	0	0	0	1	0	0	0	0	0	0	0	0	0	0	0	0	0	0	0	0	0	1	0
hsa-miR-555	0	0	0	0	0	1	0	0	0	0	0	0	0	0	0	0	0	0	1	0	0	0	0	0	0	1	0	0	0	0	0	0	1	0	0	0	0	0	0	0	0	0	0	0	0	0	0	0	0
hsa-miR-556-3p	0	0	0	1	0	0	0	0	0	0	0	0	0	0	0	0	0	0	0	1	0	0	1	1	0	1	0	0	0	1	0	0	0	0	0	0	0	0	0	1	2	0	0	0	0	0	0	0	0
hsa-miR-556-5p	0	0	0	0	0	0	1	0	0	0	0	0	0	0	0	0	0	0	0	1	0	0	0	0	0	0	1	0	0	1	0	0	0	0	0	0	1	0	0	0	0	0	0	0	0	0	0	0	0
hsa-miR-557	0	0	0	0	0	0	0	0	0	0	0	1	0	0	0	0	0	0	0	0	0	0	0	0	3	0	0	0	0	0	1	0	0	0	0	0	0	0	0	0	0	0	0	0	0	0	0	0	0
hsa-miR-558	0	1	0	1	1	1	1	0	1	0	0	0	0	0	0	0	0	0	1	0	0	0	1	0	0	0	1	0	0	0	1	0	0	0	0	0	1	0	1	0	0	0	0	0	0	0	0	0	1
hsa-miR-559	0	0	0	0	1	0	0	0	0	0	0	0	0	0	0	0	0	0	0	0	1	1	3	2	3	2	2	0	0	1	2	0	0	0	0	0	0	0	0	2	0	0	1	0	0	0	0	0	1
hsa-miR-561-3p	0	0	0	0	1	0	0	0	0	0	0	0	0	0	0	0	0	0	0	0	0	0	0	0	3	2	0	3	0	1	1	0	2	3	1	0	0	0	0	0	0	0	1	0	0	0	1	0	0
hsa-miR-562	0	0	0	0	0	0	2	0	0	1	0	0	0	0	0	0	0	0	0	0	0	1	0	1	0	0	0	1	0	0	1	0	0	1	0	0	0	0	0	0	1	0	0	0	0	0	0	0	1
hsa-miR-563	0	0	0	0	0	1	1	0	0	0	0	0	0	0	0	0	0	0	0	1	1	0	0	0	0	2	0	0	0	0	0	0	1	0	0	0	0	0	0	0	0	0	1	0	0	0	0	1	0
hsa-miR-564	0	0	0	0	0	1	1	0	0	0	0	0	0	0	0	0	0	0	0	0	0	0	0	0	0	0	0	0	0	0	0	0	1	0	0	0	0	0	0	0	0	0	0	0	0	0	0	0	0
hsa-miR-566	0	0	0	0	0	0	1	0	0	0	0	0	0	0	0	0	0	0	0	0	0	0	0	0	0	0	0	0	0	0	0	0	1	0	0	0	1	0	0	0	0	0	0	0	0	0	0	0	0
hsa-miR-567	0	0	0	0	0	0	1	0	0	0	0	0	0	0	0	0	0	0	0	3	0	0	0	0	1	2	2	0	0	1	1	0	0	0	0	0	0	0	0	0	1	0	0	0	0	0	0	0	0
hsa-miR-568	0	0	0	2	0	0	1	0	0	0	0	0	0	0	2	0	0	0	0	1	0	0	0	1	1	2	2	1	0	1	1	0	0	0	0	0	0	1	0	0	0	2	0	0	0	0	0	0	0
hsa-miR-569	0	0	0	0	0	0	0	1	0	0	0	0	0	0	0	0	0	0	0	1	0	0	0	0	0	0	1	0	0	1	1	0	0	0	0	0	0	0	0	0	0	0	0	0	0	0	0	0	0
hsa-miR-570-3p	0	2	0	0	0	0	1	0	0	0	0	0	0	0	0	0	0	0	0	0	1	0	0	0	0	0	1	0	0	0	0	0	1	0	0	0	0	0	0	1	0	0	1	0	0	0	0	0	0
hsa-miR-571	1	0	1	0	0	0	0	0	0	0	1	0	0	0	0	0	0	0	0	0	0	1	2	0	0	1	1	0	0	0	0	0	0	0	0	0	0	0	0	0	0	0	0	0	0	0	0	0	0
hsa-miR-573	0	0	0	0	0	0	1	0	0	0	0	0	0	0	0	0	0	0	0	0	0	1	0	1	0	2	0	0	0	1	1	0	0	0	0	0	0	0	0	0	0	0	0	0	0	0	0	0	0
hsa-miR-574-3p	0	0	0	0	0	0	0	0	0	0	0	0	0	0	0	0	0	0	0	0	0	0	0	0	0	0	1	0	0	0	0	0	0	1	0	0	0	0	0	0	0	0	0	0	0	0	0	0	0
hsa-miR-574-5p	0	0	0	0	0	0	0	0	1	0	0	0	0	0	0	0	0	0	0	0	0	1	0	0	0	1	1	0	0	0	0	0	1	0	0	0	0	0	0	0	0	0	1	1	0	0	0	0	0
hsa-miR-575	0	1	0	0	1	0	1	0	0	1	0	0	0	0	0	0	0	0	1	0	0	1	2	0	0	0	0	0	0	1	0	0	0	0	0	0	0	0	0	0	0	0	0	0	0	0	0	0	0
hsa-miR-576-3p	0	0	0	0	1	0	1	0	0	0	0	0	0	0	0	0	0	0	0	0	0	1	2	1	1	2	0	0	0	0	0	0	0	0	0	0	0	0	0	0	0	0	0	0	0	0	0	1	0
hsa-miR-576-5p	0	0	0	0	0	0	0	0	0	0	0	1	0	0	0	0	0	0	0	0	1	0	1	0	1	2	0	0	0	1	1	0	0	0	0	0	0	0	0	0	1	0	0	0	0	0	0	0	0
hsa-miR-577	0	0	0	0	0	0	1	0	0	0	0	0	0	0	0	2	0	1	0	2	0	0	2	2	0	2	0	0	0	0	2	0	0	0	1	1	0	0	0	0	0	0	0	0	0	0	0	0	0
hsa-miR-578	1	0	0	1	0	0	0	0	0	0	0	0	0	0	0	0	1	0	0	3	0	0	0	0	0	0	0	0	0	1	0	0	0	0	0	0	0	0	0	0	0	0	0	0	0	0	0	0	0
hsa-miR-579-3p	0	0	1	0	0	0	1	0	0	0	0	0	0	0	0	0	0	0	0	2	0	0	0	0	0	2	0	0	0	1	1	0	0	0	0	0	1	0	0	0	0	0	2	0	0	0	0	0	0
hsa-miR-580-3p	0	0	0	0	2	0	1	0	2	0	0	0	0	0	0	0	1	0	0	0	0	0	1	2	2	2	1	0	0	1	0	0	0	0	0	0	0	0	0	0	0	0	0	0	1	0	0	0	0
hsa-miR-581	0	0	0	0	0	0	0	0	0	0	0	0	0	0	0	0	1	0	1	0	0	0	0	0	0	0	1	0	0	0	0	0	0	0	0	0	0	0	0	0	1	1	0	0	0	0	0	0	0
hsa-miR-582-3p	0	0	0	0	0	0	0	0	0	0	0	0	0	0	0	0	0	0	0	1	0	1	0	0	0	1	0	0	0	0	1	0	0	0	0	0	0	0	0	0	0	0	0	0	0	0	0	0	0
hsa-miR-582-5p	0	3	0	0	0	0	0	0	1	0	0	0	0	0	0	0	0	0	0	1	0	0	0	2	3	1	1	0	0	1	2	0	0	0	0	0	0	0	0	0	0	0	1	0	0	0	0	0	0
hsa-miR-583	0	1	0	0	1	0	1	0	0	0	0	0	0	0	0	0	1	0	1	1	0	0	1	2	0	0	1	0	0	0	2	0	0	0	0	0	1	0	0	0	0	0	0	0	0	0	0	0	0
hsa-miR-584-5p	0	0	0	1	0	0	1	0	0	0	0	0	0	0	0	0	0	0	0	0	0	1	0	1	0	0	0	0	0	0	0	0	0	0	0	0	0	0	0	0	0	0	0	0	0	0	0	0	0
hsa-miR-585-3p	0	1	0	0	0	0	0	0	0	0	0	0	0	0	0	0	0	0	0	0	0	0	0	0	0	0	0	0	0	0	0	0	0	0	0	0	0	0	0	0	0	0	0	0	0	0	0	0	0
hsa-miR-586	0	0	0	0	0	0	0	0	1	1	0	0	0	0	0	0	0	0	0	2	0	0	0	1	1	3	0	0	0	1	0	0	0	0	0	0	0	0	0	0	0	1	0	0	0	0	0	0	0
hsa-miR-587	0	0	0	0	0	0	0	0	1	0	0	0	0	0	0	0	0	0	1	0	1	0	0	1	0	2	0	0	0	1	1	0	0	1	1	0	0	0	0	1	0	1	0	0	0	0	0	0	0
hsa-miR-588	0	0	1	0	0	1	0	0	0	0	0	0	0	0	0	0	0	0	0	0	0	1	0	0	0	0	0	0	0	0	0	0	0	0	0	0	0	0	1	0	0	0	1	0	0	0	0	1	0
hsa-miR-589-5p	0	0	0	0	0	2	1	0	0	0	0	0	0	0	0	0	1	0	0	0	0	0	0	1	0	2	0	0	0	1	0	0	2	0	0	0	0	0	0	0	0	0	0	0	0	0	0	0	0
hsa-miR-590-3p	0	0	0	0	2	0	1	1	0	0	0	0	0	0	2	0	0	0	1	2	0	0	0	2	2	2	2	0	0	1	0	0	0	0	1	0	0	0	1	0	2	1	1	0	0	0	0	0	0
hsa-miR-590-5p	0	0	0	0	0	0	0	0	0	0	0	0	0	0	0	0	0	0	0	0	0	0	0	0	0	1	1	0	0	0	0	0	0	0	0	0	0	0	0	0	0	0	0	0	0	0	0	0	0
hsa-miR-591	0	0	0	0	0	0	0	0	0	0	0	0	0	0	0	0	0	0	0	0	0	0	1	0	0	0	1	0	0	0	0	0	0	0	0	0	0	0	0	0	0	0	0	0	0	0	0	0	0
hsa-miR-592	0	0	0	0	0	1	0	0	0	1	0	0	0	0	0	1	1	0	0	0	0	1	0	0	0	1	0	0	0	0	0	0	1	0	0	0	0	0	0	0	0	1	0	0	0	0	0	0	0
hsa-miR-593-3p	0	0	0	0	0	1	1	0	0	0	0	1	0	0	0	0	0	0	0	0	0	0	0	0	0	0	0	0	1	1	1	0	1	0	1	0	1	0	0	0	0	0	0	1	0	0	0	1	0
hsa-miR-595	0	0	0	0	0	0	0	0	0	0	0	0	0	0	0	0	0	0	1	0	0	0	0	0	0	0	0	0	0	0	0	0	0	0	0	0	0	0	0	0	0	0	0	0	0	0	1	0	0
hsa-miR-596	0	0	0	0	0	2	0	0	0	0	0	0	0	0	0	0	0	0	1	0	0	1	0	2	0	2	0	0	0	1	0	0	1	0	0	0	0	0	1	0	0	0	0	0	1	0	0	0	0
hsa-miR-597-5p	0	0	0	0	0	1	0	0	0	1	0	0	0	0	0	1	0	0	0	0	0	1	0	0	0	0	0	0	0	1	1	0	1	0	0	0	0	0	0	0	0	0	0	0	0	0	0	0	0
hsa-miR-598-3p	0	0	0	0	0	0	0	0	0	0	0	0	0	0	0	0	1	0	0	0	0	0	0	0	0	0	0	0	0	0	0	0	0	0	0	0	0	0	0	1	0	0	0	0	0	0	0	0	0
hsa-miR-599	0	0	0	0	0	0	0	0	0	0	0	0	0	0	1	0	1	0	0	0	0	0	0	0	0	0	0	0	0	1	0	0	0	0	0	0	0	0	0	0	0	1	0	0	0	0	0	0	0
hsa-miR-600	0	0	0	0	0	1	0	0	0	0	0	0	0	0	0	0	0	0	0	1	0	0	0	0	0	0	0	0	0	0	1	0	0	0	0	0	0	0	0	0	0	0	1	0	0	0	0	0	0
hsa-miR-601	0	0	0	0	0	0	1	0	0	0	0	0	0	0	0	0	0	0	0	0	0	0	0	1	1	0	1	0	0	0	0	0	0	0	0	0	0	0	0	0	0	0	0	0	1	0	0	0	0
hsa-miR-602	0	0	0	0	0	0	0	0	0	0	0	2	0	0	0	0	0	0	0	0	0	0	0	0	0	0	0	0	0	1	0	0	0	1	0	0	0	0	0	0	0	0	0	0	0	0	0	1	0
hsa-miR-603	0	1	0	0	0	0	0	0	0	0	0	0	0	0	0	0	0	0	0	0	1	0	0	1	0	2	0	0	1	0	2	0	1	0	0	0	0	0	1	0	0	0	0	0	1	0	0	0	0
hsa-miR-604	0	0	1	0	0	1	0	0	0	0	0	0	0	0	0	0	0	0	0	0	0	0	0	0	0	0	0	0	1	1	1	0	1	0	0	1	0	0	0	0	0	0	0	0	0	0	0	1	0
hsa-miR-605-5p	0	0	0	0	0	2	1	0	0	0	0	0	0	0	0	0	0	0	0	1	0	0	1	0	0	0	0	0	0	0	2	0	0	0	0	0	0	0	0	0	0	1	0	0	0	0	0	0	0
hsa-miR-606	0	0	0	0	0	0	1	0	0	0	0	0	0	0	0	0	0	0	1	2	0	0	0	0	0	1	0	0	2	1	0	0	0	0	0	0	0	0	0	0	2	0	0	0	0	0	0	0	0
hsa-miR-607	0	0	0	2	0	0	0	1	0	0	0	0	0	0	0	0	0	0	1	1	0	0	3	0	0	2	1	0	0	0	0	0	1	0	2	0	0	1	0	0	1	0	1	0	0	0	0	0	0
hsa-miR-608	0	1	0	0	0	2	1	0	0	0	0	1	0	0	0	0	0	0	0	0	0	1	2	0	0	0	0	1	1	1	0	0	0	0	0	0	0	0	1	0	0	1	0	2	1	0	0	0	0
hsa-miR-609	0	0	0	0	0	0	0	0	0	0	0	1	0	0	0	0	0	0	0	0	0	1	0	0	0	0	0	1	0	1	0	0	0	0	0	0	0	0	0	0	0	3	0	0	0	0	0	0	0
hsa-miR-610	0	0	0	1	0	0	1	0	0	0	0	0	0	0	0	0	0	0	0	3	0	0	0	0	0	2	0	0	0	1	0	0	0	0	0	0	0	0	0	1	0	0	0	0	0	0	0	0	0
hsa-miR-611	0	0	0	0	0	0	0	0	0	0	0	0	0	0	0	0	0	0	0	0	0	0	0	0	0	0	0	0	0	0	1	0	0	0	0	0	0	0	0	0	0	0	0	0	0	0	0	0	0
hsa-miR-612	0	0	0	0	0	1	1	1	0	1	0	0	0	0	0	0	1	0	0	0	0	0	1	1	0	2	0	0	0	0	0	0	1	0	0	1	1	0	0	0	0	0	0	0	0	0	1	0	0
hsa-miR-613	0	4	0	1	0	0	1	0	0	0	0	0	0	0	0	0	0	0	1	0	0	0	1	3	0	2	0	0	0	0	0	0	0	0	0	0	0	0	0	0	0	0	1	0	2	0	0	0	0
hsa-miR-614	0	0	0	0	0	0	0	0	0	0	0	0	0	0	0	0	0	0	0	0	0	0	0	0	0	0	0	0	0	1	0	0	0	0	0	0	0	0	0	0	0	0	0	0	0	0	0	0	0
hsa-miR-615-3p	0	1	0	0	0	0	1	0	0	0	0	0	0	0	0	0	0	0	0	0	0	0	0	0	0	0	0	0	0	0	0	0	0	0	0	0	0	0	0	0	0	0	0	1	0	0	0	0	0
hsa-miR-615-5p	0	1	0	0	0	1	0	0	0	1	0	0	0	0	0	0	0	0	0	0	0	1	0	0	0	0	0	0	0	0	0	0	1	1	0	0	0	0	1	0	0	1	0	1	0	1	1	1	0
hsa-miR-616-3p	0	1	0	0	0	0	0	0	0	0	0	0	0	0	0	0	0	0	0	1	0	1	0	1	0	2	2	0	0	1	1	0	0	0	0	0	0	0	0	3	0	0	0	0	0	0	0	0	0
hsa-miR-617	0	0	0	0	0	0	0	0	0	0	0	0	0	0	0	0	0	0	0	0	0	0	0	0	0	2	0	0	0	1	1	0	0	0	0	0	0	0	0	0	0	0	0	0	0	0	0	0	0
hsa-miR-618	0	1	0	0	0	0	1	0	0	0	0	0	0	0	1	0	1	0	0	0	0	0	0	1	0	2	0	0	0	0	0	0	0	0	0	0	0	0	0	1	0	0	0	0	0	0	0	0	0
hsa-miR-619-3p	0	0	0	0	0	1	0	0	0	0	0	0	0	0	0	0	0	0	1	0	0	1	2	0	0	1	0	1	0	0	1	0	0	0	0	0	1	0	0	0	0	1	0	0	0	0	0	0	0
hsa-miR-620	0	0	0	0	0	0	0	0	0	0	0	0	0	0	0	1	0	0	0	0	0	0	0	0	0	1	0	0	0	0	0	0	1	2	0	0	1	0	0	0	0	0	0	0	1	0	0	0	0
hsa-miR-621	0	0	0	0	0	0	0	0	0	0	0	0	0	0	0	0	0	0	0	0	0	0	1	0	0	0	0	0	0	0	2	0	0	0	0	0	0	0	0	0	0	0	0	0	0	0	0	0	0
hsa-miR-622	0	0	0	0	0	1	0	0	0	0	0	0	0	0	0	0	0	0	0	0	0	0	0	0	0	2	0	0	0	1	1	0	1	0	0	0	0	0	0	0	1	0	0	0	0	0	0	0	0
hsa-miR-623	0	0	0	0	0	0	0	0	0	0	0	0	0	0	0	0	0	0	1	0	0	0	0	1	0	0	0	0	0	1	1	0	0	0	0	0	0	0	0	0	0	0	0	0	0	0	0	0	0
hsa-miR-624-3p	0	0	0	0	0	0	0	0	0	0	0	0	0	0	0	0	0	0	1	1	0	0	0	1	0	3	0	0	0	1	0	0	0	0	0	0	0	0	0	0	1	0	0	0	0	0	0	0	0
hsa-miR-625-5p	0	0	0	0	2	0	0	0	1	0	0	1	0	0	0	0	0	0	0	0	0	1	0	0	0	2	0	0	0	0	2	0	0	1	0	0	0	0	0	0	0	0	0	0	0	0	0	0	0
hsa-miR-626	0	1	1	0	0	0	1	0	0	0	0	0	0	0	0	0	1	0	0	0	0	0	0	0	0	1	1	0	0	1	0	0	0	0	0	0	0	0	0	0	0	1	0	1	0	0	0	0	0
hsa-miR-627-5p	0	0	0	0	0	0	1	0	0	0	0	0	0	0	0	0	0	0	0	0	0	0	0	0	0	1	0	0	0	1	0	0	0	0	0	0	0	0	0	0	0	0	0	0	0	0	0	0	0
hsa-miR-628-3p	0	0	0	0	1	0	0	0	0	0	0	0	0	0	0	0	0	0	0	0	1	0	0	0	0	2	0	0	0	0	0	0	0	0	0	0	0	0	0	0	0	0	0	0	0	0	0	0	0
hsa-miR-628-5p	0	0	0	0	0	1	1	0	0	0	0	0	0	0	0	0	0	0	0	1	0	0	0	1	0	1	0	0	0	0	0	0	1	0	0	0	1	0	0	0	0	0	0	0	0	0	0	0	0
hsa-miR-629-5p	0	0	1	0	1	0	0	0	0	0	0	0	0	0	0	0	0	0	0	0	0	0	0	0	0	2	0	0	0	1	0	0	0	0	0	0	0	0	0	0	0	0	1	1	0	0	0	0	0
hsa-miR-630	0	0	0	0	0	0	1	0	1	0	0	0	0	0	0	0	0	0	0	0	0	0	1	2	0	0	0	2	0	0	1	0	0	0	0	0	0	0	0	0	0	1	0	0	0	0	0	0	0
hsa-miR-631	0	0	0	0	0	0	0	0	0	0	0	0	0	0	0	0	0	0	0	0	0	1	0	0	0	0	0	2	0	1	1	0	0	0	0	0	0	0	0	0	0	0	0	0	0	0	0	0	0
hsa-miR-632	0	0	0	0	0	1	1	0	0	0	0	0	0	0	0	0	1	0	0	0	0	0	0	0	0	0	0	2	0	1	1	0	0	2	0	0	0	0	0	0	0	0	0	0	0	0	0	0	0
hsa-miR-633	0	0	0	0	0	0	0	2	0	0	0	0	0	0	0	0	0	0	0	0	0	0	0	0	0	0	0	0	0	0	0	0	0	0	2	0	0	0	0	0	0	0	0	0	0	0	0	0	0
hsa-miR-634	0	0	0	0	0	1	0	0	0	0	0	0	0	0	2	0	0	0	1	0	0	0	0	0	0	2	0	0	0	0	0	0	0	0	0	0	0	0	0	0	0	0	0	0	1	0	0	1	0
hsa-miR-635	0	0	0	0	0	1	0	0	0	0	0	1	0	0	0	1	0	0	0	0	0	0	0	0	0	0	0	1	0	1	0	0	0	0	0	0	0	0	0	1	0	0	0	0	0	0	1	1	0
hsa-miR-636	0	0	0	0	0	0	0	0	0	0	0	0	0	0	0	0	1	0	0	0	0	0	0	1	0	0	0	0	0	0	1	0	0	0	0	0	0	0	0	0	0	0	0	0	0	0	0	1	0
hsa-miR-637	0	1	0	0	0	1	0	0	0	0	0	0	0	0	0	0	0	0	1	0	0	1	0	1	0	1	0	0	0	0	0	0	1	0	0	0	0	0	0	0	0	0	0	0	1	0	0	1	0
hsa-miR-638	0	0	0	0	0	1	0	0	0	0	0	0	0	0	0	0	1	0	1	0	0	1	0	0	0	0	0	0	0	0	0	0	0	1	0	0	0	0	0	0	0	0	0	0	0	0	0	0	0
hsa-miR-639	0	0	0	0	0	0	1	0	0	0	0	0	0	0	0	0	0	0	0	0	0	0	0	0	0	0	0	0	0	0	0	0	0	0	0	0	0	0	0	0	0	0	0	0	0	0	0	0	0
hsa-miR-640	0	1	0	0	0	0	0	0	1	0	0	0	0	0	0	1	0	0	1	0	0	0	0	1	0	0	0	0	0	0	0	0	0	0	0	0	0	0	0	0	0	0	0	0	0	0	0	0	0
hsa-miR-641	0	0	0	1	0	0	1	0	0	0	0	0	0	0	0	1	0	1	0	0	2	0	0	0	1	0	1	0	0	0	1	0	0	0	0	0	0	0	0	0	1	1	1	0	0	0	0	0	0
hsa-miR-642a-5p	0	1	0	0	0	0	1	0	0	0	0	0	0	0	0	0	0	0	1	0	0	1	0	0	0	2	0	2	0	0	0	0	0	0	0	0	1	0	0	0	0	0	0	0	0	0	0	0	0
hsa-miR-643	0	0	0	0	0	0	1	0	0	0	0	0	0	0	0	0	0	0	0	3	0	0	1	0	0	0	0	0	0	0	0	0	0	0	0	0	0	0	0	1	0	0	0	0	0	0	0	0	0
hsa-miR-644a	0	0	0	0	0	1	1	0	0	0	0	0	0	0	0	0	0	0	1	0	0	0	0	0	0	0	0	2	0	0	0	0	1	0	0	0	0	0	1	0	0	0	0	1	0	0	1	1	0
hsa-miR-645	0	0	0	0	0	0	1	0	0	1	0	0	0	0	0	0	1	0	0	0	0	0	0	0	0	0	0	0	0	0	1	0	0	0	0	0	0	0	1	0	0	0	0	0	0	0	0	0	0
hsa-miR-646	0	0	0	0	1	0	0	0	0	0	0	0	0	0	0	1	0	0	1	0	0	0	0	0	0	2	0	0	0	0	0	0	0	1	0	0	0	0	1	0	0	0	0	0	1	0	1	1	0
hsa-miR-647	0	0	0	0	0	1	1	0	1	0	0	0	0	0	0	0	1	0	0	0	0	1	0	0	0	0	1	0	1	1	0	0	1	0	0	1	1	0	0	0	0	0	0	0	0	0	1	0	0
hsa-miR-648	0	0	0	0	0	0	0	0	0	0	0	0	0	0	0	0	0	0	1	0	0	0	0	0	0	0	0	0	0	0	1	0	0	0	0	0	0	0	0	0	0	0	0	0	0	0	1	0	0
hsa-miR-649	0	0	0	0	0	0	0	0	0	0	0	0	0	0	0	0	0	0	0	1	0	0	0	1	0	2	0	0	0	0	1	0	1	0	0	0	0	0	0	0	0	0	1	0	0	0	0	0	0
hsa-miR-650	0	0	0	0	0	1	0	0	0	0	0	1	1	0	0	0	1	0	0	0	0	0	1	0	0	1	0	0	0	1	0	0	0	0	0	0	0	0	0	0	0	0	0	2	0	0	1	0	0
hsa-miR-651-5p	0	0	0	2	0	0	0	0	0	0	1	0	0	0	0	0	1	0	0	1	0	0	1	0	2	2	0	0	0	0	0	0	0	0	0	0	0	0	0	0	0	0	0	0	0	0	0	0	0
hsa-miR-652-3p	0	1	0	0	0	0	0	0	0	0	0	0	0	0	0	0	0	0	0	0	0	0	0	0	0	0	0	0	0	1	0	0	0	0	0	0	0	0	0	0	0	0	0	0	0	0	0	0	0
hsa-miR-653-5p	0	0	0	0	1	0	1	0	0	0	0	0	0	0	0	0	0	0	0	0	0	0	0	0	0	0	0	0	0	0	0	0	0	0	0	0	0	0	0	0	0	0	0	0	0	0	0	0	0
hsa-miR-654-3p	0	0	0	0	0	1	0	0	0	0	0	0	0	0	3	0	1	0	0	0	0	0	0	0	0	1	0	1	1	0	0	0	0	0	0	0	0	0	0	0	0	0	0	0	0	0	0	0	0
hsa-miR-654-5p	0	0	1	0	0	0	1	0	0	0	0	1	0	0	0	0	0	0	0	0	0	1	0	0	0	0	0	0	0	0	0	0	0	0	0	0	0	0	1	0	0	0	0	0	0	0	0	0	0
hsa-miR-655-3p	0	0	0	0	0	0	0	0	0	0	0	0	0	0	0	0	0	0	0	2	0	0	0	0	0	1	0	0	0	0	0	0	0	2	0	0	0	0	0	0	2	0	1	0	0	0	0	0	0
hsa-miR-656-3p	0	0	0	0	0	0	1	0	0	0	0	0	0	0	0	0	0	0	0	2	0	0	0	1	1	3	2	0	0	1	1	0	0	2	0	0	0	0	0	1	0	0	1	0	0	0	0	0	0
hsa-miR-657	0	0	0	0	0	1	0	0	0	0	0	0	1	0	0	0	0	0	1	0	0	0	1	0	0	0	0	0	0	0	0	0	1	0	0	0	0	0	0	0	0	0	0	0	0	0	1	0	0
hsa-miR-658	0	0	0	0	0	0	1	0	0	0	0	0	0	0	0	0	0	0	0	0	0	0	0	0	0	0	0	0	0	0	0	0	1	0	0	1	0	0	1	0	0	0	0	0	0	0	0	0	0
hsa-miR-659-3p	0	0	0	0	0	0	0	0	0	0	0	0	0	0	0	0	0	0	0	0	0	0	1	0	0	0	0	0	0	0	0	0	0	2	0	0	1	0	0	0	0	0	0	0	1	0	0	0	0
hsa-miR-660-5p	0	0	0	0	0	1	0	0	0	0	0	0	0	0	0	0	0	0	0	0	0	0	0	0	0	1	0	0	0	0	0	0	0	0	0	0	0	0	0	0	0	1	0	0	0	0	0	0	0
hsa-miR-661	0	1	1	0	0	0	0	0	0	0	0	0	0	0	0	0	0	0	0	0	0	0	1	0	0	0	0	0	0	0	0	0	1	0	0	0	1	0	1	0	0	0	0	1	1	0	1	1	0
hsa-miR-662	0	0	0	0	0	1	0	0	0	0	0	0	0	0	0	0	0	0	0	0	0	1	0	0	0	0	0	0	0	0	0	0	0	0	0	0	0	0	0	0	0	0	0	0	0	1	0	0	0
hsa-miR-663a	0	0	0	0	0	0	0	0	0	0	0	0	0	0	0	0	0	0	0	0	0	0	0	0	0	0	0	0	0	0	0	0	0	0	0	0	0	0	0	0	0	0	0	0	0	0	1	0	0
hsa-miR-663b	0	0	0	0	0	0	0	0	0	0	0	0	0	0	0	0	0	0	0	0	0	0	0	0	0	0	1	0	0	0	0	0	0	0	0	0	0	0	0	0	0	0	0	0	0	0	0	0	0
hsa-miR-664a-3p	0	0	0	0	0	0	0	0	1	0	0	0	0	0	0	0	0	0	0	0	0	0	0	1	0	0	0	0	0	0	0	0	0	0	1	0	0	0	0	0	0	0	0	0	0	0	0	0	0
hsa-miR-665	0	1	1	0	1	1	1	0	0	0	0	0	0	0	0	0	0	0	0	2	0	1	1	0	0	2	0	0	0	0	2	0	0	1	0	1	1	0	0	0	0	0	1	2	0	0	0	1	0
hsa-miR-668-3p	0	0	0	0	0	0	1	0	0	0	0	0	0	0	0	0	1	0	0	0	0	0	1	0	0	0	0	0	0	0	0	0	1	0	0	0	0	0	0	0	0	0	0	1	0	0	0	0	0
hsa-miR-671-3p	0	0	0	0	0	0	0	0	0	0	0	0	0	0	0	0	0	0	0	0	0	0	0	0	0	1	0	0	0	0	0	0	0	0	0	0	1	0	0	0	0	0	0	0	0	0	0	0	0
hsa-miR-671-5p	0	1	0	0	1	0	0	0	0	0	0	0	0	0	0	0	0	1	0	0	0	0	0	1	0	0	0	0	0	1	1	0	0	1	0	0	0	0	0	0	0	0	0	0	1	0	0	0	0
hsa-miR-675-5p	0	0	0	0	0	0	0	0	0	0	0	0	0	0	0	0	0	0	0	0	0	0	1	0	0	0	0	0	0	0	0	0	0	0	0	0	0	0	0	0	0	0	0	0	0	0	0	0	0
hsa-miR-7-5p	0	1	0	0	0	1	0	0	0	0	0	1	0	0	0	0	0	0	1	0	1	1	1	0	0	0	2	0	0	0	0	0	0	0	0	0	0	0	0	0	0	0	0	0	0	0	0	0	0
hsa-miR-708-5p	0	0	0	0	0	0	1	0	0	0	0	0	0	0	0	0	0	0	0	1	0	1	0	0	0	3	0	0	0	1	0	0	0	0	0	0	1	0	1	1	0	0	0	0	0	0	0	1	0
hsa-miR-744-5p	0	1	0	0	0	0	0	1	0	0	0	0	1	0	0	0	0	0	0	0	0	0	0	0	0	0	0	0	0	0	0	0	1	0	0	0	0	0	0	0	0	0	0	1	0	0	0	0	0
hsa-miR-758-3p	0	0	0	0	2	0	1	0	0	0	0	0	0	0	0	0	0	0	0	0	0	0	1	0	0	1	0	0	0	0	0	0	0	0	0	0	0	0	0	0	0	0	0	0	0	0	0	0	0
hsa-miR-760	0	2	0	1	0	1	0	0	0	0	0	0	0	0	0	0	0	0	0	0	0	1	0	0	0	0	0	0	0	0	1	0	1	0	0	0	0	0	1	0	0	0	0	1	0	1	1	0	0
hsa-miR-765	0	0	1	0	2	1	1	0	1	0	0	0	0	0	0	0	0	0	1	0	0	0	1	2	0	1	0	0	0	1	2	0	0	0	1	0	0	0	0	0	0	0	0	1	0	0	0	0	0
hsa-miR-766-3p	0	2	0	0	2	1	1	0	0	0	0	0	0	0	0	0	1	0	1	0	0	0	1	0	0	1	0	0	0	0	1	0	1	1	0	1	0	0	0	0	0	1	0	1	0	0	1	0	0
hsa-miR-767-3p	0	0	0	0	0	0	1	0	0	0	0	0	0	0	0	0	0	0	0	0	0	0	0	0	0	2	0	0	0	1	2	0	1	0	0	0	1	0	0	0	0	0	0	0	0	0	0	0	0
hsa-miR-767-5p	0	0	0	0	0	0	0	0	0	0	0	0	0	0	0	0	1	0	0	0	0	0	0	0	0	1	0	0	0	0	0	0	0	0	0	0	0	0	1	0	0	0	0	0	0	0	0	0	0
hsa-miR-769-3p	0	0	0	0	0	0	0	0	0	1	0	0	0	0	0	0	0	0	0	0	0	1	1	0	0	0	0	1	0	0	0	0	0	0	0	0	1	0	1	0	0	0	0	1	1	0	0	1	0
hsa-miR-769-5p	0	0	0	0	0	0	0	0	0	0	0	0	0	0	0	0	0	0	0	0	0	0	1	0	0	1	0	2	0	0	1	0	2	0	0	0	0	0	0	0	0	0	0	0	0	0	0	0	0
hsa-miR-770-5p	0	0	0	0	0	1	0	0	0	0	0	0	0	0	0	0	0	0	0	0	0	0	0	1	0	0	0	0	0	0	1	0	0	0	0	0	0	0	0	0	0	0	0	0	0	1	0	0	0
hsa-miR-802	1	0	0	0	0	2	0	0	0	0	0	0	0	0	0	0	0	0	1	0	0	0	3	0	0	0	0	0	0	1	0	0	0	0	0	0	0	0	1	0	1	1	0	0	0	0	0	1	0
hsa-miR-873-5p	0	0	0	0	2	0	0	0	0	1	0	0	0	0	0	0	0	0	0	0	0	0	0	0	0	2	0	0	0	1	1	0	1	0	0	0	0	0	0	1	0	0	0	0	0	0	1	0	0
hsa-miR-874-3p	0	0	0	0	0	2	0	0	0	1	0	0	0	0	0	0	0	1	1	0	0	0	0	0	0	0	0	0	0	1	0	0	0	0	0	0	0	0	0	0	0	0	0	0	1	0	0	0	0
hsa-miR-875-3p	0	0	0	0	0	1	0	0	0	0	0	0	0	0	0	0	0	1	1	0	0	1	2	0	0	2	0	0	0	0	2	0	0	0	0	0	0	0	0	0	0	0	0	0	0	0	0	1	0
hsa-miR-875-5p	0	0	0	0	0	1	0	0	0	0	0	1	0	0	0	0	0	0	0	0	1	0	1	0	0	0	0	0	0	1	0	0	0	0	0	0	0	0	0	0	0	0	1	0	0	0	0	0	0
hsa-miR-876-3p	0	0	0	0	0	0	0	0	0	0	0	0	0	0	0	0	0	0	0	0	0	1	1	0	0	1	1	1	0	0	1	0	1	0	0	0	0	0	0	0	0	0	0	0	0	0	0	0	0
hsa-miR-876-5p	0	0	0	0	0	0	1	0	0	0	0	0	0	0	0	0	0	0	0	0	0	0	0	0	0	1	2	0	0	1	1	0	1	1	0	0	0	0	0	0	0	0	0	0	0	0	0	0	0
hsa-miR-877-5p	0	0	0	0	0	0	1	0	0	0	0	0	0	0	0	0	0	0	1	0	0	0	2	1	0	0	1	0	0	1	1	0	0	0	0	0	0	0	0	0	0	0	0	0	0	0	0	1	0
hsa-miR-885-3p	0	0	0	0	0	1	1	0	0	0	0	0	0	0	0	0	0	0	0	0	0	1	1	1	0	1	0	0	0	1	0	0	0	0	0	0	0	0	0	0	0	0	0	1	0	0	0	0	0
hsa-miR-885-5p	0	0	0	0	0	0	0	0	1	0	0	0	0	0	0	0	0	0	0	0	0	0	2	0	1	1	0	0	0	0	0	0	0	0	0	0	0	0	0	1	0	0	0	0	0	0	0	0	0
hsa-miR-887-3p	0	0	0	0	0	0	0	0	0	0	0	0	0	0	0	0	0	0	0	0	0	0	0	0	0	0	1	0	0	0	0	0	0	0	0	0	0	0	0	0	0	0	0	0	0	0	0	0	0
hsa-miR-888-5p	0	0	0	0	0	0	1	0	0	0	0	0	0	0	0	0	0	0	0	0	0	0	0	2	0	0	1	0	0	0	1	0	0	0	0	0	0	0	0	0	0	0	0	0	0	0	0	0	1
hsa-miR-889-3p	0	1	0	0	0	0	0	0	0	0	0	0	0	0	0	0	0	0	0	1	0	0	0	1	0	2	0	0	0	1	0	0	0	0	0	0	0	0	0	0	2	0	1	0	0	0	0	0	0
hsa-miR-890	0	0	0	0	0	0	1	0	0	0	0	1	0	0	0	0	0	0	0	0	0	0	0	0	0	2	2	0	0	0	1	0	0	0	0	0	0	0	0	0	0	0	0	0	0	0	0	0	0
hsa-miR-891a-5p	0	0	0	0	0	0	0	0	0	1	0	0	0	0	0	0	0	0	0	1	0	0	0	0	0	0	0	0	0	0	0	0	0	0	0	0	0	0	0	0	0	0	0	0	0	0	0	0	0
hsa-miR-891b	0	0	0	0	0	0	0	0	0	0	0	0	0	0	0	0	0	0	0	0	0	0	0	0	0	2	0	0	0	0	0	0	0	0	0	0	0	0	0	0	0	0	0	0	0	0	0	0	0
hsa-miR-892a	0	0	0	0	0	0	1	1	0	0	0	0	0	0	0	0	0	0	0	0	0	0	0	2	0	2	0	0	0	1	0	0	3	0	0	0	0	0	0	0	0	1	0	0	0	0	0	0	0
hsa-miR-892b	0	0	0	0	2	1	1	1	0	1	0	0	0	0	0	0	0	0	0	0	0	0	0	2	0	1	0	0	0	0	1	0	1	0	0	0	0	0	0	0	0	0	0	1	0	0	0	0	0
hsa-miR-9-5p	0	3	0	1	1	0	1	0	1	0	0	0	0	0	0	0	0	0	0	0	0	0	0	0	0	1	0	2	5	0	1	0	0	0	2	0	1	0	0	0	0	0	0	4	0	0	0	1	0
hsa-miR-920	0	0	0	0	1	0	1	0	0	0	0	0	0	0	0	0	0	0	0	0	0	1	0	0	0	0	0	0	0	0	0	0	1	0	0	0	0	0	0	0	0	0	0	0	0	0	0	0	0
hsa-miR-921	0	0	0	0	0	0	0	0	0	0	0	0	0	0	0	0	1	0	0	0	0	0	1	0	0	0	0	0	1	1	1	0	0	0	0	0	0	0	0	0	0	0	0	0	0	0	0	1	0
hsa-miR-922	0	0	0	0	0	0	0	0	0	0	0	0	0	0	2	0	0	0	0	0	0	0	0	0	0	0	0	1	0	1	1	0	1	0	0	0	0	0	1	0	0	3	0	0	0	0	0	0	0
hsa-miR-924	0	0	0	0	0	0	1	0	0	0	0	0	1	1	0	0	1	0	0	0	0	0	1	0	0	2	0	0	0	1	0	0	1	0	0	0	0	0	0	0	0	0	0	0	0	0	0	0	0
hsa-miR-92a-3p	0	0	0	0	0	0	0	0	0	0	0	0	0	0	0	1	1	0	0	1	0	0	1	0	0	0	0	0	0	0	1	0	0	0	0	0	0	0	0	0	0	0	0	0	0	0	0	0	0
hsa-miR-92b-3p	0	0	0	0	0	0	0	0	0	0	0	0	0	0	0	1	0	0	0	0	0	0	0	0	0	0	0	0	0	0	0	0	0	0	0	0	0	0	0	0	0	0	0	0	0	0	0	0	0
hsa-miR-93-5p	0	0	0	0	0	0	3	0	0	1	0	0	0	0	0	0	2	0	1	2	0	0	0	1	0	3	0	0	0	1	2	0	0	2	1	1	2	0	1	0	1	0	0	0	0	0	0	0	0
hsa-miR-933	0	0	0	0	0	0	0	0	0	0	0	0	0	0	0	0	0	0	0	0	0	0	0	0	0	0	0	0	0	0	0	0	0	0	0	0	0	0	0	0	0	0	0	0	0	0	0	0	0
hsa-miR-934	0	0	0	0	0	0	0	0	0	0	0	0	0	0	0	0	0	0	0	0	0	0	0	1	0	0	2	0	0	0	1	0	0	0	0	0	0	0	0	0	0	0	0	0	0	0	0	0	0
hsa-miR-935	0	0	0	0	0	0	0	2	0	0	0	0	0	0	0	0	1	0	0	0	0	0	0	0	1	0	0	0	0	0	0	0	0	0	0	0	0	0	0	1	0	0	0	0	0	0	0	0	0
hsa-miR-936	0	0	0	0	0	1	1	0	1	0	0	0	0	0	0	0	0	0	0	0	0	0	0	1	0	0	0	0	0	0	1	0	0	0	0	0	0	0	0	0	0	1	0	1	0	0	0	0	0
hsa-miR-937-3p	0	0	0	0	0	0	0	0	0	0	0	0	0	0	0	0	0	0	0	0	0	0	0	0	0	0	0	0	0	0	0	0	0	0	0	0	0	0	0	0	0	0	0	0	0	0	0	0	0
hsa-miR-938	0	0	0	0	0	0	0	0	0	1	0	0	0	0	0	0	0	0	0	0	0	0	0	0	0	1	0	0	0	1	0	0	1	0	0	0	0	0	0	0	0	1	2	0	0	0	0	0	0
hsa-miR-939-5p	0	1	0	1	1	0	1	0	0	0	0	0	0	0	0	0	0	0	1	0	0	1	0	0	0	1	0	0	0	0	0	0	1	0	0	0	0	0	0	0	0	0	0	1	1	0	0	1	0
hsa-miR-940	0	0	0	0	0	1	0	0	1	0	0	0	1	0	2	0	1	1	1	0	0	1	1	0	0	1	0	0	1	1	1	1	1	0	0	0	0	0	1	0	0	0	0	0	1	0	1	1	0
hsa-miR-941	0	0	0	0	0	1	0	0	0	0	0	0	0	0	0	0	0	0	0	0	0	0	0	0	0	0	0	0	0	0	0	0	0	0	0	1	0	0	0	0	0	0	0	0	0	0	0	0	0
hsa-miR-942-5p	0	0	0	0	0	0	0	0	2	0	0	0	0	0	0	0	0	0	1	0	0	0	0	0	0	0	0	2	0	1	0	0	0	0	1	1	1	0	0	0	0	0	0	1	0	0	0	0	0
hsa-miR-943	0	0	0	0	0	0	1	0	0	1	0	0	0	0	0	0	0	0	0	0	0	0	0	0	0	0	0	1	0	1	0	0	1	1	0	0	0	0	1	0	0	0	0	0	0	0	0	0	0
hsa-miR-944	0	0	0	0	0	0	0	0	0	0	0	1	0	0	0	0	0	0	0	3	0	0	0	1	3	2	2	0	0	1	1	0	0	0	0	1	0	0	0	1	1	0	1	0	0	0	0	0	1
hsa-miR-95-3p	0	0	0	0	0	0	0	0	0	0	0	0	0	0	0	0	0	0	0	0	0	0	0	0	0	0	0	0	0	0	0	0	0	0	0	0	2	0	0	0	0	0	0	0	0	0	0	0	0
hsa-miR-96-5p	0	1	0	0	0	0	0	0	0	0	0	1	0	0	0	0	0	0	0	1	0	3	0	0	0	1	1	0	0	1	1	0	0	0	0	0	0	0	0	1	0	2	0	0	0	0	0	0	0
hsa-miR-98-5p	0	0	0	1	0	0	1	0	2	0	0	0	0	0	0	0	0	0	0	0	0	4	1	0	5	0	0	1	0	1	1	0	0	1	2	0	0	0	0	0	0	0	0	0	0	0	0	0	0
hsa-miR-99b-5p	0	0	0	0	0	0	0	0	0	0	0	0	0	0	0	0	1	0	1	0	0	0	0	0	0	0	0	0	0	0	0	0	0	0	0	0	1	0	0	0	0	0	0	0	0	0	0	0	0
[truncated: 4 more columns]

## Sheet: Table S2
Table S2. Preliminary analysis of expression of 90 microRNAs predicted to target genes involved in metabolic pathways in RCC tumor tissues. FC: fold change (the ratio between median expressions in tumor and control tissue samples); threshold = 1.3. n = 35 (RCC tumor samples), n = 35 (paired-matched control samples). Statistical analysis was performed using Wilcoxon matched-pairs signed rank test.…
microRNA	FC	pvalue
Increased expression in tumors
1. miR-20a-5p	1.3	0.0326
2. miR-24-3p	1.3	< 0.0001
3. miR-28-5p	1.3	0.0286
4. miR-34a-5p	3.5	< 0.0001
5. miR-106b-5p	2	0.0004
6. miR-122-5p	68.1	0.0003
7. miR-126-3p	1.8	0.0002
8. miR-146a-5p	1.9	0.0094
9. miR-155-5p	5.9	0.0009
10. miR-210-3p	10.3	< 0.0001
11. miR-320d	1.6	0.0064
12. miR-342-3p	1.5	0.0061
13. miR-454-3p	1.4	0.0064
Decreased expression in tumors
14. 14. miR-20b-5p	-2.6	0.0048
15. 15. miR-22-3p	-1.4	0.0003
16. 16. miR-23b-3p	-1.3	0.0023
17. miR-27b-3p	-1.3	0.0398
18. miR-29a-3p	-1.7	0.0003
19. miR-29c-3p	-1.6	0.0254
20. miR-33a-5p	-2	0.0035
21. miR-96-5p	-1.7	0.0175
22. miR-129-1-3p	-9.8	0.0106
23. miR-133a-3p	-2.5	0.0053
24. miR-135b-5p	-1.9	0.0058
25. miR-154-5p	-3	0.0001
26. miR-183-5p	-1.5	0.0059
27. miR-186-5p	-1.3	0.0398
28. miR-200b-3p	-3.6	< 0.0001
29. miR-370-3p	-2	0.0118
30. miR-449b-5p	-2.6	0.0194
31. miR-543	-1.8	0.0071
32. miR-551b-3p	-1.8	0.0193
33. miR-551a	-1.8	0.0005
34. miR-654-3p	-1.8	0.0244
Expression not statistically significantly changed or fold change lower than 30%
35. miR-340-5p	1.2	0.3809
36. miR-17-5p	NS	0.4661
37. miR-19a-3p	NS	0.3548
38. miR-19b-3p	NS	0.9152
39. miR-23c	Not expressed or expression on the border of detection limit
40. miR-31-5p	NS	0.087
41. miR-33b-5p	NS	0.108
42. miR-34b-5p	NS	0.2041
43. miR-101-3p	NS	0.9591
44. miR-103a-3p	NS	0.825
45. miR-106a-5p	NS	0.787
46. miR-129-2-3p	NS	0.0691
47. miR-130a-3p	NS	0.2219
48. miR-130a-5p	Not expressed or expression on the border of detection limit
49. miR-137	NS	0.3531
50. miR-140-3p	NS	0.5961
51. miR-146b-5p	NS	0.372
52. miR-153-3p	NS	0.0614
53. miR-211-5p	NS	0.2436
54. miR-216a-3p	Not expressed or expression on the border of detection limit
55. miR-219a-5p	NS	0.1614
56. miR-216a-5p	NS	0.0515
57. miR-219a-1-3p	NS	0.124
58. miR-301a-3p	NS	0.2224
59. miR-301b	NS	0.1529
60. miR-320b	NS	0.2224
61. miR-320c	NS	0.1565
62. miR-326	NS	0.3809
63. miR-330-3p	NS	0.235
64. miR-330-5p	NS	0.8986
65. miR-369-3p	NS	0.9393
66. miR-371a-5p	NS	0.4609
67. miR-449a	NS	0.3633
68. miR-455-3p	NS	0.572
69. miR-490-3p	Not expressed
70. miR-494-3p	NS	0.0611
71. miR-505-3p	NS	0.7807
72. miR-514a-3p	NS	< 0.0001
73. miR-519d-3p	Not expressed or expression on the border of detection limit
74. miR-526b-3p	Not expressed
75. miR-548ae	Not expressed
76. miR-548ah-3p	NS	0.9673
77. miR-634	NS	0.1465
78. miR-940	NS	0.1518
79. miR-1306-5p	NS	0.0756
80. miR-3064-5p	NS	0.9925
81. miR-3666	Not expressed
82. miR-3681-3p	Not expressed
83. miR-4295	Not expressed
84. miR-4429	Not expressed
85. miR-6504-5p	Not expressed or expression on the border of detection limit
86. miR-6808-5p	Not expressed or expression on the border of detection limit
87. miR-6835-3p	Not expressed or expression on the border of detection limit
88. miR-6893-3p	Not expressed
89. miR-6893-5p	Not expressed or expression on the border of detection limit
90. miR-7153-5p	Not expressed

## Sheet: Table S3
Table S3. Analysis of correlations between the expressions of miRNAs and their predicted target genes.
microRNA FC in tumor tissue samples (highlighted: FC>2)	+1.4	-2.4	-1.6	+1.5	+3.1	+2.1	+107.7	+1.5	-17.0	-6.6	-2.2	-2.0	+2.1	-2.1	+8.3	-4.3	+10.2	+1.5	+1.9	-2.6	+1.6	-1.5
the number of top negatively correlating genes (rs<-0.5)	0	0	0	0	9	11	1	0	0	0	0	0	8	0	11	3	4	1	10	0	0	0
the number of top positively correlating genes (rs>0.5)	0	0	0	0	2	0	0	0	2	4	0	0	0	0	3	9	0	0	0	0	0	0
r Spearman	1	2	3	4	5	6	7	8	9	10	11	12	13	14	15	16	17	18	19	20	21	22
0	20-5p	20b-5p	27b-3p	28-5p	34a-5p	106b-5p	122-5p	126-3p	129-1-3p	129-2-3p	133a-3p	135b-5p	146a-5p	154-5p	155-5p	200b-3p	210-3p	340-5p	342-3p	370-3p	454-3p	543
ADA	0.218892	-0.350991	-0.377851	0.375086	0.480788	0.43254	0.385876	0.163555	-0.345372	-0.320995	-0.167889	-0.0830839	0.37874	-0.234174	0.514929	-0.535226	0.311891	0.192897	0.35277	-0.034273	0.292048	0.0154358	ADA
ALDH18A1	0.0447733	-0.0880558	-0.139125	0.0986496	0.108357	0.0531295	0.169805	0.000133702	-0.0470718	0.0183898	0.00806368	-0.0028736	-0.071208	-0.147278	0.0999613	-0.0559961	0.159207	-0.0324962	-0.0465925	0.102812	-0.0950507	0.00464465	ALDH18A1
ALDH4A1	-0.239344	-0.135199	-0.0980572	0.0248809	-0.0218688	-0.137978	-0.0697773	-0.179178	-0.0606083	-0.0561355	0.0905815	-0.0141022	-0.0762726	0.0607747	0.0587596	-0.0830408	0.0365392	-0.0914821	0.0254812	0.224594	-0.15836	0.102403	ALDH4A1
ALDH5A1	-0.234216	0.390401	0.225364	-0.311043	-0.462884	-0.44775	-0.400715	-0.133804	0.423561	0.460783	0.26088	0.136454	-0.368166	0.240395	-0.513641	0.43815	-0.458928	-0.342399	-0.457794	0.332405	-0.317149	0.125328	ALDH5A1
ALDH6A1	-0.381355	0.447215	0.358371	-0.45251	-0.62282	-0.621354	-0.487349	-0.177398	0.518164	0.555056	0.337488	0.150769	-0.57151	0.330482	-0.702207	0.598418	-0.524096	-0.507922	-0.649814	0.356675	-0.443441	0.114974	ALDH6A1
ARG2	-0.268683	0.24505	0.0699937	-0.380535	-0.380488	-0.462277	-0.323081	-0.169655	0.406621	0.351716	0.090154	0.0910249	-0.462091	0.049903	-0.460494	0.392114	-0.318589	-0.435561	-0.589922	0.174079	-0.340766	0.0108468	ARG2
CKMT2	-0.24659	0.427611	0.214482	-0.350693	-0.483486	-0.554844	-0.422334	-0.271386	0.444618	0.486439	0.302264	0.248938	-0.507111	0.269637	-0.54663	0.512474	-0.450625	-0.429403	-0.392491	0.297045	-0.344328	0.191612	CKMT2
DPYS	-0.39459	0.377443	0.315778	-0.432186	-0.614487	-0.57628	-0.405188	-0.179893	0.435929	0.470152	0.257062	0.0999811	-0.51661	0.305498	-0.629316	0.530417	-0.474888	-0.435777	-0.54911	0.299175	-0.449739	0.0890995	DPYS
G6PC	-0.407729	0.410157	0.323877	-0.481308	-0.617626	-0.641123	-0.549849	-0.243036	0.427283	0.490042	0.344338	0.150866	-0.616209	0.350075	-0.68235	0.570867	-0.562952	-0.495878	-0.626259	0.362707	-0.392168	0.137117	G6PC
GATM	-0.376381	0.41677	0.343685	-0.418623	-0.566843	-0.579059	-0.454206	-0.135961	0.507785	0.529982	0.297275	0.106148	-0.475046	0.299385	-0.651251	0.545849	-0.505842	-0.478966	-0.598504	0.334756	-0.427284	0.0497934	GATM
GDA	-0.445872	0.252598	0.115173	-0.370396	-0.455629	-0.513195	-0.412112	-0.292022	0.33567	0.3822	0.232539	0.109595	-0.415432	0.269255	-0.462322	0.408718	-0.44962	-0.409461	-0.437435	0.380828	-0.444652	0.0986358	GDA
GOT1	-0.328312	0.37549	0.274718	-0.473881	-0.529844	-0.569023	-0.400944	-0.206461	0.399484	0.433137	0.225983	0.0258429	-0.508539	0.109192	-0.540983	0.481548	-0.368129	-0.410598	-0.54278	0.328309	-0.43137	0.0318453	GOT1
GPT	-0.326516	0.372655	0.300373	-0.397626	-0.53255	-0.548173	-0.371124	-0.147583	0.435557	0.413968	0.275409	0.0109128	-0.512629	0.16499	-0.597674	0.522325	-0.354719	-0.48149	-0.593371	0.25364	-0.474522	-0.0593909	GPT
HK3	0.272919	-0.4088	-0.407204	0.481396	0.550831	0.484378	0.451816	0.216103	-0.400583	-0.336381	-0.132498	-0.139971	0.397258	-0.227696	0.549603	-0.57788	0.402081	0.189565	0.399434	-0.0489591	0.338395	0.0406646	HK3
IL4I1	0.217926	-0.385807	-0.414444	0.399909	0.523561	0.476815	0.449367	0.142743	-0.412031	-0.385093	-0.26285	-0.108682	0.478848	-0.339198	0.643942	-0.523188	0.435873	0.249603	0.437265	-0.1035	0.267517	-0.0752586	IL4I1
PAH	-0.413235	0.410767	0.353185	-0.428897	-0.61876	-0.609055	-0.454067	-0.144872	0.47992	0.513744	0.296433	0.112939	-0.517096	0.370582	-0.671652	0.571842	-0.541201	-0.491137	-0.564433	0.395173	-0.448928	0.108709	PAH
PCCA	-0.33788	0.41167	0.294959	-0.417449	-0.546568	-0.536826	-0.453808	-0.192806	0.474295	0.51718	0.253581	0.116517	-0.467927	0.253726	-0.585443	0.508612	-0.450253	-0.369779	-0.547242	0.361956	-0.43048	0.10433	PCCA
PHOSPHO1	-0.148653	0.14379	0.00657755	-0.149657	-0.187408	-0.240332	-0.201159	-0.123643	0.121258	0.215829	0.240412	-0.0124207	-0.285075	0.156391	-0.290119	0.178351	-0.246853	-0.284589	-0.283952	0.206937	-0.168492	0.0721217	PHOSPHO1
PYCR1	0.246583	-0.175939	-0.247828	0.349472	0.29773	0.269014	0.256195	0.0598314	-0.123179	-0.13487	-0.0424478	0.122468	0.214283	-0.0646695	0.358248	-0.240428	0.220234	0.209207	0.267456	-0.00382332	0.241964	0.243423	PYCR1
PYCR2	-0.102577	0.0681019	0.0391813	-0.102369	-0.116516	-0.196733	-0.127493	-0.132841	0.118344	0.154121	0.148125	-0.0135762	-0.207473	0.0103797	-0.145183	0.111162	-0.0852926	-0.231988	-0.196366	0.221463	-0.216501	0.0352333	PYCR2
SUCLG2	-0.305661	0.376359	0.260769	-0.376812	-0.556872	-0.550171	-0.471249	-0.206592	0.483998	0.464741	0.356684	0.129602	-0.509728	0.283795	-0.527741	0.50275	-0.425659	-0.433064	-0.537257	0.42315	-0.41732	0.173386	SUCLG2
	20-5p	20b-5p	27b-3p	28-5p	34a-5p	106b-5p	122-5p	126-3p	129-1-3p	129-2-3p	133a-3p	135b-5p	146a-5p	154-5p	155-5p	200b-3p	210-3p	340-5p	342-3p	370-3p	454-3p	543
p value
	20-5p	20b-5p	27b-3p	28-5p	34a-5p	106b-5p	122-5p	126-3p	129-1-3p	129-2-3p	133a-3p	135b-5p	146a-5p	154-5p	155-5p	200b-3p	210-3p	340-5p	342-3p	370-3p	454-3p	543
ADA	0.0163078	9.08879e-05	2.09371e-05	2.43195e-05	2.73053e-08	8.07221e-07	2.43229e-05	0.0742706	0.000463265	0.000558983	0.0679862	0.366965	2.16371e-05	0.0107015	1.77616e-09	3.01578e-10	0.000524835	0.0355684	7.75741e-05	0.714931	0.00126942	0.86711	ADA
ALDH18A1	0.627267	0.340951	0.129653	0.283739	0.238779	0.564399	0.0721666	0.998844	0.643603	0.847388	0.930642	0.975151	0.441557	0.111496	0.277354	0.543544	0.0824106	0.725706	0.613329	0.272099	0.303824	0.959846	ALDH18A1
ALDH4A1	0.00846794	0.142642	0.286654	0.787356	0.812593	0.132879	0.46271	0.0502151	0.551219	0.556612	0.327228	0.878499	0.409681	0.513267	0.523804	0.367215	0.691951	0.322421	0.782352	0.0153586	0.0854066	0.265726	ALDH4A1
ALDH5A1	0.0100307	1.13715e-05	0.01333	0.00054455	1.02005e-07	2.93463e-07	1.09227e-05	0.145126	1.25205e-05	3.18124e-07	0.00416185	0.137254	3.79717e-05	0.00873832	1.9799e-09	5.58984e-07	1.35122e-07	0.000138079	1.4637e-07	0.0002668	0.000440832	0.172594	ALDH5A1
ALDH6A1	1.72836e-05	3.41652e-07	5.84462e-05	2.11632e-07	3.07246e-14	3.67034e-14	4.39444e-08	0.0525796	3.94728e-08	2.14002e-10	0.000174422	0.100235	1.13701e-11	0.000257198	4.033e-19	5.27466e-13	8.09016e-10	3.71813e-09	9.76765e-16	8.49576e-05	4.4005e-07	0.211138	ALDH6A1
ARG2	0.00300495	0.00723036	0.447464	1.80805e-05	1.81277e-05	1.06523e-07	0.000482469	0.0639572	2.96183e-05	0.000143128	0.329525	0.322788	1.22212e-07	0.59151	1.20945e-07	9.46095e-06	0.00039066	7.39319e-07	1.3429e-12	0.0616389	0.000149297	0.9064	ARG2
CKMT2	0.00710581	1.51931e-06	0.0196859	9.88702e-05	2.92598e-08	7.05068e-11	3.89104e-06	0.00295269	4.50588e-06	6.2038e-08	0.000925594	0.00656182	5.39287e-09	0.00342203	1.51881e-10	2.98608e-09	3.04875e-07	1.35835e-06	1.10323e-05	0.00133019	0.000143872	0.0376561	CKMT2
DPYS	8.97089e-06	2.5159e-05	0.000468182	9.19635e-07	1.06145e-13	6.99651e-12	9.35328e-06	0.0502665	6.4806e-06	1.92584e-07	0.00495314	0.279312	2.11815e-09	0.000809775	1.78511e-14	5.49515e-10	4.84991e-08	8.13182e-07	1.00484e-10	0.0011623	3.23698e-07	0.335236	DPYS
G6PC	9.8179e-06	9.45412e-06	0.000557347	1.02217e-07	6.62382e-13	4.53427e-14	1.79237e-09	0.0105172	1.74648e-05	1.48938e-07	0.000246054	0.115663	9.86083e-13	0.000190305	2.24143e-16	7.43638e-11	1.53902e-10	4.18777e-08	2.5387e-13	0.000123338	2.47154e-05	0.153171	G6PC
GATM	2.26764e-05	2.41955e-06	0.000121429	1.95338e-06	1.48879e-11	4.26605e-12	4.34667e-07	0.138693	8.10769e-08	1.86466e-09	0.0010263	0.248547	4.79374e-08	0.000989795	8.05006e-16	1.13639e-10	3.78596e-09	3.58363e-08	5.22461e-13	0.000239774	1.25735e-06	0.589138	GATM
GDA	3.33409e-07	0.00557936	0.210342	3.12559e-05	1.70364e-07	2.05565e-09	5.75125e-06	0.0012109	0.000682364	3.20406e-05	0.0109307	0.233425	2.62562e-06	0.0031945	1.06185e-07	3.57812e-06	2.5826e-07	3.76518e-06	5.86019e-07	2.47276e-05	4.05851e-07	0.283807	GDA
GOT1	0.000251384	2.5774e-05	0.00239313	4.58063e-08	4.88174e-10	1.19564e-11	1.07853e-05	0.0236712	4.19905e-05	1.84208e-06	0.0134654	0.779341	3.53468e-09	0.239186	1.78444e-10	2.57755e-08	3.52383e-05	3.5174e-06	1.51188e-10	0.00032071	9.69127e-07	0.729881	GOT1
GPT	0.000273018	2.99781e-05	0.000858208	6.8905e-06	3.83563e-10	9.13698e-11	5.19349e-05	0.107705	6.61264e-06	5.70229e-06	0.00243339	0.905833	2.52082e-09	0.0741919	5.73105e-13	9.43423e-10	7.03382e-05	2.96567e-08	9.21977e-13	0.00600925	4.98241e-08	0.519346	GPT
HK3	0.00256256	3.91686e-06	3.91855e-06	2.60746e-08	7.10531e-11	2.07719e-08	5.08103e-07	0.0177595	3.98136e-05	0.000287567	0.150869	0.127315	7.70065e-06	0.0131478	7.98302e-11	4.82386e-12	5.31118e-06	0.0389373	6.20234e-06	0.601734	0.000167103	0.659229	HK3
IL4I1	0.0167989	1.46944e-05	2.52768e-06	6.03284e-06	8.47536e-10	3.68199e-08	5.95506e-07	0.119879	2.26107e-05	2.75779e-05	0.00387634	0.237365	3.61548e-08	0.000171666	2.12943e-15	8.75433e-10	6.49437e-07	0.00618926	5.92635e-07	0.268889	0.00326873	0.413959	IL4I1
PAH	3.0006e-06	3.83414e-06	8.1523e-05	1.13497e-06	6.4118e-14	1.99265e-13	4.94437e-07	0.115954	5.72238e-07	8.09413e-09	0.00111653	0.221356	2.03384e-09	3.90807e-05	6.23747e-17	1.09949e-11	2.08848e-10	1.63508e-08	2.30359e-11	1.23836e-05	3.41868e-07	0.239257	PAH
PCCA	0.000160539	3.2979e-06	0.00107405	2.10073e-06	1.06247e-10	2.60904e-10	4.46148e-07	0.0348742	7.075e-07	5.26982e-09	0.00539122	0.205032	8.05519e-08	0.00556537	2.17394e-12	3.01307e-09	2.47278e-07	3.48933e-05	9.97332e-11	6.54051e-05	1.02595e-06	0.256787	PCCA
PHOSPHO1	0.112846	0.12525	0.94438	0.110408	0.0449013	0.00967723	0.0368362	0.188007	0.236752	0.0248731	0.00998027	0.895184	0.00211008	0.0980921	0.00166014	0.0565171	0.00782383	0.00214914	0.00210257	0.0285822	0.0731305	0.443695	PHOSPHO1
PYCR1	0.00662836	0.0556248	0.00635041	9.14216e-05	0.000958087	0.00296811	0.0061631	0.516247	0.224488	0.156249	0.646686	0.182678	0.0192771	0.486591	5.88143e-05	0.00816644	0.0156468	0.0224054	0.0031453	0.967509	0.00802119	0.00738245	PYCR1
PYCR2	0.264913	0.461781	0.670924	0.265887	0.205035	0.0312687	0.178398	0.148069	0.243349	0.104702	0.107905	0.882998	0.0235703	0.911176	0.113614	0.226768	0.354319	0.011126	0.0315912	0.0168876	0.0180332	0.702431	PYCR2
SUCLG2	0.000686448	2.46006e-05	0.00401957	2.21531e-05	3.97893e-11	7.56508e-11	1.37879e-07	0.0235805	3.86706e-07	2.4423e-07	6.84311e-05	0.1583	3.20542e-09	0.00184394	5.87898e-10	4.87331e-09	1.25576e-06	8.69045e-07	2.50895e-10	2.21907e-06	2.33939e-06	0.0582457	SUCLG2
0	20-5p	20b-5p	27b-3p	28-5p	34a-5p	106b-5p	122-5p	126-3p	129-1-3p	129-2-3p	133a-3p	135b-5p	146a-5p	154-5p	155-5p	200b-3p	210-3p	340-5p	342-3p	370-3p	454-3p	543	0

## Sheet: Table S4
		Table S4. The results of microarray analysis of KIJ265T cells transfected with miR-146a-5p mimic or non-targeting control oligonucleotide. (XLSX)
	Symbol	Entrez Gene Name	Affymetrix/Gene Symbol - human (HUGO / HGNC / Entrez Gene): Identifier	Expr Fold Change	Expr p-value
1	RPS2P46	ribosomal protein S2 pseudogene 46	16842281	4.5	0.0009
2	SNORD63	small nucleolar RNA, C/D box 63	17000520	3.58	0.0176
3	IGHV1OR21-1	immunoglobulin heavy variable 1/OR21-1 (non-functional)	16921472	3.4	1.8e-05
4	RPS15A	ribosomal protein S15a	16824463	3.07	1.01e-05
5	UBE2CP5	ubiquitin conjugating enzyme E2 C pseudogene 5	16866174	2.93	0.0492
6	NOP53	NOP53 ribosome biogenesis factor	16863667	2.88	0.0026
7	GNG12	G protein subunit gamma 12	16688323	2.7	0.0039
8	HIST1H1E	histone cluster 1 H1 family member e	17005569	2.7	0.0015
9	HIST1H1B	histone cluster 1 H1 family member b	17016499	2.65	5.68e-05
10	HIST1H2AI	histone cluster 1 H2A family member i	17005858	2.63	0.0138
11	MIR4292	microRNA 4292	17091390	2.57	0.0195
12	STUB1	STIP1 homology and U-box containing protein 1	16814488	2.57	0.0024
13	LOC100652999	uncharacterized LOC100652999	16751881	2.5	1.66e-06
14	MIR4638	microRNA 4638	17004087	2.5	0.0001
15	HMGN1P30	high mobility group nucleosome binding domain 1 pseudogene 30	16855539	2.49	0.0009
16	HIST1H3I	histone cluster 1 H3 family member i	17016503	2.48	0.0061
17	RBM42	RNA binding motif protein 42	16861093	2.44	0.0017
18	SNORA50C	small nucleolar RNA, H/ACA box 50C	16837063	2.43	0.0092
19	SNORD116@	small nucleolar RNA, C/D box 116 cluster	16798206	2.43	0.0004
20	HIST1H3B	histone cluster 1 H3 family member b	17016363	2.42	0.0071
21	C19orf70	chromosome 19 open reading frame 70	16867505	2.4	0.0034
22	SNORD72	small nucleolar RNA, C/D box 72	16995717	2.39	0.0702
23	RPL17	ribosomal protein L17	16855182	2.38	0.0023
24	ARL6IP4	ADP ribosylation factor like GTPase 6 interacting protein 4	16758549	2.34	0.0032
25	PRRT3-AS1	PRRT3 antisense RNA 1	16937498	2.32	0.009
26	EEF1A2	eukaryotic translation elongation factor 1 alpha 2	16921258	2.3	0.0021
27	UBALD2	UBA like domain containing 2	16838049	2.29	0.0239
28	HIST1H2AK	histone cluster 1 H2A family member k	17016496	2.28	0.0003
29	HSPA1A/HSPA1B	heat shock protein family A (Hsp70) member 1A	17006881	2.27	0.0052
30	RPL23A	ribosomal protein L23a	16832566	2.26	0.0465
31	SNORD88A	small nucleolar RNA, C/D box 88A	16874643	2.24	0.0196
32	HIST1H2BL	histone cluster 1 H2B family member l	17016486	2.23	0.024
33	HOGA1	4-hydroxy-2-oxoglutarate aldolase 1	16708020	2.21	0.0003
34	ALDH1A1	aldehyde dehydrogenase 1 family member A1	17094893	2.2	0.0005
35	ZBED6CL	ZBED6 C-terminal like	17053325	2.2	0.0012
36	LOC105370333	uncharacterized LOC105370333	16780640	2.19	0.0002
37	CDC34	cell division cycle 34	16856187	2.17	0.0055
38	CCDC124	coiled-coil domain containing 124	16859675	2.15	0.0014
39	LPIN3	lipin 3	16913811	2.13	0.0023
40	NACC1	nucleus accumbens associated 1	16858823	2.13	0.0006
41	COL4A1	collagen type IV alpha 1 chain	16780929	2.12	0.0014
42	RPL4	ribosomal protein L4	16810974	2.12	0.0441
43	HIST2H2AB	histone cluster 2 H2A family member b	16692636	2.11	0.0095
44	GINS2	GINS complex subunit 2	16828886	2.1	0.0031
45	KANK2	KN motif and ankyrin repeat domains 2	16868847	2.1	0.0008
46	VTRNA1-3	vault RNA 1-3	16990203	2.1	0.0138
47	ATP5F1D	ATP synthase F1 subunit delta	16856476	2.09	0.0065
48	SNORD3D	small nucleolar RNA, C/D box 3D	16842217	2.09	0.13
49	XYLT2	xylosyltransferase 2	16835781	2.08	4.16e-05
50	SNORA59A	small nucleolar RNA, H/ACA box 59A	16832131	2.07	0.0262
51	ANKRD11	ankyrin repeat domain 11	16829302	2.06	0.0035
52	HIST1H2AM	histone cluster 1 H2A family member m	17016512	2.05	0.0007
53	PHF23	PHD finger protein 23	16840568	2.05	0.0077
54	ULBP3	UL16 binding protein 3	17024710	2.05	0.0002
55	VTRNA1-1	vault RNA 1-1	16990199	2.05	0.0025
56	WWC3	WWC family member 3	17101392	2.05	7.54e-05
57	RNU6-14P	RNA, U6 small nuclear 14, pseudogene	17092640	2.04	0.0057
58	RRN3P3	RRN3 homolog, RNA polymerase I transcription factor pseudogene 3	16824997	2.04	0.0003
59	VASP	vasodilator stimulated phosphoprotein	16863307	2.04	0.0029
60	FARSA	phenylalanyl-tRNA synthetase subunit alpha	16869372	2.02	0.0023
61	MKNK2	MAP kinase interacting serine/threonine kinase 2	16866849	2.02	0.0007
62	RPL13P5	ribosomal protein L13 pseudogene 5	16747566	2.02	0.0055
63	TSR3	TSR3, acp transferase ribosome maturation factor	16822652	2.02	0.0004
64	E2F4	E2F transcription factor 4	16820041	2.01	0.0008
65	MIR3650	microRNA 3650	16995534	2	0.0035
66	SNORA70D	small nucleolar RNA, H/ACA box 70D	16828072	2	0.0278
67	CENPB	centromere protein B	16916852	1.99	0.0015
68	HIST1H1C	histone cluster 1 H1 family member c	17016372	1.99	0.0001
69	NOL3	nucleolar protein 3	16820034	1.98	2.12e-05
70	SNORD8	small nucleolar RNA, C/D box 8	16790362	1.98	0.0148
71	C7orf50	chromosome 7 open reading frame 50	17054312	1.97	0.0002
72	CORO2A	coronin 2A	17096457	1.97	0.0219
73	TOMM40	translocase of outer mitochondrial membrane 40	16863104	1.97	0.004
74	MRPL40	mitochondrial ribosomal protein L40	16927040	1.96	0.0011
75	TCF3	transcription factor 3	16866724	1.96	0.0067
76	MT4	metallothionein 4	16819197	1.95	0.0279
77	ARL4D	ADP ribosylation factor like GTPase 4D	16834621	1.94	0.0011
78	CDRT15	CMT1A duplicated region transcript 15	16841546	1.94	0.0004
79	MIDN	midnolin	16856483	1.94	0.0002
80	MIR4468	microRNA 4468	17052104	1.94	0.0009
81	MIR4746	microRNA 4746	16857211	1.94	0.0027
82	SNORD13P3	small nucleolar RNA, C/D box 13 pseudogene 3	16953121	1.94	0.0886
83	CUEDC1	CUE domain containing 1	16846962	1.93	0.0033
84	IGK	immunoglobulin kappa locus	16900140	1.93	0.0001
85	RASA4	RAS p21 protein activator 4	17061129	1.93	0.0025
86	SHB	SH2 domain containing adaptor protein B	17094064	1.93	0.0146
87	SNORD12B	small nucleolar RNA, C/D box 12B	16914743	1.93	0.0221
88	TXNDC17	thioredoxin domain containing 17	16830182	1.93	0.0032
89	ATAD3A	ATPase family, AAA domain containing 3A	16657821	1.92	0.0027
90	LOC100652901	uncharacterized LOC100652901	17117969	1.92	0.021
91	SNORD71	small nucleolar RNA, C/D box 71	16828108	1.92	0.0435
92	TREX2	three prime repair exonuclease 2	17115160	1.92	0.0026
93	BRK1	BRICK1, SCAR/WAVE actin nucleating complex subunit	16937563	1.91	0.0005
94	IDH2	isocitrate dehydrogenase (NADP(+)) 2, mitochondrial	16813270	1.91	9.25e-05
95	mir-103	microRNA 107	16911106	1.91	0.319
96	PRKX	protein kinase X-linked	17108827	1.91	0.0157
97	SMARCD2	SWI/SNF related, matrix associated, actin dependent regulator of chromatin, subfamily d, member 2	16847644	1.91	0.0003
98	SNORD121A	small nucleolar RNA, C/D box 121A	17093373	1.91	0.0395
99	SPC24	SPC24, NDC80 kinetochore complex component	16868838	1.91	0.004
100	CARD11	caspase recruitment domain family member 11	17054631	1.9	0.002
101	GCSHP3	glycine cleavage system protein H pseudogene 3	16907546	1.9	0.0012
102	POLR2E	RNA polymerase II subunit E	16866565	1.9	0.013
103	ACTR5	ARP5 actin related protein 5 homolog	16913653	1.89	0.001
104	BCL7C	BCL tumor suppressor 7C	16825897	1.89	0.0006
105	mir-30	microRNA 30a	16663129	1.89	0.001
106	SF3B5	splicing factor 3b subunit 5	17024418	1.89	0.0045
107	ZNF468	zinc finger protein 468	16875101	1.89	0.012
108	DHODH	dihydroorotate dehydrogenase (quinone)	16820927	1.88	0.0001
109	GNA11	G protein subunit alpha 11	16856887	1.88	0.0011
110	SLC7A5P1	solute carrier family 7 member 5 pseudogene 1	16825535	1.88	0.0009
111	SNORD70	small nucleolar RNA, C/D box 70	16889627	1.88	0.0948
112	HIST1H4A	histone cluster 1 H4 family member a	17005535	1.87	0.0347
113	MAFIP	MAFF interacting protein (pseudogene)	17116946	1.87	0.0138
114	AP1S1	adaptor related protein complex 1 subunit sigma 1	17049692	1.86	0.0014
115	EIF4EBP1	eukaryotic translation initiation factor 4E binding protein 1	17067963	1.86	0.0154
116	HIST1H2BM	histone cluster 1 H2B family member m	17005865	1.86	0.014
117	MIR3161	microRNA 3161	16724663	1.86	0.0045
118	R3HDM4	R3H domain containing 4	16866539	1.86	0.0019
119	SCARNA21	small Cajal body-specific RNA 21	16830837	1.86	0.0031
120	SH3GL1P2	SH3 domain containing GRB2 like 1, endophilin A2 pseudogene 2	16832833	1.86	0.126
121	ANXA8/ANXA8L1	annexin A8 like 1	16713762	1.85	0.0295
122	CLCF1	cardiotrophin like cytokine factor 1	16740969	1.85	8.09e-05
123	GTF2F1	general transcription factor IIF subunit 1	16867663	1.85	0.0092
124	RAB11FIP5	RAB11 family interacting protein 5	16898989	1.85	4.72e-05
125	SNORA13	small nucleolar RNA, H/ACA box 13	16987992	1.85	0.0071
126	SNORA26	small nucleolar RNA, H/ACA box 26	16966721	1.85	0.0002
127	ZGPAT	zinc finger CCCH-type and G-patch domain containing	16916070	1.85	0.0013
128	ZNF75A	zinc finger protein 75a	16815425	1.85	0.0287
129	AKR1B10	aldo-keto reductase family 1 member B10	17051827	1.84	3.29e-05
130	BRPF1	bromodomain and PHD finger containing 1	16937309	1.84	0.0021
131	LOC728026	prothymosin alpha-like	17096018	1.84	0.0018
132	PPL	periplakin	16823666	1.84	0.0003
133	SNORD32B	small nucleolar RNA, C/D box 32B	17006066	1.84	0.0062
134	SNORD83A	small nucleolar RNA, C/D box 83A	16935259	1.84	0.0016
135	TRIP10	thyroid hormone receptor interactor 10	16857467	1.84	0.0027
136	ZNF629	zinc finger protein 629	16825888	1.84	0.0007
137	DAPK3	death associated protein kinase 3	16867197	1.83	0.0005
138	GLI2	GLI family zinc finger 2	16885153	1.83	0.0001
139	OR2T12	olfactory receptor family 2 subfamily T member 12	16701606	1.83	0.0007
140	WDR4	WD repeat domain 4	16926087	1.83	0.0014
141	E2F1	E2F transcription factor 1	16918445	1.82	0.0009
142	GPX4	glutathione peroxidase 4	16856453	1.82	0.0034
143	HIST2H2AC	histone cluster 2 H2A family member c	16670401	1.82	0.029
144	MTSS1L	MTSS1L, I-BAR domain containing	16827833	1.82	0.0025
145	RPL36	ribosomal protein L36	16857353	1.82	0.0066
146	SNORD3C	small nucleolar RNA, C/D box 3C	16842237	1.82	0.0367
147	TBC1D2	TBC1 domain family member 2	17096471	1.82	0.0033
148	TRIR	telomerase RNA component interacting RNase	16869293	1.82	0.0017
149	TSEN54	tRNA splicing endonuclease subunit 54	16837803	1.82	0.0127
150	BIN1	bridging integrator 1	16902411	1.81	0.0008
151	CHAF1A	chromatin assembly factor 1 subunit A	16857192	1.81	0.0206
152	HIST1H2AD	histone cluster 1 H2A family member d	17016386	1.81	0.0044
153	mir-1238	microRNA 1238	16858208	1.81	0.0311
154	NEFL	neurofilament light	17075589	1.81	0.0109
155	NUDT16	nudix hydrolase 16	16945664	1.81	0.0004
156	PIMREG	PICALM interacting mitotic regulator	16830173	1.81	0.0094
157	SCAF1	SR-related CTD associated factor 1	16864220	1.81	0.0014
158	SNORA5C	small nucleolar RNA, H/ACA box 5C	17057462	1.81	0.0059
159	TK1	thymidine kinase 1	16849379	1.81	0.0053
160	ZNF724	zinc finger protein 724	16870925	1.81	0.0047
161	ACTR1B	ARP1 actin related protein 1 homolog B	16900783	1.8	0.001
162	LYSMD1	LysM domain containing 1	16692985	1.8	0.0012
163	RFLNB	refilin B	16839220	1.8	7.8e-05
164	BOK	BOK, BCL2 family apoptosis regulator	16893531	1.79	0.005
165	C19orf33	chromosome 19 open reading frame 33	16861641	1.79	0.0348
166	LOC100134868	uncharacterized LOC100134868	16912238	1.79	0.0114
167	MPND	MPN domain containing	16857177	1.79	0.0003
168	MRPL12	mitochondrial ribosomal protein L12	16838879	1.79	0.0013
169	RPL23AP82	ribosomal protein L23a pseudogene 82	16931850	1.79	0.0111
170	SNORD59A	small nucleolar RNA, C/D box 59A	16766281	1.79	0.0435
171	SNORD92	small nucleolar RNA, C/D box 92	16878583	1.79	0.0977
172	XAB2	XPA binding protein 2	16867948	1.79	0.0033
173	GNG5P2	G protein subunit gamma 5 pseudogene 2	17113340	1.78	0.0041
174	mir-4677	microRNA 4677	16679480	1.78	0.337
175	PRG2	proteoglycan 2, pro eosinophil major basic protein	16738477	1.78	2.34e-05
176	SERPINH1	serpin family H member 1	16729128	1.78	4.7e-05
177	SNORA33	small nucleolar RNA, H/ACA box 33	17012707	1.78	0.113
178	TGFB1I1	transforming growth factor beta 1 induced transcript 1	16818359	1.78	0.0415
179	TMEM143	transmembrane protein 143	16873940	1.78	0.0082
180	TRAPPC6A	trafficking protein particle complex 6A	16873239	1.78	0.0023
181	COMMD4	COMM domain containing 4	16803185	1.77	0.0372
182	GGT3P	gamma-glutamyltransferase 3 pseudogene	16932103	1.77	0.0014
183	LMNA	lamin A/C	16671914	1.77	0.0089
184	MRPL34	mitochondrial ribosomal protein L34	16859481	1.77	0.0015
185	MYBBP1A	MYB binding protein 1a	16840018	1.77	0.0006
186	NR1H2	nuclear receptor subfamily 1 group H member 2	16864472	1.77	0.0013
187	NR2F6	nuclear receptor subfamily 2 group F member 6	16870144	1.77	0.0067
188	RPA2	replication protein A2	16684089	1.77	0.0002
189	TBRG4	transforming growth factor beta regulator 4	17057433	1.77	0.0019
190	ZNF557	zinc finger protein 557	16857557	1.77	0.0005
191	AHCY	adenosylhomocysteinase	16918496	1.76	0.0006
192	CARHSP1	calcium regulated heat stable protein 1	16823750	1.76	0.0059
193	DHRS3	dehydrogenase/reductase 3	16681827	1.76	0.0002
194	KRT18P54	keratin 18 pseudogene 54	16979845	1.76	0.0007
195	OGDHL	oxoglutarate dehydrogenase like	16714170	1.76	0.0001
196	PITHD1	PITH domain containing 1	16660700	1.76	0.0021
197	RPL35	ribosomal protein L35	17098322	1.76	0.0021
198	TIMM13	translocase of inner mitochondrial membrane 13	16866946	1.76	0.0091
199	TNFRSF12A	TNF receptor superfamily member 12A	16815310	1.76	0.0043
200	WASH2P	WAS protein family homolog 2, pseudogene	16884754	1.76	0.0026
201	BTBD2	BTB domain containing 2	16866838	1.75	0.0017
202	CDCA7	cell division cycle associated 7	16887840	1.75	0.0002
203	DTX2P1-UPK3BP1-PMS2P11	DTX2P1-UPK3BP1-PMS2P11 readthrough, transcribed pseudogene	17047597	1.75	0.003
204	FTL	ferritin light chain	16863939	1.75	0.0055
205	KDM4B	lysine demethylase 4B	16857282	1.75	0.0035
206	MIR4450	microRNA 4450	16968043	1.75	0.117
207	MORN2	MORN repeat containing 2	16879276	1.75	0.0148
208	PAK4	p21 (RAC1) activated kinase 4	16861930	1.75	8.59e-05
209	PAX3	paired box 3	16908928	1.75	0.0004
210	SMARCB1	SWI/SNF related, matrix associated, actin dependent regulator of chromatin, subfamily b, member 1	16928046	1.75	0.0004
211	ZNF34	zinc finger protein 34	17082865	1.75	0.0195
212	CHCHD1	coiled-coil-helix-coiled-coil-helix domain containing 1	16706128	1.74	0.0017
213	GUSBP2	glucuronidase, beta pseudogene 2	17016434	1.74	0.0181
214	LSR	lipolysis stimulated lipoprotein receptor	16860946	1.74	0.0057
215	OXLD1	oxidoreductase like domain containing 1	16849910	1.74	0.0049
216	RNF169	ring finger protein 169	16729025	1.74	0.0068
217	SNRPA	small nuclear ribonucleoprotein polypeptide A	16862333	1.74	0.0006
218	TAZ	tafazzin	17108327	1.74	0.012
219	ADAMTS9-AS2	ADAMTS9 antisense RNA 2	16942458	1.73	0.0095
220	C16orf87	chromosome 16 open reading frame 87	16826212	1.73	0.0026
221	C19orf48	chromosome 19 open reading frame 48	16874641	1.73	0.123
222	CHCHD2	coiled-coil-helix-coiled-coil-helix domain containing 2	17057983	1.73	0.0136
223	DEDD2	death effector domain containing 2	16872735	1.73	0.0003
224	DPY30	dpy-30, histone methyltransferase complex regulatory subunit	16896279	1.73	0.0002
225	LSM7	LSM7 homolog, U6 small nuclear RNA and mRNA degradation associated	16866940	1.73	0.0004
226	MRTO4	MRT4 homolog, ribosome maturation factor	16660199	1.73	0.0118
227	PIK3R2	phosphoinositide-3-kinase regulatory subunit 2	16859740	1.73	0.0002
228	PSMD8	proteasome 26S subunit, non-ATPase 8	16861704	1.73	0.008
229	SAMD11	sterile alpha motif domain containing 11	16657534	1.73	0.0031
230	SGTA	small glutamine rich tetratricopeptide repeat containing alpha	16866993	1.73	0.0034
231	SMARCA4	SWI/SNF related, matrix associated, actin dependent regulator of chromatin, subfamily a, member 4	16858344	1.73	0.0014
232	SNORD116-14	small nucleolar RNA, C/D box 116-14	16798164	1.73	0.0032
233	SPDYE11/SPDYE17	speedy/RINGO cell cycle regulator family member E11	17058394	1.73	0.0015
234	TADA3	transcriptional adaptor 3	16950569	1.73	0.0046
235	C8orf82	chromosome 8 open reading frame 82	17082817	1.72	0.0441
236	CDC42EP4	CDC42 effector protein 4	16848489	1.72	0.0048
237	CORO1A	coronin 1A	16817824	1.72	0.0088
238	DHX37	DEAH-box helicase 37	16772197	1.72	0.0003
239	ESS2	ess-2 splicing factor homolog	16932182	1.72	0.0002
240	H6PD	hexose-6-phosphate dehydrogenase/glucose 1-dehydrogenase	16658644	1.72	0.0044
241	MAFG-DT	MAFG divergent transcript	16838931	1.72	0.0019
242	RRBP1	ribosome binding protein 1	16917468	1.72	0.0012
243	RUVBL2	RuvB like AAA ATPase 2	16863946	1.72	0.0093
244	SLC17A1	solute carrier family 17 member 1	17016300	1.72	0.0033
245	THEM6	thioesterase superfamily member 6	17073234	1.72	0.0002
246	TRIM65	tripartite motif containing 65	16848961	1.72	0.0073
247	TUFM	Tu translation elongation factor, mitochondrial	16825410	1.72	0.004
248	BLVRB	biliverdin reductase B	16872452	1.71	0.0113
249	BYSL	bystin like	17008544	1.71	0.0013
250	DDX49	DEAD-box helicase 49	16859900	1.71	0.0011
251	GADD45GIP1	GADD45G interacting protein 1	16869387	1.71	0.0065
252	LOC283335	uncharacterized LOC283335	17117583	1.71	0.0004
253	MRPS34	mitochondrial ribosomal protein S34	16822809	1.71	0.0112
254	PDE6D	phosphodiesterase 6D	16909537	1.71	0.0027
255	PEBP1	phosphatidylethanolamine binding protein 1	16757710	1.71	0.0009
256	SIN3B	SIN3 transcription regulator family member B	16859368	1.71	0.0005
257	SIRT6	sirtuin 6	16867260	1.71	0.0003
258	SMUG1	single-strand-selective monofunctional uracil-DNA glycosylase 1	16765491	1.71	0.0016
259	ZNF17	zinc finger protein 17	16866031	1.71	8.27e-05
260	BTBD6	BTB domain containing 6	16789624	1.7	5.03e-05
261	COQ8A	coenzyme Q8A	16678191	1.7	0.0034
262	KXD1	KxDL motif containing 1	16859817	1.7	0.007
263	LOC100286922	DnaJ heat shock protein family (Hsp40) member B3 pseudogene	16909695	1.7	0.0006
264	LOC105374901	uncharacterized LOC105374901	17015381	1.7	0.145
265	MED26	mediator complex subunit 26	16870060	1.7	0.0011
266	MEF2D	myocyte enhancer factor 2D	16694593	1.7	0.0183
267	RELL2	RELT like 2	16990389	1.7	0.0008
268	SHARPIN	SHANK associated RH domain interactor	17082487	1.7	0.0025
269	SLC16A5	solute carrier family 16 member 5	16837709	1.7	0.0007
270	YDJC	YdjC chitooligosaccharide deacetylase homolog	16932809	1.7	0.0057
271	AP5Z1	adaptor related protein complex 5 subunit zeta 1	17043179	1.69	0.0112
272	BNIP1	BCL2 interacting protein 1	16992488	1.69	0.0059
273	BOP1	block of proliferation 1	17082507	1.69	0.0025
274	C6orf120	chromosome 6 open reading frame 120	17014839	1.69	0.0003
275	CIAO1	cytosolic iron-sulfur assembly component 1	16882955	1.69	0.0013
276	COL18A1	collagen type XVIII alpha 1 chain	16923766	1.69	0.0021
277	DUSP4	dual specificity phosphatase 4	17075973	1.69	3.04e-05
278	EEF2K	eukaryotic elongation factor 2 kinase	16816813	1.69	0.0005
279	ESRRA	estrogen related receptor alpha	16726429	1.69	0.0001
280	FRG1JP	FSHD region gene 1 family member J, pseudogene	17094481	1.69	0.131
281	FSCN2	fascin actin-bundling protein 2, retinal	16838821	1.69	0.0091
282	MAMLD1	mastermind like domain containing 1	17107676	1.69	0.0007
283	PPP1R13L	protein phosphatase 1 regulatory subunit 13 like	16873296	1.69	0.0024
284	STK11	serine/threonine kinase 11	16856463	1.69	0.0006
285	TCHP	trichoplein keratin filament binding	16756834	1.69	8.57e-05
286	ZNF33B	zinc finger protein 33B	16713428	1.69	0.0483
287	ZNF70	zinc finger protein 70	16933044	1.69	0.0046
288	CCNE1	cyclin E1	16860418	1.68	0.0256
289	DCXR	dicarbonyl and L-xylulose reductase	16850069	1.68	0.0073
290	DHX16	DEAH-box helicase 16	17016918	1.68	0.0027
291	FAM129B	family with sequence similarity 129 member B	17098506	1.68	0.0032
292	INAFM1	InaF motif containing 1	16863583	1.68	0.0091
293	KIF12	kinesin family member 12	17097531	1.68	0.0063
294	LHX2	LIM homeobox 2	17088916	1.68	0.0002
295	LOXL4	lysyl oxidase like 4	16717272	1.68	0.0031
296	NEURL4	neuralized E3 ubiquitin protein ligase 4	16840635	1.68	0.0439
297	PGPEP1	pyroglutamyl-peptidase I	16859788	1.68	0.005
298	PPP1R35	protein phosphatase 1 regulatory subunit 35	17060585	1.68	0.0053
299	PRB1/PRB2	proline rich protein BstNI subfamily 2	16761549	1.68	0.0051
300	RPL29P2	ribosomal protein L29 pseudogene 2	16830752	1.68	0.0016
301	SFXN2	sideroflexin 2	16708728	1.68	0.0007
302	U2AF2	U2 small nuclear RNA auxiliary factor 2	16865737	1.68	0.0006
303	DVL1	dishevelled segment polarity protein 1	16680236	1.67	0.0004
304	ELOB	elongin B	16823193	1.67	0.0146
305	F7	coagulation factor VII	16776784	1.67	0.0329
306	H2AFX	H2A histone family member X	16745236	1.67	0.0063
307	HIST1H4L	histone cluster 1 H4 family member l	17016506	1.67	0.0098
308	KCTD12	potassium channel tetramerization domain containing 12	16779839	1.67	0.0012
309	KRT8P11	keratin 8 pseudogene 11	17087508	1.67	0.0004
310	KRTAP10-1	keratin associated protein 10-1	16926383	1.67	0.0023
311	MDFIC	MyoD family inhibitor domain containing	17050497	1.67	0.0019
312	MEPCE	methylphosphate capping enzyme	17049330	1.67	0.0046
313	mir-3926	microRNA 3926-2	17065905	1.67	0.0006
314	PLXND1	plexin D1	16959007	1.67	0.0006
315	RASA3	RAS p21 protein activator 3	16781315	1.67	0.0002
316	RNPS1	RNA binding protein with serine rich domain 1	16823097	1.67	0.0013
317	SPP1	secreted phosphoprotein 1	16968680	1.67	0.0001
318	TMPO	thymopoietin	16755498	1.67	0.0004
319	TRIM8	tripartite motif containing 8	16708719	1.67	0.0053
320	UPF1	UPF1, RNA helicase and ATPase	16859874	1.67	0.007
321	UQCR10	ubiquinol-cytochrome c reductase, complex III subunit X	16928861	1.67	0.0018
322	VAV2	vav guanine nucleotide exchange factor 2	17099617	1.67	0.0028
323	ASB6	ankyrin repeat and SOCS box containing 6	17099062	1.66	0.0205
324	CCDC9	coiled-coil domain containing 9	16863568	1.66	0.0042
325	GTF2H2	general transcription factor IIH subunit 2	16997010	1.66	0.0144
326	MAP7D1	MAP7 domain containing 1	16662537	1.66	0.0008
327	MOGS	mannosyl-oligosaccharide glucosidase	16899248	1.66	0.0024
328	NBPF3	NBPF member 3	16660403	1.66	0.0098
329	NCOR2	nuclear receptor corepressor 2	16772074	1.66	0.0063
330	NXN	nucleoredoxin	16839277	1.66	0.0027
331	PLXDC2	plexin domain containing 2	17117463	1.66	0.0257
332	PPP1R12C	protein phosphatase 1 regulatory subunit 12C	16875574	1.66	0.0022
333	RNVU1-4	RNA, variant U1 small nuclear 4	16691961	1.66	0.0102
334	SNORD82	small nucleolar RNA, C/D box 82	16909524	1.66	0.0351
335	TCOF1	treacle ribosome biogenesis factor 1	16991078	1.66	0.01
336	ZC3HAV1L	zinc finger CCCH-type containing, antiviral 1 like	17063420	1.66	0.0006
337	AATF	apoptosis antagonizing transcription factor	16833518	1.65	0.0048
338	C1orf109	chromosome 1 open reading frame 109	16685427	1.65	0.0055
339	DDX54	DEAD-box helicase 54	16770507	1.65	0.0028
340	H2AFJ	H2A histone family member J	16748675	1.65	0.0016
341	ICAM1	intercellular adhesion molecule 1	16858137	1.65	0.0414
342	IL6R	interleukin 6 receptor	16671457	1.65	0.0172
343	mir-290	microRNA 372	16875217	1.65	0.228
344	MLST8	MTOR associated protein, LST8 homolog	16815023	1.65	0.005
345	PSPN	persephin	17117825	1.65	0.394
346	RPUSD1	RNA pseudouridylate synthase domain containing 1	16822581	1.65	0.0057
347	SCARNA22	small Cajal body-specific RNA 22	16964098	1.65	0.0382
348	SNORD59B	small nucleolar RNA, C/D box 59B	16766279	1.65	0.0212
349	ZNF197	zinc finger protein 197	16939920	1.65	0.0102
350	ADGRL1	adhesion G protein-coupled receptor L1	16869596	1.64	0.0003
351	ARRB2	arrestin beta 2	16829835	1.64	0.0116
352	CD320	CD320 molecule	16868130	1.64	0.0002
353	CDT1	chromatin licensing and DNA replication factor 1	16821869	1.64	0.004
354	EHBP1L1	EH domain binding protein 1 like 1	16726945	1.64	0.002
355	EIF3G	eukaryotic translation initiation factor 3 subunit G	16868564	1.64	0.004
356	ELL3	elongation factor for RNA polymerase II 3	16808345	1.64	0.0157
357	EPB41L1	erythrocyte membrane protein band 4.1 like 1	16913263	1.64	0.0001
358	ERCC1	ERCC excision repair 1, endonuclease non-catalytic subunit	16873313	1.64	0.0022
359	FBXL16	F-box and leucine rich repeat protein 16	16822507	1.64	0.0005
360	FKBP8	FK506 binding protein 8	16870432	1.64	0.0128
361	G6PD	glucose-6-phosphate dehydrogenase	17115636	1.64	0.0006
362	IRAK2	interleukin 1 receptor associated kinase 2	16937579	1.64	0.0664
363	mir-138	microRNA 138-2	16939838	1.64	0.0201
364	mir-2392	microRNA 2392	16788518	1.64	0.0136
365	MIR4642	microRNA 4642	17009280	1.64	0.0015
366	MPI	mannose phosphate isomerase	16803103	1.64	0.0002
367	MYC	MYC proto-oncogene, bHLH transcription factor	17072669	1.64	0.0083
368	NDUFB7	NADH:ubiquinone oxidoreductase subunit B7	16869660	1.64	0.0367
369	OR10H2	olfactory receptor family 10 subfamily H member 2	16859196	1.64	0.0088
370	OR51A4	olfactory receptor family 51 subfamily A member 4	16734818	1.64	0.0035
371	PLEKHA6	pleckstrin homology domain containing A6	16698342	1.64	0.0088
372	PLXNB2	plexin B2	16936452	1.64	0.0055
373	RBM19	RNA binding motif protein 19	16770627	1.64	0.0006
374	RPS2	ribosomal protein S2	16822917	1.64	0.0048
375	VPS4A	vacuolar protein sorting 4 homolog A	16820572	1.64	0.0013
376	ZNF543	zinc finger protein 543	16866002	1.64	0.0081
377	ADRM1	adhesion regulating molecule 1	16915656	1.63	0.0096
378	CGREF1	cell growth regulator with EF-hand domain 1	16895627	1.63	0.0089
379	CHDH	choline dehydrogenase	16955119	1.63	0.0045
380	CHMP4B	charged multivesicular body protein 4B	16912871	1.63	0.052
381	DDX41	DEAD-box helicase 41	17003336	1.63	0.0009
382	DDX56	DEAD-box helicase 56	17057329	1.63	0.0051
383	EIF1AD	eukaryotic translation initiation factor 1A domain containing	16740645	1.63	0.0005
384	EIF4A1	eukaryotic translation initiation factor 4A1	16830575	1.63	0.0199
385	GRK6	G protein-coupled receptor kinase 6	16993088	1.63	0.0015
386	JUNB	JunB proto-oncogene, AP-1 transcription factor subunit	16858710	1.63	0.0413
387	LOC100506123	uncharacterized LOC100506123	16900724	1.63	0.0328
388	LZTS2	leucine zipper tumor suppressor 2	16708383	1.63	0.0001
389	MIR3157	microRNA 3157	16716916	1.63	0.0029
390	MIR3918	microRNA 3918	17025189	1.63	0.0001
391	MRGBP	MRG domain binding protein	16915748	1.63	0.0008
392	MYBL2	MYB proto-oncogene like 2	16913957	1.63	0.008
393	PIP4K2B	phosphatidylinositol-5-phosphate 4-kinase type 2 beta	16844000	1.63	0.0003
394	PLEK2	pleckstrin 2	16793999	1.63	0.0014
395	POLR2I	RNA polymerase II subunit I	16871613	1.63	0.0157
396	RNF185-AS1	RNF185 antisense RNA 1	16934039	1.63	0.0133
397	RNU6ATAC	RNA, U6atac small nuclear (U12-dependent splicing)	17099678	1.63	0.0159
398	SF3A2	splicing factor 3a subunit 2	16856737	1.63	0.0156
399	SHPK	sedoheptulokinase	16839757	1.63	0.0004
400	SRP14	signal recognition particle 14	16807308	1.63	0.0002
401	SUGP1	SURP and G-patch domain containing 1	16870617	1.63	0.0006
402	TACC3	transforming acidic coiled-coil containing protein 3	16964000	1.63	0.0044
403	TMEM43	transmembrane protein 43	16937909	1.63	0.0005
404	WASHC1	WASH complex subunit 1	16822265	1.63	0.0492
405	WSCD1	WSC domain containing 1	16830158	1.63	0.0019
406	AHNAK	AHNAK nucleoprotein	16739259	1.62	0.0025
407	BUD13	BUD13 homolog	16744667	1.62	0.0179
408	CARS	cysteinyl-tRNA synthetase	16734526	1.62	0.0008
409	CCDC86	coiled-coil domain containing 86	16725356	1.62	0.0007
410	CTIF	cap binding complex dependent translation initiation factor	16852274	1.62	0.0117
411	FZR1	fizzy and cell division cycle 20 related 1	16856959	1.62	0.0119
412	GNG11	G protein subunit gamma 11	17048450	1.62	0.0071
413	HRAS	HRas proto-oncogene, GTPase	16733952	1.62	0.0465
414	ITPRIPL1	ITPRIP like 1	16882968	1.62	0.0003
415	KIFC1	kinesin family member C1	17007459	1.62	0.0027
416	LOC100506248	prothymosin alpha	17117554	1.62	0.0386
417	LOC105371453	uncharacterized LOC105371453	16694686	1.62	0.0144
418	MAP3K21	mitogen-activated protein kinase kinase kinase 21	16678851	1.62	0.0007
419	MIR4644	microRNA 4644	17014927	1.62	0.0005
420	MOB3B	MOB kinase activator 3B	17093031	1.62	0.107
421	PPP6R1	protein phosphatase 6 regulatory subunit 1	16875683	1.62	0.001
422	RBM10	RNA binding motif protein 10	17102996	1.62	0.0011
423	RNF166	ring finger protein 166	16829158	1.62	0.0007
424	RNU6-66P	RNA, U6 small nuclear 66, pseudogene	16779757	1.62	0.0894
425	SH3GL1	SH3 domain containing GRB2 like 1, endophilin A2	16867295	1.62	0.0015
426	TEX2	testis expressed 2	16847795	1.62	0.0101
427	TNRC18	trinucleotide repeat containing 18	17054755	1.62	0.0055
428	TPBGL	trophoblast glycoprotein like	16729095	1.62	0.0001
429	YTHDC1	YTH domain containing 1	16976502	1.62	0.13
430	CPT2	carnitine palmitoyltransferase 2	16664852	1.61	0.0022
431	ECSIT	ECSIT signalling integrator	16869006	1.61	0.0036
432	GGTLC2	gamma-glutamyltransferase light chain 2	16927778	1.61	0.0024
433	GRWD1	glutamate rich WD repeat containing 1	16863783	1.61	0.0027
434	MAN2B2	mannosidase alpha class 2B member 2	16964695	1.61	0.0056
435	MIR4330	microRNA 4330	17107763	1.61	0.0088
436	NLE1	notchless homolog 1	16843376	1.61	0.0045
437	NOP10	NOP10 ribonucleoprotein	16806914	1.61	0.0038
438	OGFOD3	2-oxoglutarate and iron dependent oxygenase domain containing 3	16850232	1.61	0.0115
439	PPP1R9B	protein phosphatase 1 regulatory subunit 9B	16846568	1.61	0.0012
440	RAB33B	RAB33B, member RAS oncogene family	16970896	1.61	0.0018
441	RANBP1	RAN binding protein 1	16927198	1.61	0.0198
442	RNVU1-20	RNA, variant U1 small nuclear 20	16670359	1.61	0.0135
443	RPP21	ribonuclease P/MRP subunit p21	17006233	1.61	0.0308
444	SMO	smoothened, frizzled class receptor	17051392	1.61	0.0012
445	SNTA1	syntrophin alpha 1	16918407	1.61	9.67e-05
446	STK32B	serine/threonine kinase 32B	16964597	1.61	0.0011
447	TGOLN2	trans-golgi network protein 2	16899619	1.61	0.0027
448	UBTD2	ubiquitin domain containing 2	17002813	1.61	0.0008
449	ZNF263	zinc finger protein 263	16815415	1.61	0.0018
450	ZSWIM4	zinc finger SWIM-type containing 4	16858865	1.61	0.0193
451	BAX	BCL2 associated X, apoptosis regulator	16863922	1.6	0.0032
452	CENPX	centromere protein X	16850063	1.6	0.0087
453	CNNM3	cyclin and CBS domain divalent metal cation transport mediator 3	16883088	1.6	0.0051
454	EIF5AL1	eukaryotic translation initiation factor 5A-like 1	16706518	1.6	0.0011
455	EPOP	elongin BC and polycomb repressive complex 2 associated protein	16843981	1.6	0.0025
456	GDF15	growth differentiation factor 15	16859795	1.6	0.0012
457	GNL1	G protein nucleolar 1 (putative)	17016865	1.6	0.0007
458	HIST1H2AJ	histone cluster 1 H2A family member j	17016490	1.6	0.0053
459	KIRREL1	kirre like nephrin family adhesion molecule 1	16672279	1.6	0.008
460	LRP5	LDL receptor related protein 5	16728066	1.6	0.0039
461	MAPK8IP3	mitogen-activated protein kinase 8 interacting protein 3	16814791	1.6	0.0455
462	MRPS15	mitochondrial ribosomal protein S15	16685281	1.6	0.0071
463	NINL	ninein like	16918102	1.6	0.0001
464	NOSIP	nitric oxide synthase interacting protein	16874327	1.6	0.0002
465	PEA15	proliferation and apoptosis adaptor protein 15	16672583	1.6	0.0098
466	PLEKHG3	pleckstrin homology and RhoGEF domain containing G3	16785410	1.6	0.0007
467	QRICH2	glutamine rich 2	16849172	1.6	0.0236
468	RRS1	ribosome biogenesis regulator homolog	17069545	1.6	0.0003
469	SERTAD4	SERTA domain containing 4	16677071	1.6	0.0047
470	SLC25A1	solute carrier family 25 member 1	16932204	1.6	0.0086
471	STX10	syntaxin 10	16869417	1.6	0.0122
472	TANGO6	transport and golgi organization 6 homolog	16820508	1.6	0.0176
473	TRIM62	tripartite motif containing 62	16684854	1.6	0.0003
474	ZNF286A	zinc finger protein 286A	16831338	1.6	0.0256
475	AGAP2-AS1	AGAP2 antisense RNA 1	16753158	1.59	0.0007
476	BRD3OS	BRD3 opposite strand	17090881	1.59	0.0011
477	CARD19	caspase recruitment domain family member 19	17086852	1.59	0.0003
478	CHI3L1	chitinase 3 like 1	16698185	1.59	0.0613
479	DUSP3	dual specificity phosphatase 3	16845445	1.59	0.0019
480	GDAP1	ganglioside induced differentiation associated protein 1	17070082	1.59	0.0121
481	GRK2	G protein-coupled receptor kinase 2	16727702	1.59	0.0007
482	LARS2	leucyl-tRNA synthetase 2, mitochondrial	16940065	1.59	0.0601
483	LINC01605	long intergenic non-protein coding RNA 1605	17076249	1.59	0.0005
484	LMNB2	lamin B2	16866951	1.59	0.007
485	MIR4289	microRNA 4289	17095564	1.59	0.058
486	MIR4635	microRNA 4635	16993908	1.59	0.0118
487	NMB	neuromedin B	16812824	1.59	0.159
488	NPM3	nucleophosmin/nucleoplasmin 3	16717775	1.59	0.0004
489	NTM-IT	NTM intronic transcript	16733597	1.59	0.249
490	PRRC2B	proline rich coiled-coil 2B	17090526	1.59	0.0009
491	SFXN4	sideroflexin 4	16718903	1.59	0.0002
492	SNORD94	small nucleolar RNA, C/D box 94	16882414	1.59	0.0282
493	SNRPN	small nuclear ribonucleoprotein polypeptide N	16798309	1.59	0.0125
494	SUV39H1	suppressor of variegation 3-9 homolog 1	17103413	1.59	0.0015
495	TINAGL1	tubulointerstitial nephritis antigen like 1	16661862	1.59	0.0059
496	TP73	tumor protein p73	16658192	1.59	0.0086
497	UBL5	ubiquitin like 5	16858018	1.59	0.0067
498	ZFP1	ZFP1 zinc finger protein	16821056	1.59	0.0022
499	ABT1	activator of basal transcription 1	17005751	1.58	0.0092
500	ARSG	arylsulfatase G	16837308	1.58	0.01
501	CEBPD	CCAAT enhancer binding protein delta	17076861	1.58	0.0045
502	CKB	creatine kinase B	16796998	1.58	0.0513
503	CORO7/CORO7-PAM16	coronin 7	16823522	1.58	0.0094
504	COX6A1P2	cytochrome c oxidase subunit 6A1 pseudogene 2	17008088	1.58	0.0036
505	DNAAF5	dynein axonemal assembly factor 5	17042735	1.58	0.0003
506	ENTPD4	ectonucleoside triphosphate diphosphohydrolase 4	17075529	1.58	0.342
507	GIT1	GIT ArfGAP 1	16842999	1.58	0.0001
508	GPRC5B	G protein-coupled receptor class C group 5 member B	16824572	1.58	0.0032
509	GRIPAP1	GRIP1 associated protein 1	17110711	1.58	0.0036
510	HELZ2	helicase with zinc finger 2	16921289	1.58	0.0001
511	HIST2H2BA	histone cluster 2 H2B family member a (pseudogene)	16669437	1.58	0.0013
512	HSPA12A	heat shock protein family A (Hsp70) member 12A	16718696	1.58	0.0075
513	ID1	inhibitor of DNA binding 1, HLH protein	16912362	1.58	0.0075
514	LOC100506271	uncharacterized LOC100506271	16934777	1.58	0.0073
515	LOC105370452	uncharacterized LOC105370452	16792076	1.58	0.0594
516	MOB3A	MOB kinase activator 3A	16866867	1.58	0.0125
517	N4BP3	NEDD4 binding protein 3	16993235	1.58	0.0016
518	NUTM2B-AS1	NUTM2B antisense RNA 1	16716000	1.58	0.0051
519	PHLDA2	pleckstrin homology like domain family A member 2	16734491	1.58	0.0055
520	PSMB6	proteasome subunit beta 6	16829885	1.58	0.0229
521	RAB38	RAB38, member RAS oncogene family	16743104	1.58	0.0036
522	RAPGEF3	Rap guanine nucleotide exchange factor 3	16763666	1.58	0.0004
523	RPL13AP6	ribosomal protein L13a pseudogene 6	16718409	1.58	0.0006
524	SNHG19	small nucleolar RNA host gene 19	16823043	1.58	0.0247
525	SNORD91B	small nucleolar RNA, C/D box 91B	16839602	1.58	0.0196
526	TBC1D3 (includes others)	TBC1 domain family member 3F	16843585	1.58	0.0084
527	TFAP4	transcription factor AP-4	16823512	1.58	0.0035
528	TNFRSF6B	TNF receptor superfamily member 6b	16916012	1.58	0.0033
529	TRAJ4	T cell receptor alpha joining 4	16782114	1.58	0.0013
530	TUBGCP2	tubulin gamma complex associated protein 2	16719838	1.58	0.0001
531	WDR18	WD repeat domain 18	16856326	1.58	0.0226
532	ZNF436	zinc finger protein 436	16683290	1.58	0.0416
533	ZNF785	zinc finger protein 785	16825842	1.58	0.0063
534	AHNAK2	AHNAK nucleoprotein 2	16797196	1.57	0.001
535	CBS/CBSL	cystathionine-beta-synthase	16926111	1.57	0.0002
536	CDKN2D	cyclin dependent kinase inhibitor 2D	16868793	1.57	0.0074
537	CHERP	calcium homeostasis endoplasmic reticulum protein	16870023	1.57	0.0008
538	CLSTN1	calsyntenin 1	16681477	1.57	0.0027
539	COL4A2	collagen type IV alpha 2 chain	16776431	1.57	0.0073
540	HAUS5	HAUS augmin like complex subunit 5	16861068	1.57	0.0093
541	JPT1	Jupiter microtubule associated homolog 1	16848739	1.57	0.0026
542	KCNQ1OT1	KCNQ1 opposite strand/antisense transcript 1	16734467	1.57	0.0304
543	KDM6B	lysine demethylase 6B	16830754	1.57	0.0006
544	LOC102724064	uncharacterized LOC102724064	16727388	1.57	0.0089
545	MEGF6	multiple EGF like domains 6	16680790	1.57	0.0227
546	METRNL	meteorin like, glial cell differentiation regulator	16839177	1.57	0.0296
547	MTRNR2L2	MT-RNR2 like 2	16997676	1.57	0.171
548	OR2T2/OR2T35	olfactory receptor family 2 subfamily T member 2	16701630	1.57	0.0072
549	POP7	POP7 homolog, ribonuclease P/MRP subunit	17049461	1.57	0.0022
550	POU5F1P3	POU class 5 homeobox 1 pseudogene 3	16760894	1.57	0.0006
551	PSMB10	proteasome subunit beta 10	16827483	1.57	0.0486
552	RNU105B	RNA, U105B small nucleolar	16911336	1.57	0.0111
553	RPL21	ribosomal protein L21	16773473	1.57	0.0027
554	RYBP	RING1 and YY1 binding protein	16956244	1.57	0.01
555	SGSM2	small G protein signaling modulator 2	16829638	1.57	0.0001
556	SNORA79	small nucleolar RNA, H/ACA box 79	16795366	1.57	0.0034
557	STC2	stanniocalcin 2	17002898	1.57	0.0079
558	TMLHE	trimethyllysine hydroxylase, epsilon	17108576	1.57	0.0042
559	TP53I13	tumor protein p53 inducible protein 13	16832686	1.57	0.0002
560	VAC14	Vac14, PIKFYVE complex component	16827850	1.57	0.0039
561	ZNF93	zinc finger protein 93	16860103	1.57	0.0006
562	ARHGEF5	Rho guanine nucleotide exchange factor 5	17052939	1.56	0.0431
563	ARID1B	AT-rich interaction domain 1B	17014031	1.56	0.0205
564	ATG4B	autophagy related 4B cysteine peptidase	16893540	1.56	0.0097
565	C19orf25	chromosome 19 open reading frame 25	16866661	1.56	0.0037
566	CDH6	cadherin 6	16983652	1.56	0.0001
567	CELSR1	cadherin EGF LAG seven-pass G-type receptor 1	16936097	1.56	0.0008
568	DELE1	DAP3 binding cell death enhancer 1	16990401	1.56	0.0008
569	DOCK6	dedicator of cytokinesis 6	16868862	1.56	0.0005
570	F3	coagulation factor III, tissue factor	16689869	1.56	0.0027
571	FAM50A	family with sequence similarity 50 member A	17108407	1.56	0.0015
572	FAM86JP	family with sequence similarity 86, member A pseudogene	16944931	1.56	0.0114
573	FOXK1	forkhead box K1	17043157	1.56	0.0094
574	IGFBP7	insulin like growth factor binding protein 7	16976211	1.56	0.0073
575	INAFM2	InaF motif containing 2	16799492	1.56	0.0251
576	LOC100507373	uncharacterized LOC100507373	16858963	1.56	0.015
577	MCIDAS	multiciliate differentiation and DNA synthesis associated cell cycle protein	16996184	1.56	0.0014
578	mir-27	microRNA 27a	16869492	1.56	0.0028
579	PAXX	PAXX, non-homologous end joining factor	17091527	1.56	0.0081
580	PLEKHA4	pleckstrin homology domain containing A4	16874109	1.56	0.0008
581	RARRES2	retinoic acid receptor responder 2	17064251	1.56	0.0018
582	SEMA7A	semaphorin 7A (John Milton Hagen blood group)	16811638	1.56	0.0203
583	SPIN3	spindlin family member 3	17111569	1.56	0.0292
584	TKT	transketolase	16955064	1.56	0.002
585	TRBJ2-3	T cell receptor beta joining 2-3	17052675	1.56	0.0007
586	UCN2	urocortin 2	16953454	1.56	0.0145
587	YWHAG	tyrosine 3-monooxygenase/tryptophan 5-monooxygenase activation protein gamma	17058905	1.56	0.0192
588	ADM	adrenomedullin	16721905	1.55	0.0016
589	ARAP1	ArfGAP with RhoGAP domain, ankyrin repeat and PH domain 1	16741779	1.55	0.0031
590	ATMIN	ATM interactor	16821256	1.55	0.0012
591	CCND1	cyclin D1	16728261	1.55	0.0035
592	CD99L2	CD99 molecule like 2	17114934	1.55	0.0065
593	CLK2P1	CDC like kinase 2, pseudogene 1	17055884	1.55	0.0003
594	CLUH	clustered mitochondria homolog	16839642	1.55	0.0106
595	CYBA	cytochrome b-245 alpha chain	16829130	1.55	0.0477
596	ECHS1	enoyl-CoA hydratase, short chain 1	16719892	1.55	0.0129
597	HDDC2	HD domain containing 2	17023308	1.55	0.0012
598	HIST1H3H	histone cluster 1 H3 family member h	17005862	1.55	0.2
599	HSD3B7	hydroxy-delta-5-steroid dehydrogenase, 3 beta- and steroid delta-isomerase 7	16818114	1.55	0.0022
600	IFT140	intraflagellar transport 140	16822762	1.55	0.0035
601	INO80E	INO80 complex subunit E	16817769	1.55	0.0185
602	LCAT	lecithin-cholesterol acyltransferase	16827494	1.55	0.048
603	LOC105369370	uncharacterized LOC105369370	16728245	1.55	0.0375
604	MADCAM1	mucosal vascular addressin cell adhesion molecule 1	16856174	1.55	0.0053
605	METAP1D	methionyl aminopeptidase type 1D, mitochondrial	16887655	1.55	0.0413
606	METTL22	methyltransferase like 22	16815721	1.55	0.0143
607	mir-181	microRNA 181a-1	16858882	1.55	0.117
608	MIR4288	microRNA 4288	17075868	1.55	0.0049
609	MIR659	microRNA 659	16934866	1.55	0.0005
610	MUS81	MUS81 structure-specific endonuclease subunit	16727111	1.55	0.002
611	NDUFAF8	NADH:ubiquinone oxidoreductase complex assembly factor 8	16838787	1.55	0.0008
612	PDSS2	decaprenyl diphosphate synthase subunit 2	17022256	1.55	0.0816
613	PER2	period circadian regulator 2	16909958	1.55	0.0219
614	PNKP	polynucleotide kinase 3'-phosphatase	16874401	1.55	0.0181
615	PRDM6	PR/SET domain 6	16988562	1.55	0.0791
616	PRPF31	pre-mRNA processing factor 31	16865193	1.55	0.0081
617	PSMC4	proteasome 26S subunit, ATPase 4	16862145	1.55	0.016
618	RNF216P1	ring finger protein 216 pseudogene 1	17043205	1.55	0.278
619	RRP12	ribosomal RNA processing 12 homolog	16717150	1.55	0.0151
620	SIRT7	sirtuin 7	16850009	1.55	0.0343
621	SLC25A47P1	--	16738701	1.55	0.0257
622	SNX29	sorting nexin 29	16815925	1.55	0.001
623	SSBP4	single stranded DNA binding protein 4	16859802	1.55	0.0006
624	TMEM51	transmembrane protein 51	16659537	1.55	0.0103
625	TOMM22	translocase of outer mitochondrial membrane 22	16930093	1.55	0.0069
626	TRADD	TNFRSF1A associated via death domain	16827248	1.55	0.0205
627	ULK3	unc-51 like kinase 3	16811697	1.55	0.0023
628	WIZ	widely interspaced zinc finger motifs	16869876	1.55	0.0007
629	ZER1	zyg-11 related cell cycle regulator	17098911	1.55	0.002
630	ZNF236	zinc finger protein 236	16853171	1.55	0.0053
631	ZNF429	zinc finger protein 429	16860203	1.55	0.0161
632	B4GAT1	beta-1,4-glucuronyltransferase 1	16740770	1.54	0.0016
633	BTBD11	BTB domain containing 11	16756447	1.54	0.0009
634	C18orf21	chromosome 18 open reading frame 21	16851955	1.54	0.0107
635	CC2D1B	coiled-coil and C2 domain containing 1B	16687150	1.54	0.0064
636	DCUN1D3	defective in cullin neddylation 1 domain containing 3	16824706	1.54	0.0276
637	DPP9	dipeptidyl peptidase 9	16867378	1.54	0.0092
638	DVL2	dishevelled segment polarity protein 2	16840550	1.54	0.0038
639	EFNA4	ephrin A4	16671623	1.54	0.0088
640	FAM27E3/FAM27E4	family with sequence similarity 27 member E3	17094468	1.54	0.0047
641	FCGR1B	Fc fragment of IgG receptor Ib	16691730	1.54	0.0437
642	LETM1	leucine zipper and EF-hand containing transmembrane protein 1	16973602	1.54	0.004
643	LOC407835	mitogen-activated protein kinase kinase 2 pseudogene	17051374	1.54	0.713
644	MAPK3	mitogen-activated protein kinase 3	16825661	1.54	0.0097
645	mir-619	microRNA 619	16769838	1.54	0.0002
646	mir-622	microRNA 622	16775763	1.54	0.0103
647	MLYCD	malonyl-CoA decarboxylase	16821404	1.54	0.0102
648	MRPL48	mitochondrial ribosomal protein L48	16728889	1.54	0.002
649	NSUN5P1	NOP2/Sun RNA methyltransferase family member 5 pseudogene 1	17047384	1.54	0.0025
650	PCLAF	PCNA clamp associated factor	16810559	1.54	0.0088
651	PLCD3	phospholipase C delta 3	16845826	1.54	0.0048
652	POLR3E	RNA polymerase III subunit E	16816833	1.54	0.004
653	PPP1R37	protein phosphatase 1 regulatory subunit 37	16863216	1.54	0.0019
654	PRMT6	protein arginine methyltransferase 6	16667918	1.54	0.0003
655	PSD4	pleckstrin and Sec7 domain containing 4	16884648	1.54	0.085
656	RAB5C	RAB5C, member RAS oncogene family	16845039	1.54	0.0067
657	RBSN	rabenosyn, RAB effector	16951111	1.54	0.0011
658	SLC2A4RG	SLC2A4 regulator	16916104	1.54	0.0005
659	SMC5-AS1	SMC5 antisense RNA 1 (head to head)	17094755	1.54	0.0671
660	SNORA66	small nucleolar RNA, H/ACA box 66	16667175	1.54	0.0226
661	SPATA2	spermatogenesis associated 2	16920180	1.54	0.002
662	TEAD4	TEA domain transcription factor 4	16746906	1.54	0.0135
663	TFCP2L1	transcription factor CP2 like 1	16902279	1.54	0.0004
664	TMEM132E	transmembrane protein 132E	16833246	1.54	0.0012
665	TNFAIP2	TNF alpha induced protein 2	16789149	1.54	0.0208
666	ZNF341	zinc finger protein 341	16912850	1.54	0.0009
667	ZNF362	zinc finger protein 362	16662234	1.54	0.0159
668	ZNF430	zinc finger protein 430	16860152	1.54	0.0047
669	ZNF514	zinc finger protein 514	16900264	1.54	0.0202
670	A1BG	alpha-1-B glycoprotein	16876116	1.53	0.0913
671	ACO2	aconitase 2	16930635	1.53	0.0034
672	ANKRD16	ankyrin repeat domain 16	16711464	1.53	0.0401
673	CANT1	calcium activated nucleotidase 1	16849585	1.53	0.0114
674	CAPN2	calpain 2	16677863	1.53	0.0116
675	CDR2L	cerebellar degeneration related protein 2 like	16837681	1.53	0.0024
676	COQ8B	coenzyme Q8B	16872472	1.53	0.0005
677	CST4	cystatin S	16917949	1.53	0.0007
678	CUX1	cut like homeobox 1	17049729	1.53	0.0007
679	DCAF12L1	DDB1 and CUL4 associated factor 12 like 1	17113965	1.53	0.01
680	EVPL	envoplakin	16849047	1.53	0.0126
681	FAM217B	family with sequence similarity 217 member B	16915448	1.53	0.001
682	GGT2/LOC102724197	gamma-glutamyltransferase 2	16932735	1.53	0.0307
683	GOLGA1	golgin A1	17098332	1.53	0.0192
684	GOLGA6L17P	golgin A6 family-like 17, pseudogene	16804003	1.53	0.0015
685	GPATCH4	G-patch domain containing 4	16694661	1.53	0.0051
686	HIST1H2BG	histone cluster 1 H2B family member g	17016390	1.53	0.0683
687	HS3ST3A1	heparan sulfate-glucosamine 3-sulfotransferase 3A1	16841525	1.53	0.0008
688	IGFBP6	insulin like growth factor binding protein 6	16751655	1.53	0.0183
689	KRI1	KRI1 homolog	16868762	1.53	0.0029
690	LINC00278	long intergenic non-protein coding RNA 278	17115966	1.53	0.746
691	LOC101927765	uncharacterized LOC101927765	16700627	1.53	0.0578
692	MYH9	myosin heavy chain 9	16934491	1.53	0.0206
693	NXPH4	neurexophilin 4	16752825	1.53	0.0002
694	PGLS	6-phosphogluconolactonase	16859554	1.53	0.0064
695	PHC1	polyhomeotic homolog 1	16765683	1.53	0.0003
696	RING1	ring finger protein 1	17007406	1.53	0.0024
697	RRP1B	ribosomal RNA processing 1B	16923347	1.53	0.0071
698	SLCO4C1	solute carrier organic anion transporter family member 4C1	16998551	1.53	0.0024
699	SMAD6	SMAD family member 6	16802232	1.53	0.0097
700	SNAP29	synaptosome associated protein 29	16927390	1.53	0.0117
701	SNORD104	small nucleolar RNA, C/D box 104	16837061	1.53	0.0316
702	SOCS3	suppressor of cytokine signaling 3	16849400	1.53	0.0128
703	TMEM251	transmembrane protein 251	16787669	1.53	0.0096
704	TP53RK	TP53 regulating kinase	16919906	1.53	0.0279
705	UBL4A	ubiquitin like 4A	17115597	1.53	0.001
706	ZNF768	zinc finger protein 768	16825813	1.53	0.0088
707	ADM2	adrenomedullin 2	16931709	1.52	0.0055
708	ARHGAP23	Rho GTPase activating protein 23	16833629	1.52	0.0014
709	ARL17A/ARL17B	ADP ribosylation factor like GTPase 17A	16850319	1.52	0.022
710	ARMC7	armadillo repeat containing 7	16837721	1.52	0.0076
711	C1QL1	complement C1q like 1	16845812	1.52	0.0026
712	CABIN1	calcineurin binding protein 1	16928127	1.52	0.0006
713	CD3EAP	CD3e molecule associated protein	16863282	1.52	0.0053
714	CMC4	C-X9-C motif containing 4	17115765	1.52	0.0055
715	COPRS	coordinator of PRMT5 and differentiation stimulator	16843179	1.52	0.0013
716	DDB2	damage specific DNA binding protein 2	16724471	1.52	0.0075
717	DHX30	DExH-box helicase 30	16940403	1.52	0.0081
718	FBXO6	F-box protein 6	16659036	1.52	0.0274
719	GATAD2A	GATA zinc finger domain containing 2A	16860017	1.52	0.0018
720	GPS1	G protein pathway suppressor 1	16838988	1.52	0.0016
721	GTF3C5	general transcription factor IIIC subunit 5	17090688	1.52	0.0017
722	HSBP1L1	heat shock factor binding protein 1 like 1	16853325	1.52	0.0083
723	KHDRBS1	KH RNA binding domain containing, signal transduction associated 1	16661917	1.52	0.0149
724	LOC728613	programmed cell death 6 pseudogene	16994038	1.52	0.115
725	mir-642	microRNA 642a	16863342	1.52	0.226
726	MIR4668	microRNA 4668	17088116	1.52	0.422
727	MRPL4	mitochondrial ribosomal protein L4	16858122	1.52	0.0013
728	NDUFS3	NADH:ubiquinone oxidoreductase core subunit S3	16724607	1.52	0.0009
729	PGAM5	PGAM family member 5, mitochondrial serine/threonine protein phosphatase	16759604	1.52	0.012
730	PLPP6	phospholipid phosphatase 6	17083277	1.52	0.101
731	PRMT7	protein arginine methyltransferase 7	16820414	1.52	0.0113
732	RPS15	ribosomal protein S15	16856581	1.52	0.0104
733	SDHA	succinate dehydrogenase complex flavoprotein subunit A	16982511	1.52	0.026
734	SH3GL1P1	SH3 domain containing GRB2 like 1, endophilin A2 pseudogene 1	16833080	1.52	0.0015
735	SNX8	sorting nexin 8	17054540	1.52	0.004
736	SPATA13	spermatogenesis associated 13	16773197	1.52	0.0167
737	TMEM178B	transmembrane protein 178B	17052348	1.52	0.001
738	TTC9	tetratricopeptide repeat domain 9	16785938	1.52	0.0023
739	UBQLN2	ubiquilin 2	17104176	1.52	0.0425
740	UBXN6	UBX domain protein 6	16867310	1.52	0.0173
741	YAP1	Yes associated protein 1	16730503	1.52	0.0012
742	ZC3H4	zinc finger CCCH-type containing 4	16873659	1.52	0.013
743	ZNF559	zinc finger protein 559	16857972	1.52	0.0305
744	AMOTL2	angiomotin like 2	16959441	1.51	0.0037
745	ANKRD36BP1	ankyrin repeat domain 36B pseudogene 1	16696094	1.51	0.0044
746	ARID3A	AT-rich interaction domain 3A	16856315	1.51	0.0125
747	ASIC2	acid sensing ion channel subunit 2	16843273	1.51	0.0265
748	C10orf55	chromosome 10 open reading frame 55	16715699	1.51	0.0058
749	COPE	coatomer protein complex subunit epsilon	16870493	1.51	0.0143
750	CSNK1D	casein kinase 1 delta	16850189	1.51	0.0029
751	FAM122A	family with sequence similarity 122A	17085667	1.51	0.0539
752	FAM32A	family with sequence similarity 32 member A	16859294	1.51	0.019
753	FCGR3A/FCGR3B	Fc fragment of IgG receptor IIIa	16695700	1.51	0.0095
754	GALNT12	polypeptide N-acetylgalactosaminyltransferase 12	17087413	1.51	0.0018
755	GMIP	GEM interacting protein	16870667	1.51	0.0364
756	KAT2A	lysine acetyltransferase 2A	16845019	1.51	0.003
757	KIR2DL1/KIR2DL3	killer cell immunoglobulin like receptor, two Ig domains and long cytoplasmic tail 3	16865484	1.51	0.061
758	LIN37	lin-37 DREAM MuvB core complex component	16861200	1.51	0.0276
759	LRRC61	leucine rich repeat containing 61	17053316	1.51	0.0022
760	LTBR	lymphotoxin beta receptor	16747236	1.51	0.0082
761	MAP1S	microtubule associated protein 1S	16859600	1.51	0.0043
762	MCRIP1	MAPK regulated corepressor interacting protein 1	16849923	1.51	0.0006
763	MIRLET7BHG	MIRLET7B host gene	16931333	1.51	0.0658
764	MTHFSD	methenyltetrahydrofolate synthetase domain containing	16828980	1.51	0.0057
765	NMRAL1	NmrA like redox sensor 1	16823561	1.51	0.0075
766	NOTCH1	notch 1	17100036	1.51	0.0038
767	PAGR1	PAXIP1 associated glutamate rich protein 1	16817685	1.51	0.0052
768	PDP2	pyruvate dehyrogenase phosphatase catalytic subunit 2	16819883	1.51	0.0476
769	PNPLA4	patatin like phospholipase domain containing 4	17108943	1.51	0.0144
770	POLR2L	RNA polymerase II subunit L	16734154	1.51	0.0038
771	RAB3IL1	RAB3A interacting protein like 1	16739192	1.51	0.0008
772	RFNG	RFNG O-fucosylpeptide 3-beta-N-acetylglucosaminyltransferase	16850079	1.51	0.0015
773	RFX2	regulatory factor X2	16867613	1.51	0.0114
774	RIOX2	ribosomal oxygenase 2	16956621	1.51	0.0034
775	SLC35E4	solute carrier family 35 member E4	16929006	1.51	0.0017
776	SLC6A10PB	solute carrier family 6 member 8 pseudogene	16818501	1.51	0.0082
777	TRAPPC12	trafficking protein particle complex 12	16876609	1.51	8.6e-05
778	UBTF	upstream binding transcription factor	16845589	1.51	0.0125
779	YRDC	yrdC N6-threonylcarbamoyltransferase domain containing	16685482	1.51	0.0064
780	ZNF212	zinc finger protein 212	17053084	1.51	0.0005
781	ZNF607	zinc finger protein 607	16871846	1.51	0.023
782	ANKRD23	ankyrin repeat domain 23	16900608	1.5	0.0007
783	ARHGEF39	Rho guanine nucleotide exchange factor 39	17093724	1.5	0.0061
784	CASKIN2	CASK interacting protein 2	16848821	1.5	0.0014
785	CCDC130	coiled-coil domain containing 130	16858835	1.5	0.0151
786	CDC37	cell division cycle 37	16868732	1.5	0.0154
787	CPTP	ceramide-1-phosphate transfer protein	16657730	1.5	0.0152
788	DHX34	DExH-box helicase 34	16863597	1.5	0.0071
789	DNMT3B	DNA methyltransferase 3 beta	16912597	1.5	0.0062
790	EIF2D	eukaryotic translation initiation factor 2D	16698656	1.5	0.0004
791	FUOM	fucose mutarotase	16719882	1.5	0.0025
792	GALK1	galactokinase 1	16848873	1.5	0.0449
793	GFRA1	GDNF family receptor alpha 1	16718670	1.5	0.0025
794	LONP1	lon peptidase 1, mitochondrial	16867511	1.5	0.0092
795	LYRM7	LYR motif containing 7	16988921	1.5	0.0182
796	MRNIP	MRN complex interacting protein	17003781	1.5	0.0006
797	NOCT	nocturnin	16970853	1.5	0.0184
798	PLXNA1	plexin A1	16945051	1.5	0.0077
799	POLRMT	RNA polymerase mitochondrial	16866456	1.5	0.0024
800	PYCR2	pyrroline-5-carboxylate reductase 2	16699983	1.5	0.0006
801	RHBDD3	rhomboid domain containing 3	16933564	1.5	0.0073
802	RTL8A	retrotransposon Gag like 8A	17114386	1.5	0.0141
803	SEMA6B	semaphorin 6B	16867349	1.5	0.0016
804	SLC4A4	solute carrier family 4 member 4	16967631	1.5	0.0108
805	THOC6	THO complex 6	16815316	1.5	0.0013
806	TPSD1	tryptase delta 1	16814628	1.5	0.28
807	UNK	unkempt family zinc finger	16837979	1.5	0.0012
808	VAX2	ventral anterior homeobox 2	16881194	1.5	0.0442
809	ZNF251	zinc finger protein 251	17082851	1.5	0.0089
810	ZNF274	zinc finger protein 274	16866221	1.5	0.0225
811	CFHR1	complement factor H related 1	16675443	-1.5	0.0017
812	CGB3 (includes others)	chorionic gonadotropin subunit beta 3	16874187	-1.5	0.111
813	CTB-1I21.1	uncharacterized CTB-1I21.1	16989562	-1.5	0.0271
814	GATA3	GATA binding protein 3	16702351	-1.5	0.0168
815	LOC101929415	uncharacterized LOC101929415	17069106	-1.5	0.013
816	LOC101929460	uncharacterized LOC101929460	17025830	-1.5	0.0018
817	LOC105374888	--	17015130	-1.5	0.01
818	SH2D7	SH2 domain containing 7	16803427	-1.5	0.0199
819	ZNF780A	zinc finger protein 780A	16872323	-1.5	0.0049
820	ANKRD10	ankyrin repeat domain 10	17117613	-1.51	0.0536
821	EMBP1	embigin pseudogene 1	16669454	-1.51	0.0184
822	HGSNAT	heparan-alpha-glucosaminide N-acetyltransferase	17068642	-1.51	0.0413
823	LOC102725179	tyrosine-protein phosphatase non-receptor type 20	16713684	-1.51	0.222
824	LOC105371757	uncharacterized LOC105371757	16843869	-1.51	0.0273
825	LOC105379407	--	16741362	-1.51	0.0781
826	MARCKS	myristoylated alanine rich protein kinase C substrate	17011832	-1.51	0.0178
827	OR2L3	olfactory receptor family 2 subfamily L member 3	16679783	-1.51	0.002
828	SNORA70G	small nucleolar RNA, H/ACA box 70G	16767324	-1.51	0.554
829	TRAJ59	T cell receptor alpha joining 59 (non-functional)	16782010	-1.51	0.0564
830	TRAV20	T cell receptor alpha variable 20	16782026	-1.51	0.142
831	TYR	tyrosinase	16729865	-1.51	0.0332
832	FAM225B	family with sequence similarity 225 member B	17097383	-1.52	0.0674
833	HAS1	hyaluronan synthase 1	16874935	-1.52	0.0831
834	HMBOX1	homeobox containing 1	17067496	-1.52	0.0241
835	HNF4A-AS1	HNF4A antisense RNA 1	16919433	-1.52	0.0561
836	mir-451	microRNA 451a	16832627	-1.52	0.0019
837	MIR1321	microRNA 1321	17105179	-1.52	0.497
838	MIR4732	microRNA 4732	16842832	-1.52	0.0048
839	MKRN3	makorin ring finger protein 3	16797921	-1.52	0.043
840	ASB9	ankyrin repeat and SOCS box containing 9	17109228	-1.53	0.051
841	IGLJ5	immunoglobulin lambda joining 5 (non-functional)	16927863	-1.53	0.0419
842	INSIG2	insulin induced gene 2	16884918	-1.53	0.0823
843	MBOAT1	membrane bound O-acyltransferase domain containing 1	17016043	-1.53	0.0269
844	MIR4501	microRNA 4501	16775875	-1.53	0.0005
845	OR2A1/OR2A42	olfactory receptor family 2 subfamily A member 1	17064000	-1.53	0.0921
846	GUCA1B	guanylate cyclase activator 1B	17019199	-1.54	0.0052
847	LOC105373137	uncharacterized LOC105373137	17101583	-1.54	0.0026
848	MIR3201	microRNA 3201	16931522	-1.54	0.0022
849	MIR4645	microRNA 4645	17015100	-1.54	0.0023
850	KCNIP2-AS1	KCNIP2 antisense RNA 1	16708518	-1.55	0.0556
851	LOC100996637	P-selectin glycoprotein ligand 1-like	16876480	-1.55	0.0023
852	LOC105375368	--	17047738	-1.55	0.0038
853	mir-154	microRNA 410	16788751	-1.55	0.0651
854	mir-3160	microRNA 3160-2	16737749	-1.55	0.0086
855	mir-635	microRNA 635	16848095	-1.55	0.111
856	SLC17A5	solute carrier family 17 member 5	17020823	-1.55	0.0149
857	ZNF320	zinc finger protein 320	16875108	-1.55	0.0914
858	ZNF354A	zinc finger protein 354A	17003593	-1.55	0.0008
859	CEL	carboxyl ester lipase	17090713	-1.56	0.121
860	IGHG1	immunoglobulin heavy constant gamma 1 (G1m marker)	16797409	-1.56	0.0034
861	LOC100240728	uncharacterized LOC100240728	17058009	-1.56	0.0047
862	LOC105370791	uncharacterized LOC105370791	16807678	-1.56	0.0062
863	mir-185	microRNA 185	16927172	-1.56	0.0053
864	MIR4525	microRNA 4525	16850286	-1.56	0.0702
865	PTTG3P	pituitary tumor-transforming 3, pseudogene	17077854	-1.56	0.169
866	TSPAN19	tetraspanin 19	16768133	-1.56	0.0144
867	ATCAY	ATCAY, caytaxin	16857053	-1.57	0.0016
868	FBXO30	F-box protein 30	17024448	-1.57	0.0112
869	ITGB2-AS1	ITGB2 antisense RNA 1	16923686	-1.57	0.0366
870	LOC105369371	uncharacterized LOC105369371	16728284	-1.57	0.006
871	LOC105373686	uncharacterized LOC105373686	16903519	-1.57	0.0245
872	MGAM2	maltase-glucoamylase 2 (putative)	17052532	-1.57	0.0028
873	MTRNR2L10	MT-RNR2 like 10	17111545	-1.57	0.132
874	NAT2	N-acetyltransferase 2	17066197	-1.57	0.0124
875	PIGN	phosphatidylinositol glycan anchor biosynthesis class N	16855637	-1.57	0.0501
876	ACTR3BP2	ACTR3B pseudogene 2	16882819	-1.58	0.0157
877	AP4B1-AS1	AP4B1 antisense RNA 1	16668954	-1.58	0.0205
878	CELA2B	chymotrypsin like elastase family member 2B	16659637	-1.58	0.0179
879	CHORDC1	cysteine and histidine rich domain containing 1	16743222	-1.58	0.0353
880	TSPAN13	tetraspanin 13	17043843	-1.58	0.0019
881	HIST1H2AA	histone cluster 1 H2A family member a	17016296	-1.59	0.114
882	let-7	microRNA let-7i	16921644	-1.59	0.0022
883	LINC01624	long intergenic non-protein coding RNA 1624	17014902	-1.59	0.0035
884	SLC9A3-AS1	SLC9A3 antisense RNA 1	16982607	-1.59	0.0186
885	SPACA5/SPACA5B	sperm acrosome associated 5B	17103230	-1.59	0.0006
886	ABCG8	ATP binding cassette subfamily G member 8	16879564	-1.6	0.0053
887	LINC00894	long intergenic non-protein coding RNA 894	17107643	-1.6	0.0077
888	LOC105376825	uncharacterized LOC105376825	16660317	-1.6	0.0008
889	HIF1A-AS1	HIF1A antisense RNA 1	16793671	-1.61	0.0017
890	KRTAP3-2	keratin associated protein 3-2	16844551	-1.61	0.0064
891	LINC02381	long intergenic non-protein coding RNA 2381	16751973	-1.61	0.0015
892	MIR3182	microRNA 3182	16821396	-1.61	0.0437
893	MTRNR2L5	MT-RNR2 like 5	16705041	-1.61	0.0049
894	IFNK	interferon kappa	17084168	-1.62	0.0104
895	ATXN8OS	ATXN8 opposite strand lncRNA	16775301	-1.63	0.0007
896	C15orf48	chromosome 15 open reading frame 48	16800630	-1.63	7.63e-05
897	mir-21	microRNA 21	16836624	-1.63	0.003
898	MIR1539	microRNA 1539	16852294	-1.63	0.0074
899	SERINC2	serine incorporator 2	16661832	-1.63	0.0005
900	CAPN3	calpain 3	16800058	-1.64	0.142
901	MGARP	mitochondria localized glutamic acid rich protein	16979985	-1.64	0.0129
902	MIR4422	microRNA 4422	16665139	-1.64	0.007
903	MIR4783	microRNA 4783	16902500	-1.64	0.0235
904	RNU6-82P	RNA, U6 small nuclear 82, pseudogene	16773581	-1.64	0.108
905	IRAK1	interleukin 1 receptor associated kinase 1	17115428	-1.65	0.0081
906	MIR4633	microRNA 4633	16988869	-1.65	0.0058
907	ALOX5AP	arachidonate 5-lipoxygenase activating protein	16773662	-1.66	0.0004
908	LOC102724351	uncharacterized LOC102724351	16718121	-1.66	0.019
909	LOC105378671	uncharacterized LOC105378671	16685801	-1.66	0.0018
910	MLN	motilin	17018329	-1.66	0.0011
911	C6orf62	chromosome 6 open reading frame 62	17016218	-1.67	0.027
912	LINC01878	long intergenic non-protein coding RNA 1878	16890404	-1.67	0.0008
913	NBPF4/NBPF6	NBPF member 6	16690403	-1.67	0.0428
914	OR11L1	olfactory receptor family 11 subfamily L member 1	16701599	-1.67	0.0025
915	SERPINB7	serpin family B member 7	16852858	-1.67	0.002
916	KRTAP6-2	keratin associated protein 6-2	16924852	-1.68	0.0116
917	ZNF286B	zinc finger protein 286B	16842183	-1.69	0.0078
918	LOC105376137	uncharacterized LOC105376137	17086671	-1.71	0.0008
919	TRAV8-6	T cell receptor alpha variable 8-6	16781897	-1.71	0.0002
920	ZNF578	zinc finger protein 578	16864873	-1.71	0.0012
921	NEAT1	nuclear paraspeckle assembly transcript 1	16726876	-1.72	0.003
922	KRT19P2	keratin 19 pseudogene 2	16755223	-1.73	0.0049
923	OR2L1P	olfactory receptor family 2 subfamily L member 1 pseudogene	16679769	-1.73	0.0149
924	CCL5	C-C motif chemokine ligand 5	16843511	-1.74	1.83e-05
925	LINC01857	long intergenic non-protein coding RNA 1857	16890094	-1.74	0.0009
926	OTX2	orthodenticle homeobox 2	16793329	-1.74	0.0163
927	GK	glycerol kinase	17102352	-1.75	0.0043
928	ZXDB	zinc finger X-linked duplicated B	17104217	-1.76	0.185
929	MT-ND6	NADH dehydrogenase, subunit 6 (complex I)	17100697	-1.77	0.0024
930	KLF8	Kruppel like factor 8	17104173	-1.81	0.0007
931	MIR3911	microRNA 3911	17098533	-1.82	0.0754
932	MIR4263	microRNA 4263	16878438	-1.82	0.0006
933	MMP25-AS1	MMP25 antisense RNA 1	17117682	-1.82	0.001
934	mir-657	microRNA 657	16849740	-1.84	0.139
935	LOC105371986	uncharacterized LOC105371986	16853863	-1.87	0.0328
936	MAP3K8	mitogen-activated protein kinase kinase kinase 8	16703659	-1.87	0.0251
937	LOC100133920	methylenetetrahydrofolate dehydrogenase (NADP+ dependent) 1 like pseudogene	17085545	-1.91	4.11e-05
938	mir-486	microRNA 486-1	17068424	-1.93	0.0382
939	CCL2	C-C motif chemokine ligand 2	16833204	-1.94	4.97e-05
940	ZNF813	zinc finger protein 813	16864975	-1.95	0.003
941	LOC105369971	uncharacterized LOC105369971	16751354	-1.96	0.0027
942	mir-515	microRNA 520c	16865028	-1.97	0.118
943	ESPNP	espin pseudogene	16682278	-2.01	0.0003
944	MIR4725	microRNA 4725	16833024	-2.03	0.0086
945	RBMY2EP	RNA binding motif protein, Y-linked, family 2, member E pseudogene	17117186	-2.07	0.0024
946	mir-324	microRNA 324	16840548	-2.08	0.0003
947	mir-548	microRNA 579	16753543	-2.14	0.001
948	LOC102723696	uncharacterized LOC102723696	16958529	-2.17	0.0132
949	IGHV3-38	immunoglobulin heavy variable 3-38 (non-functional)	16797527	-2.27	0.0003
950	CTSS	cathepsin S	16692834	-2.28	7.36e-05
951	MIR1229	microRNA 1229	17003779	-2.33	0.0006
952	mir-29	microRNA 29a	17062941	-2.46	0.105
953	CDR1	cerebellar degeneration related protein 1	17114701	-2.65	0.0007
954	LOC101929974	uncharacterized LOC101929974	16772531	-2.74	0.0006
955	LOC100287704/LOC100287834	uncharacterized LOC100287704	17058098	-4.53	0.0292

## Sheet: Table S5
Table S5. Pathways enriched in KIJ265T cells transfected with miR-146a-5p mimic compared to cells transfected with control oligonucleotide.
Pathway	#Total	#Up	Up List	#Down	Down List	Significance	p-value
Pentose Phosphate Metabolism	3	3	G6PD,PGLS,TKT	0		2.88	0.001316
Metabolic reprogramming in colon cancer	5	5	G6PD,ACO2,IDH2,TKT,PYCR2	0		1.83	0.01469
TCA Cycle (aka Krebs or citric acid cycle)	3	3	SDHA,ACO2,IDH2	0		1.64	0.023081
Adipogenesis	10	9	MEF2D,E2F1,CEBPD,SOCS3,DVL1,NCOR2,LMNA,LPIN3,E2F4	1	GATA3	1.59	0.025837
Trans-sulfuration pathway	2	2	AHCY,CBS	0		1.35	0.045059
Phase I - Functionalization of compounds	1	0		1	TYR	1.25	0.05564
Mitochondrial complex I assembly model OXPHOS system	5	4	NDUFB7,NDUFS3,NDUFS1,ECSIT	1	NDUFC1	1.24	0.057018
Methionine metabolism leading to Sulphur Amino Acids and related disorders	2	2	AHCY,CBS	0		1.2	0.063143
Respiratory electron transport, ATP synthesis by chemiosmotic coupling, and heat production by uncoupling proteins.	1	1	NDUFS3	0		1.17	0.067313
Pyrimidine metabolism	8	8	DHODH,ENTPD4,TK1,POLR2E,POLR2L,POLR3E,POLR2I,CANT1	0		1.14	0.072008
Transcriptional cascade regulating adipogenesis	2	1	CEBPD	1	GATA3	1.14	0.072951
Trans-sulfuration pathway	4	4	CBS,AHCY,CKB,DNMT3B	0		1.07	0.084683
Trans-sulfuration and one carbon metabolism	3	3	DNMT3B,AHCY,CBS	0		1.04	0.091537
Pentose phosphate pathway	2	2	PGLS,SHPK	0		1.03	0.09387
Electron Transport Chain (OXPHOS system in mitochondria)	7	5	SDHA,NDUFB7,NDUFS3,NDUFS1,ATP5D	2	NDUFC1,ND6	1.02	0.095556
Regulation of lipid metabolism by Peroxisome proliferator-activated receptor alpha (PPARalpha)	2	2	CPT2,ESRRA	0		1.01	0.097567
Glycerophospholipid biosynthesis	1	1	TAZ	0		1.01	0.098231
Fatty Acid Beta Oxidation	3	2	CPT2,ECHS1	1	GK	0.95	0.113106
NAD+ metabolism	2	2	SIRT6,SIRT7	0		0.93	0.116253
Selenoamino acid metabolism	1	1	AHCY	0		0.87	0.134078
Glutathione metabolism	2	2	GPX4,G6PD	0		0.82	0.151932
NAD+ biosynthetic pathways	2	2	SIRT6,SIRT7	0		0.75	0.176749
Galactose catabolism	1	1	GALK1	0		0.72	0.191105
Choline catabolism	1	1	CHDH	0		0.72	0.191105
Phase II - Conjugation of compounds	1	0		1	NAT2	0.7	0.19761
Energy Metabolism	3	3	MEF2D,ESRRA,MYBBP1A	0		0.65	0.22317
Amino Acid metabolism	5	5	SDHA,ACO2,ALDH1A1,LARS2,CBS	0		0.58	0.264213
One Carbon Metabolism	2	2	CHDH,AHCY	0		0.57	0.266855
Glucose metabolism	1	1	SLC25A1	0		0.57	0.267831
Metabolism of water-soluble vitamins and cofactors	1	1	CD320	0		0.57	0.267831
Thiamine metabolic pathways	1	1	TKT	0		0.56	0.272503
Pyrimidine metabolism and related diseases	1	1	DHODH	0		0.49	0.322169
Mitochondrial fatty acid synthesis and respiration	1	1	BAX	0		0.43	0.368447
Dopamine metabolism	1	0		1	TYR	0.43	0.368447
Import of palmitoyl-CoA into the mitochondrial matrix	1	1	CPT2	0		0.41	0.390389
Fatty Acid Omega Oxidation	1	1	ALDH1A1	0		0.39	0.411569
One carbon metabolism and related pathways	3	3	CHDH,GPX4,CBSL	0		0.37	0.428826
TCA Cycle and Deficiency of Pyruvate Dehydrogenase complex (PDHc)	1	1	SDHA	0		0.36	0.432014
Mitochondrial LC-Fatty Acid Beta-Oxidation	1	1	CPT2	0		0.35	0.451749
Oxidative phosphorylation	3	2	ATP5D,NDUFS3	1	ND6	0.32	0.476941
Metabolic pathway of LDL, HDL and TG, including diseases	1	1	LCAT	0		0.31	0.489187
Integration of energy metabolism	3	2	STK11,RAPGEF3	1	MARCKS	0.31	0.494251
Urea cycle and metabolism of amino groups	1	1	CKB	0		0.3	0.506937
Transcription factor regulation in adipogenesis	1	1	CEBPD	0		0.27	0.540611
Fatty Acid Biosynthesis	1	1	ECHS1	0		0.25	0.556575
Triacylglyceride Synthesis	1	0		1	GK	0.24	0.571986
Metabolism of nitric oxide	1	1	NOSIP	0		0.22	0.601221
Cholesterol biosynthesis	1	1	PLPP6	0		0.22	0.601221
Tryptophan metabolism	2	2	ECHS1,ALDH1A1	0		0.17	0.674304
Folate Metabolism	2	2	AHCY,CBS	0		0	1
Triglyceride metabolism	1	1	PNPLA4	0		0	1
Fatty acyl-CoA biosynthesis	1	1	SLC25A1	0		0	1
Sialic acid metabolism	1	0		1	SLC17A5	0	1
Selenium Metabolism and Selenoproteins	1	1	GPX4	0		0	1
The citric acid (TCA) cycle and respiratory electron transport	1	1	ACO2	0		0	1
Transport of vitamins, nucleosides, and related molecules	1	1	SLCO4C1	0		0	1

## Sheet: Table S6-1-All
Table S6. Analysis of correlations between the expressions of miRNAs and levels of metabolites in RCC tissue samples.
	total number of highly correlated miRNAs	1	0	9	3	2	13	0	3	17	9	0	1	1	0	0	0	12	0	0	0	0	3	0	0	12	4	3	2	1	0	0	0	6	17	1	0	2	0	9	0	11	0	13	4	0	0	0	3
	number of highly negatively (rs<-0.3) correlated miRNAs	1	0	3	2	1	3	0	1	8	3	0	0	1	0	0	0	7	0	0	0	0	1	0	0	5	2	1	1	0	0	0	0	3	7	1	0	1	0	3	0	5	0	5	2	0	0	0	1
	number of highly positively (rs>0.3) correlated miRNAs	0	0	6	1	1	10	0	2	9	6	0	1	0	0	0	0	5	0	0	0	0	2	0	0	7	2	2	1	1	0	0	0	3	10	0	0	1	0	6	0	6	0	8	2	0	0	0	2
	r Spearman
number of highly positively (rs>0.3) correlated metabolites	miRNA	2OG	4-hydroxyproline	Adenine	Alanine	Glycerol	Phosphorate	Asparagine	Aspartate	beta-Alanine	Creatinine	S-methyl-cystein	Dehydroascorbate	Ethanolamine	Fumarate	GABA	Glactose	Glucose	Glutamate	Glycerate	Glycerol-2-phosphate	Glycerol-3-phosphate	Glycine	Guanidine	Histidine	Hypoxanthine	Inosine	Isoleucine	Leucine	Lysine	Malate	N-ethyl-maleamate putative	Malonate	Methionine	myo-Inositol	Nicotinate	Ornithine	Phenylalanine	Proline	putative sugar alcohol	Pyroglutamate	Pyruvate	Serine	Succinate	Sucrose	Threonate	Threonine	Tryptophan	Tyrosine
0	20a-5p	0.0856075	0.000857475	-0.126854	-0.192774	-0.015907	-0.307291	-0.235176	-0.293484	0.195119	-0.109599	-0.10912	-0.195609	0.00981722	-0.123301	0.0315166	0.209066	0.237608	-0.181592	0.0863775	0.137546	-0.16453	-0.0911024	0.0682305	0.0034824	-0.16299	0.0177445	-0.231833	-0.271347	-0.0641007	-0.211446	0.151043	-0.188872	-0.233303	-0.220406	0.0644157	0.000962472	-0.269755	0.0594808	-0.161765	-0.0954072	-0.0117247	-0.272222	-0.340295	0.0305366	0.0288042	-0.241091	-0.184322	-0.24732
2	20b-5p	0.269278	-0.13649	0.193865	0.327493	0.144125	0.292869	0.0976485	0.164586	-0.394144	0.049874	0.00926863	0.0731791	0.128474	-0.202474	-0.02592	-0.0445679	-0.11267	-0.0380402	0.0860819	0.124485	0.0190869	0.117652	-0.224328	-0.26401	0.206635	0.116316	-0.0712132	-0.135097	-0.121984	0.0093144	0.0709105	-0.066556	-0.0181516	0.30518	0.048557	-0.20923	-0.124027	-0.156703	0.140689	0.0968087	-0.350473	0.0292984	0.216942	0.00750114	-0.0293365	-0.0962551	-0.224328	-0.118281
3	27b-3p	0.150147	-0.209027	0.28313	0.321904	0.286962	0.382184	0.0651963	0.188905	-0.309814	-0.00355202	0.16492	0.0284337	0.125581	-0.0131582	0.097147	0.0407346	0.0371825	0.0674535	0.070988	0.223078	0.0667186	0.255781	-0.218073	-0.185318	0.29739	0.223305	-0.0539278	-0.126106	0.00659662	0.231844	0.030797	0.0902704	0.0809792	0.218441	0.161538	-0.14663	-0.108258	-0.189465	0.182571	0.221975	-0.489095	0.089973	0.286542	-0.0131757	-0.173629	-0.0647413	-0.16824	-0.0578997
0	28-5p	-0.148046	0.000542423	-0.157373	-0.358174	-0.0219944	-0.359171	-0.241833	-0.342181	0.260205	-0.0976361	-0.14985	-0.167714	-0.0130181	-0.0497454	-0.0276111	-0.024584	0.255359	-0.0676454	0.0375672	-0.0108834	-0.247117	-0.0951864	0.13795	0.132649	-0.197547	0.0721247	-0.0919844	-0.0611188	-0.0234117	-0.112929	0.177588	-0.150059	-0.127329	-0.469353	0.0302007	0.137146	-0.0295183	0.0883099	-0.267309	-0.073822	0.150724	-0.26339	-0.289584	0.0220994	-0.0035345	-0.120925	0.0422915	-0.0948365
3	34a-5p	-0.200291	0.00461926	-0.592385	-0.228793	-0.243894	-0.580137	-0.29999	-0.271626	0.495906	-0.313847	0.0797063	-0.283437	-0.133399	0.0597879	-0.0322473	0.0736632	0.40569	-0.143075	0.0380214	-0.0441454	-0.174744	-0.248145	0.150598	0.0922627	-0.427912	-0.258154	-0.124912	-0.139645	0.100819	-0.18904	0.0853368	-0.0639873	-0.241146	-0.522256	-0.105403	0.0171647	-0.146574	0.146312	-0.364939	-0.0262283	0.372725	-0.212206	-0.535344	-0.183458	0.212206	-0.0826393	-0.14234	-0.194184
2	106b-5p	-0.00328959	-0.0816273	-0.420472	-0.14217	-0.100017	-0.44301	-0.197183	-0.205879	0.458513	-0.386194	-0.0356959	-0.197848	-0.0715136	-0.0541382	0.0676116	0.110271	0.471216	-0.0766404	0.103709	0.0570429	-0.0151181	-0.0730359	0.145127	-0.0594751	-0.415398	-0.127367	-0.254051	-0.22196	0.0148206	-0.102765	-0.0766256	-0.129466	-0.298705	-0.571706	-0.0456693	-0.0892738	-0.196291	0.0832196	-0.297568	0.0228696	0.208381	-0.217865	-0.446947	-0.158863	0.171041	-0.168801	-0.235188	-0.33832
3	122-5p	-0.131735	-0.0807013	-0.601742	-0.0678504	-0.2787	-0.506763	-0.252733	-0.311303	0.471833	-0.428256	0.049432	-0.313074	-0.233907	0.105689	-0.0607639	0.236868	0.532597	-0.264236	-0.0869151	-0.0194878	0.00981001	-0.302735	-0.0125864	-0.0899031	-0.493885	-0.316723	-0.359877	-0.333646	0.0278964	-0.122638	-0.0278439	-0.169573	-0.409297	-0.538467	-0.159499	-0.12478	-0.306014	0.0328411	-0.333223	0.000661052	0.361199	-0.297474	-0.610971	-0.372754	0.233457	-0.262068	-0.298214	-0.366487
2	126-3p	-0.0183383	-0.232904	-0.253885	-0.0734759	-0.0962238	-0.318366	-0.197557	-0.181739	0.450707	-0.260219	0.0563944	-0.136505	-0.157993	0.0201057	0.191643	0.0919017	0.560265	-0.0528277	-0.00286974	0.0594946	-0.0543851	-0.0757682	0.0611395	-0.0293274	-0.320624	-0.0901344	-0.210944	-0.218258	0.0950864	0.0812627	0.0662514	-0.0949465	-0.22321	-0.531042	-0.113617	0.0272625	-0.177329	-0.0348919	-0.30687	0.0453384	0.0538776	-0.215738	-0.331123	-0.147057	0.0523728	-0.187478	-0.122331	-0.208109
5	129-1-3p	0.317031	0.103644	0.215064	0.14931	0.26458	0.203934	0.0247389	0.27491	-0.451704	0.124457	0.160491	0.202867	0.25284	-0.184875	0.0728444	0.0232904	-0.333918	0.122398	0.13959	0.0538233	-0.0930853	0.278112	0.0219181	-0.0216894	0.308455	0.148967	0.144316	0.0500877	-0.0394526	0.0185256	0.0224916	0.0375467	0.134215	0.528818	0.0797439	-0.0406343	-0.0289319	0.0172677	0.365899	0.0843943	-0.398338	0.278875	0.397156	0.151368	-0.123694	0.125067	-0.00236335	0.0872913
6	129-2-3p	0.291007	0.160064	0.248488	0.0673001	0.192877	0.200875	-0.0697611	0.215094	-0.37926	0.145504	0.267933	0.111255	0.136788	-0.0539358	0.102642	0.141846	-0.291486	0.208326	0.109717	0.067266	-0.146666	0.134976	-0.1467	0.0887651	0.297296	0.198585	0.164884	0.128721	-0.00276857	0.114537	0.10764	0.142735	0.13108	0.44362	0.314318	0.0104249	0.0306252	0.0873295	0.393786	0.188536	-0.175274	0.227706	0.389582	0.314796	-0.0166798	0.138463	0.0930376	0.178248
3	133a-3p	0.0212817	-0.00767285	0.214725	-0.00526793	0.130133	0.163039	0.0769576	0.188997	-0.343923	0.330124	-0.00650525	0.131221	0.123529	-0.127728	-0.131908	-0.144773	-0.28777	-0.0567638	0.00591688	0.015403	-0.155919	-0.0357494	-0.0685403	-0.154583	0.367572	0.181763	0.28004	0.176533	-0.305883	-0.0688648	0.179326	0.0362075	0.287961	0.311056	0.141127	0.0414372	0.18934	-0.0172544	0.255991	-0.0347378	-0.303307	0.0759842	0.287847	0.235263	0.0217207	0.00788281	0.0212053	0.121544
1	135b-5p	0.0883768	0.154778	0.139433	0.0290623	0.139835	0.209473	0.0844925	0.230294	-0.342992	0.15539	0.109333	0.0665582	0.169387	-0.228492	-0.116669	-0.102147	-0.404073	0.0883943	0.0726471	-0.0385807	-0.120291	0.0759365	-0.0854723	-0.0926811	0.215859	0.146834	0.0726296	0.0154323	-0.153973	-0.0811506	-0.0591591	-0.0423425	0.0602943	0.434483	0.161199	-0.0583346	-0.0327017	0.0411352	0.149843	0.0733295	-0.0749567	-0.0175319	0.231239	0.219918	-0.0159747	-0.0579322	-0.0746767	-0.0546953
2	146a-5p	-0.122783	-0.140561	-0.334684	-0.04273	-0.0863	-0.330309	-0.113667	-0.141121	0.311989	-0.327597	-0.000597867	-0.0682246	-0.00846901	-0.174437	-0.0841652	-0.232268	0.269574	-0.0748388	0.165321	-0.0135259	-0.104445	-0.0822404	0.0593356	-0.128977	-0.334299	-0.0634476	-0.182609	-0.135557	0.00661423	-0.0759937	-0.0769237	-0.129345	-0.248209	-0.577993	0.0589681	-0.130745	-0.0929317	0.0293616	-0.396137	-0.00297465	0.32149	-0.254263	-0.350239	-0.0982511	0.0647075	-0.131777	-0.174682	-0.255453
10	154-5p	0.0114003	0.0682921	0.411652	-0.105124	0.281791	0.312302	0.100703	0.232737	-0.419125	0.372281	0.00947575	0.173653	0.261823	-0.0635237	0.053658	-0.213225	-0.483745	0.1664	0.0652776	0.0173197	-0.105855	0.229303	0.00853194	0.0213573	0.501046	0.292224	0.269843	0.283783	-0.120635	0.120635	0.0553226	0.0356807	0.376739	0.379845	0.294471	0.0962812	0.256525	0.00137023	0.290269	0.0829991	-0.354962	0.135269	0.437193	0.464616	-0.163039	0.106037	0.235789	0.288679
3	155-5p	-0.157893	0.0260531	-0.523179	-0.165085	-0.318814	-0.499208	-0.118402	-0.133922	0.450654	-0.288894	-0.0575505	-0.0837409	-0.199099	-0.123652	-0.154516	-0.0755872	0.319933	-0.125559	-0.0155549	-0.156074	-0.111299	-0.303329	0.158646	-0.065369	-0.488623	-0.246883	-0.176615	-0.14603	-0.0684484	-0.198941	-0.0558525	-0.0786667	-0.302454	-0.527256	-0.143668	-0.0677486	-0.0782293	0.128253	-0.335436	-0.0750099	0.390482	-0.292008	-0.475045	-0.148007	0.102865	-0.186134	-0.174271	-0.26816
16	200b-3p	0.160575	0.184931	0.498626	0.149954	0.41854	0.501706	0.0370422	0.243093	-0.491015	0.287047	0.0270967	0.0797186	0.334605	0.000104985	0.160785	0.0674004	-0.384035	0.245402	0.161187	0.249777	-0.00148729	0.3654	-0.173505	0.10691	0.568686	0.379451	0.240363	0.171633	0.0327728	0.20794	0.176696	0.125107	0.35254	0.620007	0.283652	0.0470683	0.122675	0.0515302	0.407062	0.240818	-0.374902	0.295865	0.540778	0.227118	-0.169253	0.217949	0.170618	0.326398
3	210-3p	-0.145174	-0.0202268	-0.612	0.0111282	-0.291381	-0.488679	-0.210246	-0.274601	0.567574	-0.49993	0.076383	-0.236667	-0.280638	0.106226	-0.0450028	0.230018	0.575413	-0.179154	-0.0505669	-0.00601904	0.0443554	-0.282125	0.0448803	0.009361	-0.534749	-0.337433	-0.322159	-0.286744	0.130127	-0.111352	-0.0223972	-0.0432006	-0.364852	-0.556218	-0.15604	-0.143267	-0.238259	0.0570584	-0.330277	0.00493421	0.364904	-0.183686	-0.563322	-0.390887	0.177947	-0.11095	-0.233693	-0.298887
0	340-5p	-0.0754661	-0.0581437	-0.0601559	-0.0244963	0.136934	-0.0630255	-0.0705493	-0.036167	0.258856	-0.182305	-0.0339014	0.0510748	0.0764809	0.0109533	0.0228166	0.0778632	0.2138	0.126961	0.0901289	0.149935	0.0159576	0.0720366	0.00890615	-0.0589136	-0.155674	0.1822	-0.0738213	-0.0287832	-0.0306379	0.0930159	-0.0369382	0.0443733	-0.143163	-0.24596	-0.0252837	-0.0224141	-0.0342773	0.0748187	-0.0949931	0.0710568	0.0389141	-0.0724915	-0.0440058	-0.122831	-0.0634454	-0.0215042	-0.0606808	-0.163478
1	342-3p	-0.208966	0.00624694	-0.272083	-0.18956	-0.145657	-0.325961	-0.151396	-0.0949465	0.309425	-0.0863197	-0.0411308	-0.101508	-0.113127	-0.0654966	-0.11003	-0.0621019	0.20006	-0.0499055	0.00843424	-0.0839749	-0.220043	-0.154179	0.0762406	0.044306	-0.174757	-0.104308	-0.0411563	-0.0561	0.0692238	-0.110538	0.0319707	-0.0396514	-0.038514	-0.399017	0.0117239	0.127039	0.0547176	0.100616	-0.260674	-0.0379541	0.122174	-0.241111	-0.299153	0.0363092	-0.0487856	-0.123311	0.0185833	-0.049923
0	370-3p	-0.0647045	0.084364	0.157906	-0.128703	0.0987174	0.0685028	0.0551229	0.144679	-0.433616	0.205852	0.048953	-0.0685028	0.0904718	-0.116125	-0.0915979	-0.200546	-0.307681	0.0355016	0.0317988	-0.0858528	-0.273019	-0.000763475	-0.074248	0.0331348	0.289662	0.0807375	0.23494	0.160215	-0.0564017	-0.062166	0.0961252	-0.0957971	0.284566	0.279623	0.148496	0.0753932	0.173271	-0.0448733	0.104119	-0.0886204	-0.169606	0.0926096	0.25628	0.273992	-0.0296419	0.0758894	0.081711	0.172355
1	454-3p	-0.0987743	-0.264757	-0.202763	0.00694657	-0.00313208	-0.177986	-0.097287	-0.056185	0.275746	-0.317705	0.101178	-0.194889	-0.0472787	-0.1895	-0.00178476	-0.00180226	0.378964	-0.059947	0.07489	0.128205	-0.152947	-0.101014	-0.0261415	-0.0737526	-0.235763	-0.0288012	-0.119264	-0.13405	0.118197	-0.0531404	-0.0832568	-0.104339	-0.141871	-0.408308	0.00171477	-0.0737701	-0.113437	-0.0843037	-0.268327	0.0969895	0.0457914	-0.214889	-0.266192	-0.122466	0.0178126	-0.143918	-0.195711	-0.213332
12	543	-0.1063	0.136764	0.342978	-0.0142258	0.25995	0.263397	0.217955	0.332444	-0.23519	0.3431	-0.0582393	0.129082	0.194822	-0.0106388	-0.0305515	-0.160526	-0.284412	0.254595	0.142643	0.094419	-0.00502192	0.203466	-0.0246196	0.0112337	0.427983	0.335856	0.336923	0.312479	-0.0993534	0.280405	0.0421541	0.138024	0.36674	0.267509	0.176484	0.154927	0.320983	-0.0116711	0.269469	0.115627	-0.21491	0.234035	0.395209	0.298025	-0.0288192	0.15015	0.229678	0.247019
		2OG	4-hydroxyproline	Adenine	Alanine	Glycerol	Phosphorate	Asparagine	Aspartate	beta-Alanine	Creatinine	S-methyl-cystein	Dehydroascorbate	Ethanolamine	Fumarate	GABA	Glactose	Glucose	Glutamate	Glycerate	Glycerol-2-phosphate	Glycerol-3-phosphate	Glycine	Guanidine	Histidine	Hypoxanthine	Inosine	Isoleucine	Leucine	Lysine	Malate	N-ethyl-maleamate putative	Malonate	Methionine	myo-Inositol	Nicotinate	Ornithine	Phenylalanine	Proline	putative sugar alcohol	Pyroglutamate	Pyruvate	Serine	Succinate	Sucrose	Threonate	Threonine	Tryptophan	Tyrosine
	p values
		2OG	4-hydroxyproline	Adenine	Alanine	Glycerol	Phosphorate	Asparagine	Aspartate	beta-Alanine	Creatinine	S-methyl-cystein	Dehydroascorbate	Ethanolamine	Fumarate	GABA	Glactose	Glucose	Glutamate	Glycerate	Glycerol-2-phosphate	Glycerol-3-phosphate	Glycine	Guanidine	Histidine	Hypoxanthine	Inosine	Isoleucine	Leucine	Lysine	Malate	N-ethyl-maleamate putative	Malonate	Methionine	myo-Inositol	Nicotinate	Ornithine	Phenylalanine	Proline	putative sugar alcohol	Pyroglutamate	Pyruvate	Serine	Succinate	Sucrose	Threonate	Threonine	Tryptophan	Tyrosine
	20a-5p	0.481033	0.994379	0.295349	0.109851	0.896013	0.00966399	0.0500222	0.0136702	0.105514	0.366426	0.368538	0.104624	0.935713	0.309189	0.795633	0.0823993	0.0476314	0.132454	0.477082	0.256175	0.173492	0.453222	0.574638	0.977175	0.177608	0.88408	0.0534669	0.0230751	0.598061	0.0788904	0.211979	0.117373	0.0519288	0.0667334	0.59626	0.993691	0.0239248	0.624753	0.180933	0.432069	0.923257	0.0226193	0.00394647	0.801856	0.812887	0.0443728	0.126636	0.0390026
	20b-5p	0.0263819	0.267057	0.113174	0.00640829	0.240962	0.0153638	0.428246	0.17985	0.000882084	0.686288	0.940202	0.553142	0.296432	0.097745	0.833813	0.718188	0.360301	0.758095	0.485186	0.311808	0.877223	0.339317	0.0659039	0.0295945	0.0909015	0.344868	0.563882	0.272017	0.321702	0.939908	0.565544	0.589709	0.883196	0.0113865	0.694157	0.0868267	0.313606	0.201902	0.252479	0.432248	0.00338915	0.812523	0.075567	0.95159	0.812283	0.434897	0.0659039	0.336719
	27b-3p	0.214734	0.0824585	0.017549	0.00657785	0.0160158	0.00109504	0.591806	0.117309	0.00905499	0.976718	0.17246	0.815251	0.300261	0.913907	0.423682	0.737767	0.759913	0.579013	0.559239	0.0634162	0.583164	0.0325839	0.0697431	0.124563	0.0124126	0.06314	0.657483	0.298229	0.956777	0.0534556	0.800201	0.457375	0.505145	0.069262	0.181554	0.225793	0.372356	0.116206	0.130347	0.0647685	1.73664e-05	0.458865	0.016178	0.913793	0.150583	0.5944	0.163862	0.634002
	28-5p	0.221294	0.996444	0.193228	0.00233119	0.856582	0.0022617	0.0437024	0.00373854	0.0295957	0.421341	0.215656	0.165204	0.91482	0.68257	0.820506	0.839908	0.0328818	0.577931	0.757505	0.928748	0.0391688	0.43314	0.254766	0.273657	0.101165	0.552949	0.448842	0.615232	0.847448	0.351957	0.141351	0.215009	0.293527	4.15446e-05	0.803992	0.257576	0.808336	0.467243	0.0252811	0.54362	0.21296	0.0275906	0.0150343	0.855905	0.976833	0.318676	0.728125	0.434841
	34a-5p	0.0964186	0.969726	6.58869e-08	0.0567658	0.0418856	1.41366e-07	0.0116324	0.0229288	1.26912e-05	0.00815062	0.511884	0.0174215	0.270929	0.622963	0.791	0.54449	0.000493535	0.237371	0.754664	0.716699	0.147939	0.0383338	0.213345	0.447465	0.000219788	0.0309514	0.302861	0.248919	0.406289	0.117042	0.482426	0.59871	0.0443221	3.53328e-06	0.38517	0.887842	0.225973	0.226814	0.00189504	0.829356	0.00148481	0.0777958	1.79729e-06	0.128456	0.0777958	0.496425	0.239814	0.107228
	106b-5p	0.978438	0.501731	0.000289949	0.240381	0.410049	0.000122777	0.101808	0.0872909	6.55898e-05	0.000959761	0.76924	0.100635	0.556327	0.65623	0.578122	0.363478	3.8349e-05	0.5283	0.392894	0.639038	0.901144	0.547931	0.230639	0.624787	0.000348991	0.293385	0.0338191	0.0647878	0.903079	0.397244	0.52838	0.285434	0.0120125	2.34852e-07	0.707353	0.462377	0.103398	0.493396	0.0123579	0.850939	0.0834319	0.0700168	0.000105004	0.188992	0.156857	0.16244	0.0500098	0.00417515
	122-5p	0.311532	0.536399	2.90947e-07	0.603367	0.029632	3.08102e-05	0.0494021	0.0146034	0.000123699	0.000575124	0.705192	0.0140217	0.0696261	0.417564	0.641793	0.0660654	9.95058e-06	0.039611	0.505381	0.881498	0.940187	0.0177177	0.923304	0.4908	5.23478e-05	0.0128862	0.00438986	0.0085961	0.831006	0.346407	0.831319	0.191385	0.00105536	7.59634e-06	0.21951	0.337985	0.0164646	0.801614	0.00868587	0.995966	0.00423736	0.0198986	1.70203e-07	0.00309142	0.0701797	0.0413226	0.0195786	0.00367312
	126-3p	0.880228	0.0523429	0.0339397	0.545516	0.428121	0.00723222	0.101146	0.132137	9.02744e-05	0.0295869	0.64286	0.259825	0.191455	0.868783	0.111993	0.449251	4.57387e-07	0.664046	0.981189	0.624672	0.654762	0.533018	0.615112	0.809552	0.00680846	0.458056	0.0796218	0.0695012	0.433626	0.50365	0.58581	0.434306	0.0632555	2.2515e-06	0.34901	0.822734	0.141943	0.774298	0.00976911	0.709379	0.657781	0.0728641	0.00511116	0.224431	0.666768	0.120154	0.313039	0.0838458
	129-1-3p	0.0195022	0.455778	0.118346	0.281221	0.05319	0.139106	0.859064	0.044236	0.000606762	0.3699	0.246335	0.141231	0.0650946	0.18079	0.60065	0.867239	0.0136003	0.37793	0.314074	0.699094	0.503186	0.0417258	0.874997	0.876291	0.0232515	0.28234	0.297804	0.719086	0.776991	0.894224	0.871753	0.787507	0.333252	3.94418e-05	0.566511	0.77049	0.835484	0.90137	0.0065096	0.544022	0.00285236	0.0411457	0.00294368	0.274565	0.372862	0.367541	0.986468	0.530235
	129-2-3p	0.0295617	0.238633	0.0647977	0.622134	0.154384	0.13768	0.609426	0.111383	0.00394344	0.28462	0.0458827	0.414317	0.314765	0.692988	0.451588	0.29703	0.029283	0.123373	0.42084	0.622311	0.280749	0.321277	0.280636	0.51533	0.0260705	0.142318	0.224603	0.344415	0.983843	0.400598	0.429743	0.293982	0.335572	0.000615981	0.0183131	0.939216	0.82271	0.522173	0.0026759	0.164053	0.19633	0.0914464	0.00299903	0.0181271	0.902889	0.30882	0.495234	0.188727
	133a-3p	0.863234	0.950483	0.0786766	0.965992	0.290185	0.184035	0.532779	0.122695	0.00408345	0.00597167	0.958011	0.286136	0.315566	0.299268	0.283599	0.238833	0.0173318	0.645675	0.961806	0.900786	0.204196	0.772257	0.578639	0.208148	0.00204512	0.137954	0.0207257	0.149846	0.0111892	0.576838	0.143402	0.769419	0.0172544	0.00982662	0.250992	0.737241	0.122004	0.888932	0.0351119	0.778535	0.0119271	0.53799	0.0173008	0.053451	0.860441	0.94913	0.86372	0.323465
	135b-5p	0.466904	0.200767	0.249647	0.811241	0.24827	0.0817916	0.486785	0.0551171	0.00365223	0.198969	0.367601	0.584072	0.160965	0.0571018	0.33613	0.400103	0.00052233	0.466816	0.55007	0.751172	0.321239	0.532106	0.481728	0.445399	0.0726996	0.225142	0.550166	0.8991	0.203147	0.504241	0.626631	0.72781	0.620017	0.000171155	0.182486	0.631452	0.788124	0.735282	0.215675	0.546319	0.537427	0.885459	0.0540993	0.0673538	0.895573	0.633812	0.538951	0.652919
	146a-5p	0.311242	0.245798	0.00462714	0.725417	0.477479	0.00522784	0.348799	0.243903	0.00855699	0.00563395	0.996081	0.574672	0.944526	0.148664	0.48848	0.0530082	0.0240231	0.538068	0.171406	0.911511	0.389527	0.498513	0.6256	0.287272	0.00467743	0.601803	0.130265	0.263182	0.956662	0.531797	0.526772	0.285889	0.0382829	1.61065e-07	0.627746	0.280662	0.444164	0.809334	0.000687158	0.980502	0.00665169	0.0336655	0.00295567	0.418408	0.594593	0.276849	0.148086	0.0328151
	154-5p	0.925927	0.577142	0.00044116	0.389979	0.0189901	0.00898889	0.410331	0.0542968	0.000337783	0.00163293	0.938405	0.153584	0.0297657	0.604074	0.661466	0.0785576	2.54401e-05	0.171775	0.594104	0.887672	0.386674	0.0580564	0.94453	0.86172	1.16013e-05	0.0148308	0.0249414	0.0181268	0.32346	0.32346	0.651633	0.771002	0.00141928	0.00128568	0.0140456	0.431287	0.0333646	0.991085	0.0155443	0.49776	0.00276451	0.267775	0.000172542	5.77736e-05	0.180722	0.38585	0.051126	0.016146
	155-5p	0.19174	0.830479	3.37194e-06	0.172027	0.00714645	1.08744e-05	0.328951	0.269035	9.04679e-05	0.0152874	0.636053	0.490683	0.098458	0.307806	0.201537	0.534	0.00693564	0.300346	0.898303	0.196975	0.358996	0.0106928	0.189604	0.590823	1.77436e-05	0.0393609	0.14358	0.227718	0.573414	0.09873	0.646061	0.517421	0.0109323	2.73832e-06	0.235409	0.57735	0.51976	0.290009	0.00453024	0.537137	0.000832035	0.0141733	3.24848e-05	0.221416	0.39678	0.122884	0.149058	0.0248023
	200b-3p	0.184208	0.125365	1.11757e-05	0.215334	0.000311257	9.6648e-06	0.760791	0.042584	1.59074e-05	0.0159831	0.823795	0.511818	0.00463739	0.999312	0.183628	0.579312	0.00103058	0.0405951	0.182519	0.037039	0.990251	0.00186816	0.15088	0.378375	2.8071e-07	0.00119686	0.0450377	0.155405	0.787674	0.0841022	0.143394	0.302102	0.00276082	1.04282e-08	0.0173328	0.698811	0.311672	0.67182	0.000470244	0.0446209	0.00138546	0.0128911	1.34612e-06	0.058654	0.161302	0.0699066	0.1579	0.00582209
	210-3p	0.230485	0.868	1.81225e-08	0.927149	0.0143918	1.76978e-05	0.0806446	0.0214184	2.99639e-07	1.05111e-05	0.529691	0.0485449	0.0186122	0.381452	0.711436	0.0554173	1.88205e-07	0.137821	0.677614	0.960559	0.715409	0.0179713	0.712187	0.938694	1.85452e-06	0.00428159	0.00653294	0.0160996	0.282963	0.358764	0.853984	0.722515	0.00190018	5.75548e-07	0.197073	0.236734	0.0470075	0.638947	0.00523247	0.967663	0.00189709	0.127975	3.8369e-07	0.000820781	0.140538	0.360514	0.0515275	0.011958
	340-5p	0.534657	0.632571	0.620821	0.840471	0.258316	0.604228	0.561676	0.76628	0.0304817	0.130916	0.780542	0.674557	0.529161	0.928291	0.851281	0.521721	0.075538	0.294938	0.458083	0.215392	0.895684	0.553435	0.941668	0.628065	0.198139	0.131142	0.543624	0.813021	0.801212	0.443749	0.761443	0.715299	0.237077	0.0401265	0.835414	0.853875	0.778171	0.538178	0.434079	0.558858	0.749091	0.550926	0.717557	0.311051	0.601816	0.859745	0.617772	0.176298
	342-3p	0.0825498	0.959067	0.0226913	0.116018	0.228923	0.00589219	0.210901	0.434306	0.00914664	0.477378	0.735309	0.40307	0.351106	0.590097	0.364534	0.609547	0.0968113	0.681603	0.944754	0.489467	0.0671954	0.202536	0.53046	0.715712	0.14791	0.390154	0.735151	0.644599	0.569069	0.362313	0.792753	0.744498	0.751587	0.000622549	0.923261	0.29464	0.652787	0.407239	0.0292932	0.755085	0.313667	0.0443544	0.0118787	0.765388	0.688376	0.309149	0.878641	0.681497
	370-3p	0.600122	0.493971	0.198419	0.295565	0.423183	0.578848	0.655259	0.239141	0.00022086	0.092159	0.691788	0.578848	0.463116	0.345666	0.457545	0.101049	0.0106983	0.773793	0.796852	0.486353	0.0242836	0.99507	0.547344	0.788511	0.0165776	0.512787	0.0537883	0.191851	0.647785	0.61453	0.43552	0.437096	0.0186758	0.020924	0.226839	0.541165	0.157641	0.716338	0.398128	0.472357	0.166751	0.452571	0.0348993	0.0237614	0.810365	0.538498	0.5077	0.159883
	454-3p	0.415922	0.0267656	0.0922926	0.954487	0.97947	0.140448	0.423011	0.644097	0.0208603	0.00736068	0.404608	0.105934	0.69753	0.116138	0.988301	0.988186	0.00121586	0.622037	0.53779	0.290191	0.206209	0.405376	0.829912	0.544	0.0494357	0.812907	0.325419	0.268576	0.329798	0.662178	0.493202	0.390015	0.241381	0.000449966	0.988759	0.543904	0.349779	0.487762	0.0247092	0.424437	0.706607	0.0740265	0.0259223	0.312503	0.883638	0.234587	0.10444	0.0761963
	543	0.381116	0.258914	0.00365371	0.906951	0.0297618	0.0275863	0.0698991	0.0049266	0.0500077	0.00364081	0.632011	0.286876	0.106056	0.930346	0.801762	0.184342	0.0170225	0.033426	0.238802	0.436875	0.967089	0.0911443	0.839679	0.926461	0.000219199	0.00447691	0.00434391	0.00844818	0.41318	0.0187143	0.728974	0.25451	0.00179203	0.0251681	0.143882	0.200327	0.00674311	0.923606	0.0240802	0.340497	0.0739972	0.0511765	0.000709224	0.0122179	0.812792	0.214726	0.0557889	0.0392496
		2OG	4-hydroxyproline	Adenine	Alanine	Glycerol	Phosphorate	Asparagine	Aspartate	beta-Alanine	Creatinine	S-methyl-cystein	Dehydroascorbate	Ethanolamine	Fumarate	GABA	Glactose	Glucose	Glutamate	Glycerate	Glycerol-2-phosphate	Glycerol-3-phosphate	Glycine	Guanidine	Histidine	Hypoxanthine	Inosine	Isoleucine	Leucine	Lysine	Malate	N-ethyl-maleamate putative	Malonate	Methionine	myo-Inositol	Nicotinate	Ornithine	Phenylalanine	Proline	putative sugar alcohol	Pyroglutamate	Pyruvate	Serine	Succinate	Sucrose	Threonate	Threonine	Tryptophan	Tyrosine
[truncated: 7 more columns]

## Sheet: Table S6-2-Top
r Spearman
miRNA	Adenine	Phosphorate	beta-Alanine	Creatinine	Glucose	Hypoxanthine	myo-Inositol	putative sugar alcohol	Pyruvate	Succinate	Uracil	Urea
34a-5p	-0.592385	-0.580137	0.495906	-0.313847	0.40569	-0.427912	-0.522256	-0.364939	0.372725	-0.535344	-0.334564	-0.438602	34a-5p
106b-5p	-0.420472	-0.44301	0.458513	-0.386194	0.471216	-0.415398	-0.571706	-0.297568	0.208381	-0.446947	-0.290009	-0.46308	106b-5p
122-5p	-0.601742	-0.506763	0.471833	-0.428256	0.532597	-0.493885	-0.538467	-0.333223	0.361199	-0.610971	-0.435422	-0.413078	122-5p
146a-5p	-0.334684	-0.330309	0.311989	-0.327597	0.269574	-0.334299	-0.577993	-0.396137	0.32149	-0.350239	-0.192793	-0.437257	146a-5p
155-5p	-0.523179	-0.499208	0.450654	-0.288894	0.319933	-0.488623	-0.527256	-0.335436	0.390482	-0.475045	-0.381821	-0.402712	155-5p
342-3p	-0.272083	-0.325961	0.309425	-0.0863197	0.20006	-0.174757	-0.399017	-0.260674	0.122174	-0.299153	-0.153216	-0.293239	342-3p
	Adenine	Phosphorate	beta-Alanine	Creatinine	Glucose	Hypoxanthine	myo-Inositol	putative sugar alcohol	Pyruvate	Succinate	Uracil	Urea
p values
	Adenine	Phosphorate	beta-Alanine	Creatinine	Glucose	Hypoxanthine	myo-Inositol	putative sugar alcohol	Pyruvate	Succinate	Uracil	Urea
34a-5p	6.58869e-08	1.41366e-07	1.26912e-05	0.00815062	0.000493535	0.000219788	3.53328e-06	0.00189504	0.00148481	1.79729e-06	0.00464272	0.000145937	34a-5p
106b-5p	0.000289949	0.000122777	6.55898e-05	0.000959761	3.8349e-05	0.000348991	2.34852e-07	0.0123579	0.0834319	0.000105004	0.0148801	5.42125e-05	106b-5p
122-5p	2.90947e-07	3.08102e-05	0.000123699	0.000575124	9.95058e-06	5.23478e-05	7.59634e-06	0.00868587	0.00423736	1.70203e-07	0.000452953	0.000937646	122-5p
146a-5p	0.00462714	0.00522784	0.00855699	0.00563395	0.0240231	0.00467743	1.61065e-07	0.000687158	0.00665169	0.00295567	0.109817	0.000153771	146a-5p
155-5p	3.37194e-06	1.08744e-05	9.04679e-05	0.0152874	0.00693564	1.77436e-05	2.73832e-06	0.00453024	0.000832035	3.24848e-05	0.00110811	0.000547752	155-5p
342-3p	0.0226913	0.00589219	0.00914664	0.477378	0.0968113	0.14791	0.000622549	0.0292932	0.313667	0.0118787	0.205402	0.0137528	342-3p
	Adenine	Phosphorate	beta-Alanine	Creatinine	Glucose	Hypoxanthine	myo-Inositol	putative sugar alcohol	Pyruvate	Succinate	Uracil	Urea

## Sheet: Table S6-3
miRNAs correlating with myo-ino
r Spearman
miRNA	myo-Inositol
20a-5p	-0.220406
20b-5p	0.30518
27b-3p	0.218441
28-5p	-0.469353
34a-5p	-0.522256
106b-5p	-0.571706
122-5p	-0.538467
126-3p	-0.531042
129-1-3p	0.528818
129-2-3p	0.44362
133a-3p	0.311056
135b-5p	0.434483
146a-5p	-0.577993
154-5p	0.379845
155-5p	-0.527256
200b-3p	0.620007
210-3p	-0.556218
340-5p	-0.24596
342-3p	-0.399017
370-3p	0.279623
454-3p	-0.408308
543	0.267509

## Sheet: Table S7-1
Target Gene Summary Report
TARGET_GENE	GENE_DESCRIPTION	KEGG	BIOCARTA	PID	REACTOME	OBSERVED_MIRNA	OE
NFAT5	nuclear factor of activated T-cells 5, tonicity-responsive	6	0	0	0	5	0.990513
ZBTB41	zinc finger and BTB domain containing 41	0	0	0	0	4	1.17598
BNC2	basonuclin 2	0	0	0	0	4	0.793962
CAMTA1	calmodulin binding transcription activator 1	0	0	0	0	4	1.24452
DTNA	dystrobrevin, alpha	0	0	0	0	4	1.09063
GATAD2B	GATA zinc finger domain containing 2B	0	0	1	0	4	1.12076
KLF12	Kruppel-like factor 12	0	0	0	0	4	0.781723
ANK2	ankyrin 2, neuronal	0	0	0	4	4	1.32586
NRP2	neuropilin 2	0	0	2	8	4	1.10851
NTRK2	neurotrophic tyrosine kinase, receptor, type 2	2	0	3	5	4	0.758345
RALGPS1	Ral GEF with PH domain and SH3 binding motif 1	0	0	0	0	4	0.970609
RAPH1	Ras association (RalGDS/AF-6) and pleckstrin homology domains 1	0	0	0	0	4	1.12698
SLC1A2	solute carrier family 1 (glial high affinity glutamate transporter), member 2	1	0	0	7	4	0.772789
TP53INP1	tumor protein p53 inducible nuclear protein 1	0	0	1	0	4	1.04836
MECP2	methyl CpG binding protein 2 (Rett syndrome)	0	0	0	0	4	0.766946
CTCFL	CCCTC-binding factor (zinc finger protein)-like	0	0	0	0	3	2.09853
CTDSPL	CTD (carboxy-terminal domain, RNA polymerase II, polypeptide A) small phosphatase-like	0	0	2	0	3	0.919293
CUGBP2		0	0	0	0	3	0.679209
DIXDC1	DIX domain containing 1	0	0	0	0	3	0.936265
ARFGAP3	ADP-ribosylation factor GTPase activating protein 3	1	1	0	0	3	2.39595
E2F3	E2F transcription factor 3	10	0	4	14	3	0.874384
EGLN3	egl-9 family hypoxia-inducible factor 3	2	0	3	0	3	1.51386
EIF2C4		0	0	0	2	3	1.04926
EIF5A2	eukaryotic translation initiation factor 5A2	0	0	0	4	3	0.811429
FAM117B	family with sequence similarity 117, member B	0	0	0	0	3	0.933392
ARID4A	AT rich interactive domain 4A (RBP1-like)	0	0	0	0	3	1.39581
GMFB	glia maturation factor, beta	0	0	0	0	3	1.02109
GPR158	G protein-coupled receptor 158	0	0	0	0	3	1.24198
IRF2BP2	interferon regulatory factor 2 binding protein 2	0	0	0	0	3	1.1614
JAZF1	JAZF zinc finger 1	0	0	0	0	3	1.20271
ATP1A2	ATPase, Na+/K+ transporting, alpha 2 polypeptide	8	0	0	3	3	1.39581
MAP3K3	mitogen-activated protein kinase kinase kinase 3	3	1	4	4	3	1.0985
MARK4	MAP/microtubule affinity-regulating kinase 4	0	0	1	0	3	1.32876
BCL2L2	BCL2-like 2	0	0	1	0	3	0.897598
MIER3	mesoderm induction early response 1, family member 3	0	0	0	0	3	0.933392
NAV2	neuron navigator 2	0	0	0	0	3	1.02453
ABL2	c-abl oncogene 2, non-receptor tyrosine kinase	2	0	0	4	3	1.00094
AKT3	v-akt murine thymoma viral oncogene homolog 3	34	0	2	33	3	0.916523
BRWD1	bromodomain and WD repeat domain containing 1	0	0	0	0	3	0.693134
PALLD	palladin, cytoskeletal associated protein	0	0	0	0	3	1.07521
PAPPA	pregnancy-associated plasma protein A, pappalysin 1	0	0	0	2	3	0.758817
PGM2L1	phosphoglucomutase 2-like 1	1	0	0	0	3	0.726219
PHF15		0	0	0	0	3	0.847592
PKIA	protein kinase (cAMP-dependent, catalytic) inhibitor alpha	0	0	0	0	3	1.75888
PLAG1	pleiomorphic adenoma gene 1	0	0	0	0	3	0.770344
PLCB1	phospholipase C, beta 1 (phosphoinositide-specific)	19	11	7	20	3	0.939153
PRKACB	protein kinase, cAMP-dependent, catalytic, beta	23	25	5	52	3	1.12283
PTPRD	protein tyrosine phosphatase, receptor type, D	0	0	0	0	3	0.83595
C1ORF9		0	0	0	0	3	1.35842
ZNF238		0	0	0	0	3	1.1526
S100PBP	S100P binding protein	0	0	0	0	3	0.897598
SATB2	SATB homeobox 2	0	0	0	0	3	1.06394
SCML2	sex comb on midleg-like 2 (Drosophila)	0	0	0	0	3	1.55248
SCN1A	sodium channel, voltage-gated, type I, alpha subunit	0	0	0	4	3	1.32876
SCN3B	sodium channel, voltage-gated, type III, beta subunit	0	0	1	4	3	0.911034
SDCBP	syndecan binding protein (syntenin)	0	0	4	4	3	2.27079
SH3PXD2A	SH3 and PX domains 2A	0	0	0	0	3	0.731455
CCND1	cyclin D1	19	7	19	7	3	1.27316
SLITRK3	SLIT and NTRK-like family, member 3	0	0	0	0	3	1.84416
SNX13	sorting nexin 13	0	0	0	0	3	0.953873
SPRED1	sprouty-related, EVH1 domain containing 1	1	0	1	0	3	1.32298
STC1	stanniocalcin 1	0	0	0	0	3	0.884552
TANC2	tetratricopeptide repeat, ankyrin repeat and coiled-coil containing 2	0	0	0	0	3	0.751322
CDC42SE2	CDC42 small effector 2	0	0	0	0	3	1.03499
TRPS1	trichorhinophalangeal syndrome I	0	0	0	0	3	0.733219
UBFD1	ubiquitin family domain containing 1	0	0	0	0	3	0.845239
USP9X	ubiquitin specific peptidase 9, X-linked	0	0	0	0	3	0.930538
VEGFA	vascular endothelial growth factor A	8	3	10	9	3	1.30037
YPEL4	yippee-like 4 (Drosophila)	0	0	0	0	3	2.64596
ZAK	sterile alpha motif and leucine zipper containing kinase AZK	2	0	1	0	3	0.820177
CNOT6	CCR4-NOT transcription complex, subunit 6	1	0	0	5	3	0.845239
MARK1	MAP/microtubule affinity-regulating kinase 1	0	0	0	0	2	0.961409
CHAF1A	chromatin assembly factor 1, subunit A (p150)	0	0	0	0	2	4.05715
CHD9	chromodomain helicase DNA binding protein 9	0	0	0	3	2	0.737662
CLDN18	claudin 18	4	0	0	4	2	0.943521
CLOCK	clock circadian regulator	1	0	1	2	2	0.798651
CNOT4	CCR4-NOT transcription complex, subunit 4	1	0	0	5	2	0.77723
AGTR1	angiotensin II receptor, type 1	4	3	3	7	2	1.52524
CNOT6L	CCR4-NOT transcription complex, subunit 6-like	1	0	0	5	2	0.49118
CNTN3	contactin 3 (plasmacytoma associated)	0	0	0	0	2	0.979987
COL4A3	collagen, type IV, alpha 3 (Goodpasture antigen)	0	5	4	7	2	0.745798
CPEB3	cytoplasmic polyadenylation element binding protein 3	0	0	0	0	2	0.618467
CREB5	cAMP responsive element binding protein 5	3	0	0	0	2	0.486468
CRK	v-crk avian sarcoma virus CT10 oncogene homolog	13	2	20	23	2	0.999298
CSF1R	colony stimulating factor 1 receptor	4	2	4	0	2	2.74132
CSNK1G1	casein kinase 1, gamma 1	1	0	4	0	2	0.458953
ABHD2	abhydrolase domain containing 2	0	0	0	0	2	0.494773
ALDOA	aldolase A, fructose-bisphosphate	4	1	1	8	2	4.82993
CTDSPL2	CTD (carboxy-terminal domain, RNA polymerase II, polypeptide A) small phosphatase like 2	0	0	0	0	2	0.732336
CTNND2	catenin (cadherin-associated protein), delta 2	0	0	0	0	2	0.999298
ZNF644	zinc finger protein 644	0	0	0	0	2	1.20034
CUX1	cut-like homeobox 1	0	0	0	0	2	1.64925
CYBRD1	cytochrome b reductase 1	0	0	0	2	2	0.714286
DCUN1D3	DCN1, defective in cullin neddylation 1, domain containing 3	0	0	0	0	2	0.870632
ANKFY1	ankyrin repeat and FYVE domain containing 1	0	0	0	0	2	0.648106
DLC1	deleted in liver cancer 1	0	0	1	3	2	0.834802
DLGAP2	discs, large (Drosophila) homolog-associated protein 2	0	0	0	0	2	0.472861
DMTF1	cyclin D binding myb-like transcription factor 1	0	0	2	0	2	0.930538
DNAJB1	DnaJ (Hsp40) homolog, subfamily B, member 1	1	0	0	0	2	1.48071
DRD1	dopamine receptor D1	3	1	0	8	2	1.5973
ANKRD13C	ankyrin repeat domain 13C	0	0	0	0	2	1.4916
DUSP2	dual specificity phosphatase 2	1	0	0	0	2	1.84415
DYRK1A	dual-specificity tyrosine-(Y)-phosphorylation regulated kinase 1A	0	1	0	3	2	0.520146
E2F2	E2F transcription factor 2	10	0	3	12	2	0.697104
ANKRD52	ankyrin repeat domain 52	0	0	0	0	2	0.792412
E2F5	E2F transcription factor 5, p130-binding	2	0	2	5	2	1.84415
EFNB1	ephrin-B1	1	0	3	0	2	1.12076
EFNB2	ephrin-B2	1	0	3	0	2	0.611015
ANTXR1	anthrax toxin receptor 1	0	0	1	0	2	0.656496
EGR3	early growth response 3	0	1	1	0	2	0.704365
EIF2C1		0	0	0	2	2	0.494773
AP1G1	adaptor-related protein complex 1, gamma 1 subunit	1	0	0	10	2	0.521484
EIF4G2	eukaryotic translation initiation factor 4 gamma, 2	2	3	0	0	2	1.39902
AP3M2	adaptor-related protein complex 3, mu 2 subunit	1	0	0	0	2	1.13328
ELAVL2	ELAV like neuron-specific RNA binding protein 2	0	0	0	0	2	0.751322
ELL2	elongation factor, RNA polymerase II, 2	0	0	0	0	2	1.02453
ELMOD1	ELMO/CED-12 domain containing 1	0	0	0	0	2	0.999298
EMR2	egf-like module containing, mucin-like, hormone receptor-like 2	0	0	0	4	2	0.497199
EPB41	erythrocyte membrane protein band 4.1 (elliptocytosis 1, RH-linked)	1	0	1	0	2	0.639928
EPHA4	EPH receptor A4	1	1	2	0	2	0.678452
ESR1	estrogen receptor 1	0	3	11	3	2	0.587992
ETV1	ets variant 1	0	0	1	0	2	0.729703
FADD	Fas (TNFRSF6)-associated via death domain	6	8	6	12	2	2.38656
FAF2	Fas associated factor family member 2	0	0	0	0	2	0.783232
FAM116A		0	0	0	0	2	0.727086
APH1A	APH1A gamma secretase subunit	2	0	4	8	2	1.34343
FAM126B	family with sequence similarity 126, member B	0	0	0	0	2	0.88584
FAM155B	family with sequence similarity 155, member B	0	0	0	0	2	0.73499
FAM46A	family with sequence similarity 46, member A	0	0	0	0	2	0.532433
FAM70A		0	0	0	0	2	0.922078
FAM73B	family with sequence similarity 73, member B	0	0	0	0	2	0.795518
FAT2	FAT atypical cadherin 2	0	0	0	0	2	1.31726
FBXL11		0	0	0	0	2	0.539514
FBXL17	F-box and leucine-rich repeat protein 17	0	0	0	0	2	0.961409
FBXO30	F-box protein 30	0	0	0	0	2	1.06767
FBXO33	F-box protein 33	0	0	0	0	2	0.989548
FBXO41	F-box protein 41	0	0	0	0	2	0.714286
FCHO2	FCH domain only 2	0	0	0	0	2	0.893645
FEM1C	fem-1 homolog c (C. elegans)	0	0	0	0	2	0.77723
FGF7	fibroblast growth factor 7	4	0	1	16	2	0.817972
FKBP5	FK506 binding protein 5	0	0	1	0	2	0.543853
FLOT2	flotillin 2	1	0	2	0	2	1.4387
FNDC3B	fibronectin type III domain containing 3B	0	0	0	0	2	0.561931
FOXJ2	forkhead box J2	0	0	0	0	2	0.714286
FOXJ3	forkhead box J3	0	0	0	0	2	0.671713
FOXN3	forkhead box N3	0	0	0	0	2	0.533835
FOXO3	forkhead box O3	4	4	11	16	2	1.22203
FOXP1	forkhead box P1	0	0	0	0	2	0.47619
FOXP2	forkhead box P2	0	0	0	0	2	0.565061
FRMD4A	FERM domain containing 4A	0	0	0	0	2	0.616587
FUT8	fucosyltransferase 8 (alpha (1,6) fucosyltransferase)	3	0	0	6	2	1.52524
FXR1	fragile X mental retardation, autosomal homolog 1	0	0	0	0	2	1.40873
FYCO1	FYVE and coiled-coil domain containing 1	0	0	0	0	2	0.745798
G3BP2	GTPase activating protein (SH3 domain) binding protein 2	0	0	0	3	2	0.801807
GAB1	GRB2-associated binding protein 1	4	1	15	11	2	1.5368
GABBR2	gamma-aminobutyric acid (GABA) B receptor, 2	1	0	0	17	2	0.743067
GABRA1	gamma-aminobutyric acid (GABA) A receptor, alpha 1	1	1	0	8	2	1.21471
GABRB2	gamma-aminobutyric acid (GABA) A receptor, beta 2	1	0	0	8	2	0.609181
APPL1	adaptor protein, phosphotyrosine interaction, PH domain and leucine zipper containing 1	2	0	1	3	2	0.650183
GCC2	GRIP and coiled-coil domain containing 2	0	0	0	0	2	1.05107
GIGYF1	GRB10 interacting GYF protein 1	0	0	0	0	2	0.771319
GIMAP6	GTPase, IMAP family member 6	0	0	0	0	2	0.994398
AQP4	aquaporin 4	1	0	0	4	2	0.629991
GNAS	GNAS complex locus	15	13	0	21	2	1.07332
GNPDA2	glucosamine-6-phosphate deaminase 2	2	0	0	0	2	1.93198
GOLPH3	golgi phosphoprotein 3 (coat-protein)	0	0	0	0	2	1.27583
GOLPH3L	golgi phosphoprotein 3-like	0	0	0	0	2	1.02453
GOSR1	golgi SNAP receptor complex member 1	1	0	0	0	2	0.60195
GPM6B	glycoprotein M6B	0	0	0	0	2	1.01429
ABR	active BCR-related	0	0	2	10	2	0.855937
GPR85	G protein-coupled receptor 85	0	0	0	0	2	0.719352
GREM2	gremlin 2, DAN family BMP antagonist	0	0	0	2	2	0.78022
GRHL2	grainyhead-like 2 (Drosophila)	0	0	0	0	2	0.866912
GRID1	glutamate receptor, ionotropic, delta 1	1	0	0	0	2	1.00924
GRM7	glutamate receptor, metabotropic 7	1	0	0	4	2	1.32586
HBP1	HMG-box transcription factor 1	0	0	6	0	2	1.17258
HDAC4	histone deacetylase 4	0	1	5	0	2	0.598398
HECTD2	HECT domain containing E3 ubiquitin protein ligase 2	0	0	0	0	2	0.852342
HEXIM1	hexamethylene bis-acetamide inducible 1	0	0	0	0	2	0.814688
HIF1A	hypoxia inducible factor 1, alpha subunit (basic helix-loop-helix transcription factor)	3	4	5	0	2	1.37998
HIP1	huntingtin interacting protein 1	1	0	1	0	2	0.685329
HIPK1	homeodomain interacting protein kinase 1	0	0	0	0	2	0.508414
HIVEP2	human immunodeficiency virus type I enhancer binding protein 2	0	0	0	0	2	0.934825
HLF	hepatic leukemia factor	0	0	0	0	2	0.59315
HMGA2	high mobility group AT-hook 2	0	0	0	0	2	0.505878
HMGB3	high mobility group box 3	0	0	0	0	2	0.848774
HS2ST1	heparan sulfate 2-O-sulfotransferase 1	1	0	0	0	2	0.512266
IGF2BP1	insulin-like growth factor 2 mRNA binding protein 1	0	0	1	2	2	0.498421
IGSF1	immunoglobulin superfamily, member 1	0	0	0	0	2	1.4594
IKZF4	IKAROS family zinc finger 4 (Eos)	0	0	0	0	2	0.646041
IL17RD	interleukin 17 receptor D	0	0	1	2	2	0.56664
INHBB	inhibin, beta B	2	0	0	4	2	1.1146
IRF1	interferon regulatory factor 1	1	0	5	10	2	1.66276
ARHGAP1	Rho GTPase activating protein 1	0	1	2	3	2	1.20034
ITCH	itchy E3 ubiquitin protein ligase	2	0	8	9	2	0.729703
ITGB8	integrin, beta 8	7	0	2	2	2	0.532433
IYD	iodotyrosine deiodinase	0	0	0	4	2	0.478437
ARHGAP26	Rho GTPase activating protein 26	0	0	1	3	2	0.53104
JHDM1D	jumonji C domain containing histone demethylase 1 homolog D (S. cerevisiae)	0	0	0	0	2	0.49118
JPH1	junctophilin 1	0	0	0	0	2	0.817972
KALRN	kalirin, RhoGEF kinase	0	0	3	11	2	0.539514
KBTBD2	kelch repeat and BTB (POZ) domain containing 2	0	0	0	0	2	1.58482
KCNA1	potassium voltage-gated channel, shaker-related subfamily, member 1 (episodic ataxia with myokymia)	0	0	0	3	2	0.484146
KCNMA1	potassium large conductance calcium-activated channel, subfamily M, alpha member 1	3	0	0	7	2	0.573042
KCNS2	potassium voltage-gated channel, delayed-rectifier, subfamily S, member 2	0	0	0	3	2	1.07332
KIAA0240		0	0	0	0	2	0.697104
ARHGEF11	Rho guanine nucleotide exchange factor (GEF) 11	1	3	2	15	2	1.50264
KLHL18	kelch-like family member 18	0	0	0	0	2	0.697104
KLHL20	kelch-like family member 20	0	0	1	4	2	1.21471
KPNA4	karyopherin alpha 4 (importin alpha 3)	0	0	0	0	2	0.984743
LASP1	LIM and SH3 protein 1	0	0	0	0	2	0.88584
LASS6		0	0	0	2	2	0.574666
LIN28		0	0	0	0	2	0.612862
LIN7C	lin-7 homolog C (C. elegans)	0	0	0	0	2	0.662932
LMNB2	lamin B2	0	4	1	0	2	1.37065
LPIN1	lipin 1	0	0	0	3	2	0.913771
LRP1B	low density lipoprotein receptor-related protein 1B	0	0	0	0	2	1.07332
LRRC55	leucine rich repeat containing 55	0	0	0	0	2	0.687651
LYPD6	LY6/PLAUR domain containing 6	0	0	0	0	2	0.678452
LYST	lysosomal trafficking regulator	0	0	0	0	2	1.10851
MAP3K12	mitogen-activated protein kinase kinase kinase 12	1	1	1	0	2	1.70468
MAP3K14	mitogen-activated protein kinase kinase kinase 14	5	13	6	5	2	0.893645
MAP3K2	mitogen-activated protein kinase kinase kinase 2	3	1	2	0	2	0.751322
ARHGEF7	Rho guanine nucleotide exchange factor (GEF) 7	1	2	7	12	2	0.732336
MAP3K7IP2		5	1	8	36	2	0.716809
MAP3K8	mitogen-activated protein kinase kinase kinase 8	3	1	5	8	2	1.4916
MAPK4	mitogen-activated protein kinase 4	1	1	0	0	2	1.02973
MAPRE1	microtubule-associated protein, RP/EB family, member 1	0	0	1	11	2	0.917904
MARCH6	membrane-associated ring finger (C3HC4) 6, E3 ubiquitin protein ligase	1	0	0	0	2	1.39902
ABCC5	ATP-binding cassette, sub-family C (CFTR/MRP), member 5	1	0	0	2	2	0.620359
ACBD3	acyl-CoA binding domain containing 3	0	0	0	0	2	1.01429
MASP1	mannan-binding lectin serine peptidase 1 (C4/C2 activating component of Ra-reactive factor)	2	2	0	6	2	0.635916
MCFD2	multiple coagulation factor deficiency 2	0	0	0	4	2	0.768398
ARID4B	AT rich interactive domain 4B (RBP1-like)	0	0	0	0	2	0.939155
MET	met proto-oncogene	11	2	10	5	2	0.961409
METAP1	methionyl aminopeptidase 1	0	0	0	0	2	0.901588
METTL9	methyltransferase like 9	0	0	0	0	2	0.947932
MEX3C	mex-3 RNA binding family member C	0	0	0	0	2	1.07903
MGAT4A	mannosyl (alpha-1,3-)-glycoprotein beta-1,4-N-acetylglucosaminyltransferase, isozyme A	2	0	0	6	2	0.576298
ARSB	arylsulfatase B	3	0	0	0	2	0.889724
MINK1	misshapen-like kinase 1	0	0	0	0	2	1.35238
MITF	microphthalmia-associated transcription factor	3	0	5	0	2	0.626102
MKL2	MKL/myocardin-like 2	0	0	0	0	2	0.509692
MLL2		0	0	0	0	2	0.909672
MMP16	matrix metallopeptidase 16 (membrane-inserted)	0	0	0	0	2	0.577941
MSL1	male-specific lethal 1 homolog (Drosophila)	0	0	0	0	2	0.852342
MTA2	metastasis associated 1 family, member 2	0	0	1	0	2	2.70476
MTF1	metal-regulatory transcription factor 1	0	0	0	0	2	0.510975
MYB	v-myb avian myeloblastosis viral oncogene homolog	0	0	5	2	2	0.72449
MYBL1	v-myb avian myeloblastosis viral oncogene homolog-like 1	0	0	1	0	2	1.06767
MYCN	v-myc avian myelocytomatosis viral oncogene neuroblastoma derived homolog	0	0	0	0	2	1.27583
MYO1D	myosin ID	0	0	0	0	2	0.970609
NAPEPLD	N-acyl phosphatidylethanolamine phospholipase D	0	0	0	0	2	0.845239
ATG5	autophagy related 5	3	0	0	4	2	1.03499
NAV3	neuron navigator 3	0	0	0	0	2	0.824622
NCAM1	neural cell adhesion molecule 1	2	0	1	10	2	0.612862
NDEL1	nudE neurodevelopment protein 1-like 1	0	0	2	5	2	1.1526
NEUROD2	neuronal differentiation 2	0	0	0	0	2	1.36146
NEUROG2	neurogenin 2	0	0	0	0	2	1.40873
ATG9A	autophagy related 9A	0	0	0	0	2	1.1146
NFIX	nuclear factor I/X (CCAAT-binding transcription factor)	0	0	0	5	2	0.745798
NHS	Nance-Horan syndrome (congenital cataracts and dental anomalies)	0	0	0	0	2	0.762621
NKX3-1	NK3 homeobox 1	2	0	2	0	2	0.804988
NOVA1	neuro-oncological ventral antigen 1	0	0	0	0	2	0.774264
NPAS3	neuronal PAS domain protein 3	0	0	0	0	2	0.762621
NPTX1	neuronal pentraxin I	0	0	0	0	2	0.60195
NR4A2	nuclear receptor subfamily 4, group A, member 2	0	0	0	3	2	0.814688
NR4A3	nuclear receptor subfamily 4, group A, member 3	0	0	0	3	2	0.577941
ATP11A	ATPase, class VI, type 11A	0	0	0	3	2	0.581253
NTN4	netrin 4	1	0	0	3	2	1.20034
ACSL4	acyl-CoA synthetase long-chain family member 4	5	0	0	5	2	0.751322
NUFIP2	nuclear fragile X mental retardation protein interacting protein 2	0	0	0	0	2	0.60195
NUMBL	numb homolog (Drosophila)-like	1	0	0	0	2	1.13328
OCRL	oculocerebrorenal syndrome of Lowe	3	0	0	7	2	0.701928
ONECUT2	one cut homeobox 2	0	0	0	0	2	0.389361
OPCML	opioid binding protein/cell adhesion molecule-like	0	0	0	0	2	0.502122
ORMDL3	ORM1-like 3 (S. cerevisiae)	0	0	0	0	2	1.42857
OTUD4	OTU domain containing 4	0	0	0	0	2	0.573042
PAK7	p21 protein (Cdc42/Rac)-activated kinase 7	6	1	0	4	2	0.881987
ATP2B1	ATPase, Ca++ transporting, plasma membrane 1	3	0	1	7	2	0.631953
PAPOLA	poly(A) polymerase alpha	1	0	0	13	2	0.838253
B4GALT2	UDP-Gal:betaGlcNAc beta 1,4- galactosyltransferase, polypeptide 2	5	0	0	6	2	1.71913
PAX8	paired box 8	2	0	0	0	2	0.811428
PCDHA13	protocadherin alpha 13	0	0	0	0	2	0.646041
PCDHA2	protocadherin alpha 2	0	0	0	0	2	0.732336
PCDHA4	protocadherin alpha 4	0	0	0	0	2	0.667293
PCDHA6	protocadherin alpha 6	0	0	0	0	2	0.671713
PCDHAC1	protocadherin alpha subfamily C, 1	0	0	0	0	2	0.685329
PCDHAC2	protocadherin alpha subfamily C, 2	0	0	0	0	2	0.701928
PCLO	piccolo presynaptic cytomatrix protein	0	0	0	0	2	0.975274
PDGFRA	platelet-derived growth factor receptor, alpha polypeptide	11	6	3	3	2	0.574666
PEA15	phosphoprotein enriched in astrocytes 15	0	0	1	0	2	0.970609
PEX5L	peroxisomal biogenesis factor 5-like	0	0	0	0	2	1.09653
PFKFB3	6-phosphofructo-2-kinase/fructose-2,6-biphosphatase 3	1	0	1	3	2	0.917904
BACH2	BTB and CNC homology 1, basic leucine zipper transcription factor 2	0	0	0	0	2	0.503367
PGRMC2	progesterone receptor membrane component 2	0	0	0	0	2	1.10248
BCAT1	branched chain amino-acid transaminase 1, cytosolic	4	0	1	3	2	0.500881
PHF17		0	0	0	0	2	0.678452
PHF20L1	PHD finger protein 20-like 1	0	0	0	0	2	0.551242
PHF6	PHD finger protein 6	0	0	0	0	2	0.633929
PIK3R1	phosphoinositide-3-kinase, regulatory subunit 1 (alpha)	39	47	63	42	2	0.616587
PIP5K1B	phosphatidylinositol-4-phosphate 5-kinase, type I, beta	6	1	4	0	2	0.934825
PKD2	polycystic kidney disease 2 (autosomal dominant)	0	0	0	0	2	1.13965
BCAT2	branched chain amino-acid transaminase 2, mitochondrial	4	0	0	3	2	3.97759
PKN2	protein kinase N2	0	0	1	0	2	0.669495
BCL11B	B-cell CLL/lymphoma 11B (zinc finger protein)	0	0	0	0	2	0.525537
PLAGL1	pleiomorphic adenoma gene-like 1	0	0	0	0	2	1.51386
BCL2	B-cell CLL/lymphoma 2	10	12	14	10	2	0.49357
POLR3H	polymerase (RNA) III (DNA directed) polypeptide H (22.9kD)	5	0	0	10	2	0.897598
PPP1CC	protein phosphatase 1, catalytic subunit, gamma isozyme	6	0	2	8	2	1.57254
PPP1R11	protein phosphatase 1, regulatory (inhibitor) subunit 11	0	0	0	0	2	1.22203
PPP1R12B	protein phosphatase 1, regulatory subunit 12B	1	6	0	0	2	0.468492
PPP2R3A	protein phosphatase 2, regulatory subunit B'', alpha	0	1	0	0	2	0.989548
ACTR1A	ARP1 actin-related protein 1 homolog A, centractin alpha (yeast)	0	0	0	7	2	0.943521
PRKCE	protein kinase C, epsilon	5	3	13	19	2	0.697104
PRR15	proline rich 15	0	0	0	0	2	2.18126
PTGFRN	prostaglandin F2 receptor inhibitor	0	0	0	0	2	0.727086
BCL6	B-cell CLL/lymphoma 6	0	0	4	0	2	1.31726
PTPRT	protein tyrosine phosphatase, receptor type, T	0	0	0	0	2	0.400112
PURB	purine-rich element binding protein B	0	0	0	0	2	0.485305
QKI	QKI, KH domain containing, RNA binding	0	0	0	0	2	0.430695
RAB11FIP1	RAB11 family interacting protein 1 (class I)	1	0	0	0	2	0.709291
RAB11FIP4	RAB11 family interacting protein 4 (class II)	1	0	0	0	2	0.540952
RAB30	RAB30, member RAS oncogene family	0	0	0	0	2	1.93198
RAB8B	RAB8B, member RAS oncogene family	0	0	0	0	2	0.569824
BCORL1	BCL6 corepressor-like 1	0	0	0	0	2	0.994398
RANBP10	RAN binding protein 10	0	0	1	0	2	0.629991
RAP2C	RAP2C, member of RAS oncogene family	0	0	0	0	2	0.852342
RAPGEF2	Rap guanine nucleotide exchange factor (GEF) 2	1	2	0	0	2	0.84173
RAPGEF5	Rap guanine nucleotide exchange factor (GEF) 5	0	0	0	0	2	0.641954
BHLHB3		1	0	1	2	2	1.03499
RARB	retinoic acid receptor, beta	3	0	0	3	2	0.989548
RCHY1	ring finger and CHY zinc finger domain containing 1, E3 ubiquitin protein ligase	2	0	4	4	2	0.866912
REPS2	RALBP1 associated Eps domain containing 2	0	0	0	0	2	0.489993
RGL1	ral guanine nucleotide dissociation stimulator-like 1	0	0	0	3	2	0.811428
RGMB	RGM domain family, member B	0	0	1	3	2	0.881987
RIC8B	RIC8 guanine nucleotide exchange factor B	0	0	0	0	2	0.503367
RIPK5		0	0	0	0	2	1.46998
RND3	Rho family GTPase 3	0	0	0	0	2	0.984743
RPS6KA3	ribosomal protein S6 kinase, 90kDa, polypeptide 3	6	2	3	41	2	0.526902
RPS6KA4	ribosomal protein S6 kinase, 90kDa, polypeptide 4	2	1	2	5	2	1.71913
RUNX2	runt-related transcription factor 2	0	0	4	0	2	0.605544
RUNX3	runt-related transcription factor 3	0	0	1	0	2	1.16585
ACVR2B	activin A receptor, type IIB	2	0	1	5	2	0.437192
SALL1	spalt-like transcription factor 1	0	0	0	0	2	1.56044
SATB1	SATB homeobox 1	0	0	1	3	2	1.5368
BRD1	bromodomain containing 1	0	0	0	0	2	1.28391
ADARB1	adenosine deaminase, RNA-specific, B1	0	0	0	5	2	0.510975
C10ORF46		0	0	0	0	2	0.577941
SCN2A	sodium channel, voltage-gated, type II, alpha subunit	0	0	0	4	2	0.786269
SCN2B	sodium channel, voltage-gated, type II, beta subunit	0	0	0	4	2	0.633929
C12ORF36	chromosome 12 open reading frame 36	0	0	0	0	2	0.961409
ADIPOR2	adiponectin receptor 2	1	0	0	0	2	0.84173
SEMA4G	sema domain, immunoglobulin domain (Ig), transmembrane domain (TM) and short cytoplasmic domain, (semaphorin) 4G	1	0	0	0	2	0.667293
SEMA5A	sema domain, seven thrombospondin repeats (type 1 and type 1-like), transmembrane domain (TM) and short cytoplasmic domain, (semaphorin) 5A	1	0	0	4	2	0.975274
SENP1	SUMO1/sentrin specific peptidase 1	0	0	1	0	2	0.594889
SERP1	stress-associated endoplasmic reticulum protein 1	0	0	0	3	2	0.811428
SESN2	sestrin 2	1	0	0	0	2	1.00424
SETD2	SET domain containing 2	1	0	0	0	2	1.9888
SFRS1		1	0	0	0	2	0.714286
C2ORF69	chromosome 2 open reading frame 69	0	0	0	0	2	1.04566
SHANK2	SH3 and multiple ankyrin repeat domains 2	0	0	0	0	2	0.577941
SIRT1	sirtuin 1	0	1	8	0	2	0.994398
SKI	v-ski avian sarcoma viral oncogene homolog	0	0	3	3	2	1.63594
SLA	Src-like-adaptor	0	0	1	0	2	1.25998
SLC12A6	solute carrier family 12 (potassium/chloride transporter), member 6	0	0	0	4	2	0.646041
C9ORF25		0	0	0	0	2	0.852342
SLC25A27	solute carrier family 25, member 27	0	0	0	0	2	1.01938
SLC30A3	solute carrier family 30 (zinc transporter), member 3	0	0	0	6	2	1.46998
SLC41A1	solute carrier family 41 (magnesium transporter), member 1	0	0	0	4	2	0.970609
SLC4A7	solute carrier family 4, sodium bicarbonate cotransporter, member 7	0	0	0	4	2	0.709291
SLC6A1	solute carrier family 6 (neurotransmitter transporter), member 1	0	0	0	9	2	0.926287
SLC7A11	solute carrier family 7 (anionic amino acid transporter light chain, xc- system), member 11	0	0	0	7	2	0.526902
C9ORF5		0	0	0	0	2	0.576298
SMAD1	SMAD family member 1	1	2	4	2	2	1.46998
SMAD5	SMAD family member 5	1	2	3	2	2	0.522828
SNTB2	syntrophin, beta 2 (dystrophin-associated protein A1, 59kDa, basic component 2)	0	0	0	0	2	0.471761
CA10	carbonic anhydrase X	0	0	0	0	2	1.24452
SOCS6	suppressor of cytokine signaling 6	0	0	0	3	2	0.689991
SORCS1	sortilin-related VPS10 domain containing receptor 1	0	0	0	0	2	0.565061
SORT1	sortilin 1	2	0	1	4	2	0.596639
SOX11	SRY (sex determining region Y)-box 11	0	0	0	0	2	0.454837
SOX4	SRY (sex determining region Y)-box 4	0	0	0	0	2	0.870632
SP1	Sp1 transcription factor	2	6	17	0	2	0.486468
SP8	Sp8 transcription factor	0	0	0	0	2	0.922078
CADM2	cell adhesion molecule 2	0	0	0	4	2	1.03499
SPTY2D1	SPT2, Suppressor of Ty, domain containing 1 (S. cerevisiae)	0	0	0	0	2	0.658627
SRF	serum response factor (c-fos serum response element-binding transcription factor)	1	7	8	0	2	0.801807
SSH2	slingshot protein phosphatase 2	1	0	0	0	2	0.526902
ST3GAL3	ST3 beta-galactoside alpha-2,3-sialyltransferase 3	3	0	0	0	2	0.870632
ST8SIA2	ST8 alpha-N-acetyl-neuraminide alpha-2,8-sialyltransferase 2	0	0	0	10	2	0.609181
ST8SIA4	ST8 alpha-N-acetyl-neuraminide alpha-2,8-sialyltransferase 4	0	0	0	4	2	0.614718
AFF1	AF4/FMR2 family, member 1	0	0	0	0	2	0.549749
STRBP	spermatid perinuclear RNA binding protein	0	0	0	0	2	2.00848
STRN3	striatin, calmodulin binding protein 3	0	0	0	0	2	1.22203
STX6	syntaxin 6	1	0	0	3	2	0.737662
STYX	serine/threonine/tyrosine interacting protein	0	0	0	0	2	0.754116
SUZ12	SUZ12 polycomb repressive complex 2 subunit	0	0	0	0	2	0.87817
SVIL	supervillin	0	0	1	0	2	1.91374
SYNGAP1	synaptic Ras GTPase activating protein 1	0	0	1	0	2	0.574666
SYNJ1	synaptojanin 1	3	1	2	0	2	0.709291
SYT1	synaptotagmin I	0	0	1	11	2	0.762621
SYT4	synaptotagmin IV	0	0	0	0	2	0.792412
TACC1	transforming, acidic coiled-coil containing protein 1	0	0	2	0	2	0.586292
CBL	Cbl proto-oncogene, E3 ubiquitin protein ligase	9	3	22	14	2	0.50462
TAPT1	transmembrane anterior posterior transformation 1	0	0	0	0	2	1.05107
TCF12	transcription factor 12	0	0	0	3	2	0.939155
TEAD3	TEA domain family member 3	0	0	0	0	2	1.28391
TFAP2B	transcription factor AP-2 beta (activating enhancer binding protein 2 beta)	0	0	0	0	2	0.678452
TGFBR2	transforming growth factor, beta receptor II (70/80kDa)	10	5	5	2	2	0.817972
THRA	thyroid hormone receptor, alpha	1	1	1	3	2	0.798651
TLE4	transducin-like enhancer of split 4 (E(sp1) homolog, Drosophila)	0	0	2	0	2	0.762621
TNRC4		0	0	0	0	2	1.42857
TNRC6A	trinucleotide repeat containing 6A	0	0	0	0	2	0.870632
TNRC6B	trinucleotide repeat containing 6B	0	0	0	0	2	0.374275
CCDC6	coiled-coil domain containing 6	2	0	0	0	2	0.577941
AFF2	AF4/FMR2 family, member 2	0	0	0	0	2	0.406527
TRPV6	transient receptor potential cation channel, subfamily V, member 6	1	0	3	0	2	3.21995
TSHZ3	teashirt zinc finger homeobox 3	0	0	0	0	2	1.02453
CCNE2	cyclin E2	6	0	2	13	2	1.36146
UBR5	ubiquitin protein ligase E3 component n-recognin 5	1	0	0	0	2	1.42857
UNC13C	unc-13 homolog C (C. elegans)	0	0	0	0	2	1.40873
USP24	ubiquitin specific peptidase 24	0	0	0	0	2	0.714286
USP3	ubiquitin specific peptidase 3	0	0	0	0	2	1.4387
USP31	ubiquitin specific peptidase 31	0	0	0	0	2	0.71178
USP33	ubiquitin specific peptidase 33	0	0	0	0	2	1.17258
USP46	ubiquitin specific peptidase 46	0	0	0	0	2	0.77723
CD28	CD28 molecule	9	8	3	11	2	0.673943
UST	uronyl-2-sulfotransferase	1	0	0	0	2	0.732336
VAT1	vesicle amine transport 1	0	0	0	0	2	1.07332
VAV3	vav 3 guanine nucleotide exchange factor	9	0	8	13	2	0.939155
VCL	vinculin	7	3	5	6	2	1.00424
CD47	CD47 molecule	1	0	1	4	2	0.542398
VTI1A	vesicle transport through interaction with t-SNAREs 1A	1	0	0	0	2	0.759765
WASF2	WAS protein family, member 2	5	1	4	0	2	0.913771
WDFY3	WD repeat and FYVE domain containing 3	0	0	0	0	2	0.568227
WDR47	WD repeat domain 47	0	0	0	0	2	1.09063
WEE1	WEE1 G2 checkpoint kinase	1	2	1	17	2	1.1794
WWC2	WW and C2 domain containing 2	0	0	0	0	2	0.751322
XRN1	5'-3' exoribonuclease 1	1	0	0	8	2	0.624177
XRRA1	X-ray radiation resistance associated 1	0	0	0	0	2	0.870632
YES1	v-yes-1 Yamaguchi sarcoma viral oncogene homolog 1	2	0	15	15	2	0.774264
YME1L1	YME1-like 1 ATPase	0	0	0	0	2	0.87817
YOD1	YOD1 deubiquitinase	1	0	0	0	2	0.579592
CDC23	cell division cycle 23	4	0	0	20	2	1.57254
YWHAZ	tyrosine 3-monooxygenase/tryptophan 5-monooxygenase activation protein, zeta polypeptide	4	1	17	14	2	0.831382
AFF4	AF4/FMR2 family, member 4	0	0	0	0	2	0.495984
ZBTB4	zinc finger and BTB domain containing 4	0	0	0	0	2	0.78022
CDK6	cyclin-dependent kinase 6	9	3	5	4	2	0.403294
ZC3H12B	zinc finger CCCH-type containing 12B	0	0	0	0	2	0.505878
ZDHHC17	zinc finger, DHHC-type containing 17	0	0	0	0	2	0.618467
ZIC1	Zic family member 1	0	0	0	0	2	0.768398
ZMYND11	zinc finger, MYND-type containing 11	0	0	0	0	2	0.845239
ZNF148	zinc finger protein 148	0	0	0	0	2	0.699507
ZNF236	zinc finger protein 236	0	0	0	0	2	0.699507
CFL2	cofilin 2 (muscle)	3	0	1	0	2	0.729703
ZNF365	zinc finger protein 365	0	0	0	0	2	0.676191
ZNF512B	zinc finger protein 512B	0	0	0	0	2	0.881987
BRUNOL6		0	0	0	0	1	0.662932
COPS8	COP9 signalosome subunit 8	0	0	0	0	1	0.939151
CORIN	corin, serine peptidase	0	1	0	0	1	0.551242
CORO1C	coronin, actin binding protein, 1C	0	0	0	0	1	0.471761
CORO2B	coronin, actin binding protein, 2B	0	0	0	0	1	0.528273
COX7A2L	cytochrome c oxidase subunit VIIa polypeptide 2 like	5	0	0	4	1	0.633929
CPA3	carboxypeptidase A3 (mast cell)	3	0	0	0	1	1.91375
CPEB1	cytoplasmic polyadenylation element binding protein 1	3	0	1	0	1	0.467412
CPEB2	cytoplasmic polyadenylation element binding protein 2	0	0	0	0	1	0.308294
ANKRD57		0	0	0	0	1	0.429783
CPEB4	cytoplasmic polyadenylation element binding protein 4	0	0	0	0	1	0.310179
CPLX2	complexin 2	0	0	0	0	1	0.426171
CPLX4	complexin 4	0	0	0	0	1	1.10249
CR2	complement component (3d/Epstein Barr virus) receptor 2	3	1	0	3	1	1.63595
CRAMP1L	Crm, cramped-like (Drosophila)	0	0	0	0	1	0.362245
CREB1	cAMP responsive element binding protein 1	5	11	18	64	1	0.497199
CREB3L1	cAMP responsive element binding protein 3-like 1	4	0	0	0	1	1.23693
ANKRD9	ankyrin repeat domain 9	0	0	0	0	1	5.07143
CREBL2	cAMP responsive element binding protein-like 2	0	0	0	0	1	0.330387
CREM	cAMP responsive element modulator	0	1	2	0	1	0.419126
CRHR1	corticotropin releasing hormone receptor 1	2	0	0	6	1	1.09063
CRIM1	cysteine rich transmembrane BMP regulator 1 (chordin-like)	0	0	0	0	1	0.396206
CRIPT	cysteine-rich PDZ-binding protein	0	0	0	0	1	1.19328
ANKS1A	ankyrin repeat and sterile alpha motif domain containing 1A	0	0	0	0	1	0.405714
CRKRS		0	0	0	0	1	0.81143
CROT	carnitine O-octanoyltransferase	1	0	0	3	1	0.762621
CRY2	cryptochrome 2 (photolyase-like)	1	0	1	2	1	0.497199
CRYBG3	beta-gamma crystallin domain containing 3	0	0	0	0	1	0.641954
CS	citrate synthase	3	1	0	4	1	0.569824
CSDE1	cold shock domain containing E1, RNA-binding	0	0	1	0	1	0.554256
CSF1	colony stimulating factor 1 (macrophage)	2	3	3	0	1	0.641954
ANO6	anoctamin 6	0	0	0	0	1	0.372899
CSGALNACT1	chondroitin sulfate N-acetylgalactosaminyltransferase 1	2	0	0	0	1	0.658628
ACSL1	acyl-CoA synthetase long-chain family member 1	5	0	0	6	1	0.5897
CSNK1G2	casein kinase 1, gamma 2	1	0	3	2	1	1.1794
CSNK1G3	casein kinase 1, gamma 3	1	0	3	0	1	0.410642
CTCF	CCCTC-binding factor (zinc finger protein)	0	0	0	0	1	0.603741
ANTXR2	anthrax toxin receptor 2	0	0	1	0	1	0.874386
ANUBL1		0	0	0	0	1	0.603741
ANXA11	annexin A11	0	0	0	0	1	0.35589
CTLA4	cytotoxic T-lymphocyte-associated protein 4	3	1	1	4	1	0.897598
CTNND1	catenin (cadherin-associated protein), delta 1	2	0	7	4	1	0.385659
AOC3	amine oxidase, copper containing 3	5	0	0	0	1	0.874386
CTSK	cathepsin K	2	0	0	0	1	1.04565
CTSS	cathepsin S	3	0	0	5	1	0.504619
CUEDC1	CUE domain containing 1	0	0	0	0	1	2.20497
ABCD2	ATP-binding cassette, sub-family D (ALD), member 2	2	0	0	3	1	0.881987
CUL1	cullin 1	7	2	3	24	1	1.23693
CUL3	cullin 3	1	0	3	4	1	0.324053
CUL4B	cullin 4B	2	0	0	0	1	0.533834
AP2B1	adaptor-related protein complex 2, beta 1 subunit	2	0	0	23	1	0.433456
CXCL10	chemokine (C-X-C motif) ligand 10	5	0	1	8	1	1.2522
CXCL14	chemokine (C-X-C motif) ligand 14	2	0	0	0	1	0.633929
CXCR4	chemokine (C-X-C motif) receptor 4	6	3	5	12	1	1.63595
CXORF23	chromosome X open reading frame 23	0	0	0	0	1	0.384199
CYB561D1	cytochrome b561 family, member D1	0	0	0	0	1	0.299199
CYB5B	cytochrome b5 type B (outer mitochondrial membrane)	0	0	0	0	1	0.285714
AP2S1	adaptor-related protein complex 2, sigma 1 subunit	2	0	0	23	1	1.95055
CYCS	cytochrome c, somatic	11	10	5	11	1	0.344996
CYGB	cytoglobin	0	0	0	0	1	0.845239
CYP26B1	cytochrome P450, family 26, subfamily B, polypeptide 1	1	0	0	5	1	0.435316
CYR61	cysteine-rich, angiogenic inducer, 61	0	0	6	0	1	2.3588
D4S234E		0	0	1	0	1	0.641954
DAAM1	dishevelled associated activator of morphogenesis 1	1	0	1	0	1	0.456886
DACH1	dachshund homolog 1 (Drosophila)	0	0	0	0	1	0.412311
DAG1	dystroglycan 1 (dystrophin-associated glycoprotein 1)	5	1	0	0	1	0.367495
DAGLA	diacylglycerol lipase, alpha	0	0	1	8	1	0.427968
DAND5	DAN domain family member 5, BMP antagonist	0	0	0	0	1	0.729701
DAZAP2	DAZ associated protein 2	0	0	0	0	1	0.596638
DBC1		0	0	0	0	1	1.91375
DBNDD1	dysbindin (dystrobrevin binding protein 1) domain containing 1	0	0	0	0	1	1.04565
DCBLD2	discoidin, CUB and LCCL domain containing 2	0	0	0	0	1	0.298319
AP3D1	adaptor-related protein complex 3, delta 1 subunit	1	0	0	0	1	0.859565
DCX	doublecortin	0	0	1	4	1	0.210433
DDAH1	dimethylarginine dimethylaminohydrolase 1	0	0	0	0	1	0.402494
DDHD1	DDHD domain containing 1	0	0	0	0	1	0.522829
DDX17	DEAD (Asp-Glu-Ala-Asp) box helicase 17	0	0	1	0	1	0.536659
DDX26B	DEAD/H (Asp-Glu-Ala-Asp/His) box polypeptide 26B	0	0	0	0	1	0.576299
DDX3Y	DEAD (Asp-Glu-Ala-Asp) box helicase 3, Y-linked	1	0	0	0	1	0.394664
DDX5	DEAD (Asp-Glu-Ala-Asp) box helicase 5	1	1	1	0	1	1.58482
DEDD	death effector domain containing	0	0	1	0	1	0.650184
DEDD2	death effector domain containing 2	0	0	0	0	1	0.922075
DENND5B	DENN/MADD domain containing 5B	0	0	0	0	1	0.394664
DERL2	derlin 2	1	0	0	0	1	1.31725
DET1	de-etiolated homolog 1 (Arabidopsis)	1	0	0	4	1	1.51386
DGCR14	DiGeorge syndrome critical region gene 14	0	0	0	0	1	0.38131
DGCR2	DiGeorge syndrome critical region gene 2	0	0	0	0	1	0.485305
DGCR6	DiGeorge syndrome critical region gene 6	0	0	0	0	1	1.03499
DGKI	diacylglycerol kinase, iota	4	0	0	7	1	0.492371
DGKZ	diacylglycerol kinase, zeta	4	0	0	7	1	1.1146
DHX40	DEAH (Asp-Glu-Ala-His) box polypeptide 40	0	0	0	0	1	0.714286
DICER1	dicer 1, ribonuclease type III	0	0	1	2	1	0.362245
DIP2A	DIP2 disco-interacting protein 2 homolog A (Drosophila)	0	0	0	0	1	0.560378
DIP2C	DIP2 disco-interacting protein 2 homolog C (Drosophila)	0	0	0	0	1	0.618467
ACTA1	actin, alpha 1, skeletal muscle	0	14	4	0	1	2.60073
DKK1	dickkopf WNT signaling pathway inhibitor 1	1	0	5	0	1	0.804988
AP3S2	adaptor-related protein complex 3, sigma 2 subunit	1	0	0	0	1	0.646041
DLG2	discs, large homolog 2 (Drosophila)	0	0	0	0	1	0.266217
DLG4	discs, large homolog 4 (Drosophila)	1	1	1	18	1	0.913771
DLGAP1	discs, large (Drosophila) homolog-associated protein 1	0	0	0	0	1	0.400903
APBB2	amyloid beta (A4) precursor protein-binding, family B, member 2	0	0	0	0	1	0.517493
DLL1	delta-like 1 (Drosophila)	1	1	2	4	1	0.965989
APC	adenomatous polyposis coli	6	6	8	7	1	0.520146
DMWD	dystrophia myotonica, WD repeat containing	0	0	0	0	1	1.10249
APCDD1	adenomatosis polyposis coli down-regulated 1	0	0	0	0	1	1.01429
DNAJB6	DnaJ (Hsp40) homolog, subfamily B, member 6	0	0	0	0	1	0.71935
DNAJB9	DnaJ (Hsp40) homolog, subfamily B, member 9	0	0	0	3	1	0.667292
DNAJC14	DnaJ (Hsp40) homolog, subfamily C, member 14	0	0	0	0	1	0.922075
DNAJC16	DnaJ (Hsp40) homolog, subfamily C, member 16	0	0	0	0	1	0.391616
DNAJC24	DnaJ (Hsp40) homolog, subfamily C, member 24	0	0	0	0	1	0.394664
DNAJC27	DnaJ (Hsp40) homolog, subfamily C, member 27	0	0	0	0	1	0.35589
DNM2	dynamin 2	3	0	6	21	1	0.975274
DNM3	dynamin 3	3	0	0	8	1	0.301871
DNPEP	aspartyl aminopeptidase	0	0	0	0	1	0.866909
DOCK3	dedicator of cytokinesis 3	0	0	0	2	1	0.396206
DOCK4	dedicator of cytokinesis 4	0	0	1	2	1	0.412311
DOCK9	dedicator of cytokinesis 9	0	0	1	2	1	0.551242
DPY19L3	dpy-19-like 3 (C. elegans)	0	0	0	0	1	0.427968
DPYSL2	dihydropyrimidinase-like 2	1	0	0	6	1	0.38275
DPYSL4	dihydropyrimidinase-like 4	0	0	0	4	1	1.30037
DPYSL5	dihydropyrimidinase-like 5	1	0	0	4	1	0.658628
DR1	down-regulator of transcription 1, TBP-binding (negative cofactor 2)	0	0	0	0	1	0.5897
ABCF2	ATP-binding cassette, sub-family F (GCN20), member 2	0	0	0	0	1	0.539513
DSEL	dermatan sulfate epimerase-like	0	0	0	0	1	0.346173
DSG4	desmoglein 4	0	0	0	0	1	1.77945
APOBEC3F	apolipoprotein B mRNA editing enzyme, catalytic polypeptide-like 3F	0	0	0	0	1	0.339226
DTX1	deltex homolog 1 (Drosophila)	1	0	2	0	1	1.03499
DULLARD		0	0	0	0	1	1.71913
APP	amyloid beta (A4) precursor protein	1	2	3	43	1	0.671713
DUSP4	dual specificity phosphatase 4	1	0	0	29	1	1.26786
DUSP8	dual specificity phosphatase 8	1	0	2	0	1	1.2839
DYNC1I1	dynein, cytoplasmic 1, intermediate chain 1	2	0	0	0	1	0.930538
DYNC1LI2	dynein, cytoplasmic 1, light intermediate chain 2	2	0	0	0	1	0.347358
ACVR1	activin A receptor, type I	2	1	3	0	1	0.689991
E2F1	E2F transcription factor 1	10	9	8	24	1	0.671713
ACVR1B	activin A receptor, type IB	1	0	0	3	1	0.397759
ARAP2	ArfGAP with RhoGAP domain, ankyrin repeat and PH domain 2	1	0	1	3	1	0.525537
AREG	amphiregulin	1	0	1	0	1	3.07359
EBF3	early B-cell factor 3	0	0	0	0	1	0.397759
EDARADD	EDAR-associated death domain	0	0	0	0	1	0.53104
EDEM3	ER degradation enhancer, mannosidase alpha-like 3	1	0	0	6	1	0.303678
EDN3	endothelin 3	3	0	1	7	1	0.905615
EEA1	early endosome antigen 1	2	1	0	4	1	0.446822
EFHA2		0	0	0	0	1	0.554256
EFNA3	ephrin-A3	1	0	1	0	1	0.729701
ARF6	ADP-ribosylation factor 6	2	0	10	0	1	0.745799
ARFGAP2	ADP-ribosylation factor GTPase activating protein 2	1	0	0	0	1	0.61472
EFNB3	ephrin-B3	1	0	1	0	1	0.533834
EGFLAM	EGF-like, fibronectin type III and laminin G domains	0	0	0	0	1	0.5897
EGLN1	egl-9 family hypoxia-inducible factor 1	2	0	3	0	1	0.930538
ACVR2A	activin A receptor, type IIA	2	0	1	5	1	0.35341
EGR2	early growth response 2	0	1	3	2	1	0.641954
ARFGEF1	ADP-ribosylation factor guanine nucleotide-exchange factor 1 (brefeldin A-inhibited)	0	1	0	0	1	0.579592
EHD1	EH-domain containing 1	1	0	0	2	1	0.762621
EHF	ets homologous factor	0	0	0	0	1	0.446822
EI24	etoposide induced 2.4	1	0	0	0	1	0.71935
ABCG4	ATP-binding cassette, sub-family G (WHITE), member 4	1	0	0	3	1	0.426171
ARHGAP12	Rho GTPase activating protein 12	0	0	0	3	1	0.452806
EIF2S1	eukaryotic translation initiation factor 2, subunit 1 alpha, 35kDa	3	6	1	15	1	0.461039
EIF4E3	eukaryotic translation initiation factor 4E family member 3	0	0	0	0	1	0.514865
ADAM11	ADAM metallopeptidase domain 11	0	0	0	0	1	0.517493
EIF4H	eukaryotic translation initiation factor 4H	0	0	0	10	1	0.533834
ARHGAP6	Rho GTPase activating protein 6	0	1	1	3	1	0.514865
ELAVL1	ELAV like RNA binding protein 1	0	1	0	5	1	0.461039
ARHGEF10	Rho guanine nucleotide exchange factor (GEF) 10	0	2	1	0	1	0.676189
ELF2	E74-like factor 2 (ets domain transcription factor)	0	0	1	0	1	0.646041
ELK3	ELK3, ETS-domain protein (SRF accessory protein 2)	0	0	0	0	1	0.975274
ADAM17	ADAM metallopeptidase domain 17	3	1	3	8	1	1.22204
ELL3	elongation factor RNA polymerase II-like 3	0	0	0	0	1	2.02857
ELMO1	engulfment and cell motility 1	3	0	5	4	1	0.569824
ARHGEF12	Rho guanine nucleotide exchange factor (GEF) 12	3	2	1	15	1	0.303678
ELOVL2	ELOVL fatty acid elongase 2	1	0	0	5	1	0.465269
ELOVL6	ELOVL fatty acid elongase 6	1	0	0	5	1	0.306431
EML4	echinoderm microtubule associated protein like 4	0	0	0	0	1	0.520146
EML5	echinoderm microtubule associated protein like 5	0	0	0	0	1	1.04565
ARHGEF15	Rho guanine nucleotide exchange factor (GEF) 15	0	2	2	0	1	0.461039
EN2	engrailed homeobox 2	0	0	0	0	1	0.560378
ENPP5	ectonucleotide pyrophosphatase/phosphodiesterase 5 (putative)	0	0	0	0	1	0.618467
ENSA	endosulfine alpha	0	0	0	0	1	0.388615
ENTHD1	ENTH domain containing 1	0	0	0	0	1	1.35238
ENTPD4	ectonucleoside triphosphate diphosphohydrolase 4	3	0	0	0	1	1.66276
EP300	E1A binding protein p300	12	14	29	11	1	0.633929
ARHGEF18	Rho/Rac guanine nucleotide exchange factor (GEF) 18	0	2	1	10	1	0.7684
EPB41L1	erythrocyte membrane protein band 4.1-like 1	1	0	1	5	1	0.31402
EPB41L4B	erythrocyte membrane protein band 4.1 like 4B	0	0	0	0	1	0.303678
ARHGEF3	Rho guanine nucleotide exchange factor (GEF) 3	0	2	1	10	1	0.420865
EPHA5	EPH receptor A5	1	0	3	0	1	0.539513
EPHA7	EPH receptor A7	1	0	2	0	1	0.494774
EPHB4	EPH receptor B4	1	0	3	0	1	0.897598
EPO	erythropoietin	3	5	4	0	1	1.30037
ERBB2IP	erbb2 interacting protein	1	0	0	0	1	0.402494
ERBB3	v-erb-b2 avian erythroblastic leukemia viral oncogene homolog 3	3	1	3	0	1	0.667292
ERBB4	v-erb-b2 avian erythroblastic leukemia viral oncogene homolog 4	3	1	0	0	1	0.239784
EREG	epiregulin	1	0	2	0	1	0.394664
ADAM5P		0	0	0	0	1	0.756931
ESRRA	estrogen-related receptor alpha	0	1	0	3	1	0.798651
ESRRG	estrogen-related receptor gamma	0	0	0	3	1	0.291461
ETF1	eukaryotic translation termination factor 1	0	0	0	10	1	0.379883
ETNK2	ethanolamine kinase 2	2	0	0	0	1	0.965989
ETS1	v-ets avian erythroblastosis virus E26 oncogene homolog 1	3	2	9	0	1	0.291461
ARHGEF9	Cdc42 guanine nucleotide exchange factor (GEF) 9	0	2	1	18	1	0.374275
ETV6	ets variant 6	1	0	0	0	1	0.332553
EVI5L	ecotropic viral integration site 5-like	0	0	0	0	1	0.817972
EYA1	eyes absent homolog 1 (Drosophila)	0	0	0	0	1	0.497199
EZH1	enhancer of zeste homolog 1 (Drosophila)	0	0	0	0	1	0.517493
F13A1	coagulation factor XIII, A1 polypeptide	1	1	2	6	1	0.522829
F2R	coagulation factor II (thrombin) receptor	5	6	1	10	1	0.611015
F2RL2	coagulation factor II (thrombin) receptor-like 2	1	0	8	10	1	0.626102
F2RL3	coagulation factor II (thrombin) receptor-like 3	1	2	1	10	1	0.729701
F3	coagulation factor III (thromboplastin, tissue factor)	1	1	0	3	1	0.866909
F8	coagulation factor VIII, procoagulant component	1	1	0	6	1	0.685327
ARID1A	AT rich interactive domain 1A (SWI-like)	0	0	0	0	1	0.745799
ARID2	AT rich interactive domain 2 (ARID, RFX-like)	0	0	0	0	1	0.387132
FAM102A	family with sequence similarity 102, member A	0	0	0	0	1	0.429783
FAM107A	family with sequence similarity 107, member A	0	0	0	0	1	0.525537
ARID3A	AT rich interactive domain 3A (BRIGHT-like)	0	0	1	0	1	1.12698
FAM117A	family with sequence similarity 117, member A	0	0	0	0	1	0.859565
ADAM9	ADAM metallopeptidase domain 9	0	0	0	0	1	0.431611
FAM123A		0	0	0	0	1	0.249824
FAM123B		0	0	0	3	1	0.270476
ADAMTS3	ADAM metallopeptidase with thrombospondin type 1 motif, 3	0	0	0	0	1	0.554256
FAM130A2		0	0	0	0	1	1.13965
FAM131B	family with sequence similarity 131, member B	0	0	0	0	1	0.422619
FAM133A	family with sequence similarity 133, member A	0	0	0	0	1	0.73499
FAM134A	family with sequence similarity 134, member A	0	0	0	0	1	0.729701
FAM135A	family with sequence similarity 135, member A	0	0	0	0	1	0.618467
FAM13A1		0	0	0	0	1	1.00424
FAM13C1		0	0	0	0	1	0.786269
ARIH2	ariadne RBR E3 ubiquitin protein ligase 2	0	0	0	4	1	0.499649
FAM160B1	family with sequence similarity 160, member B1	0	0	0	0	1	0.405714
FAM167A	family with sequence similarity 167, member A	0	0	0	0	1	0.478436
FAM171A1	family with sequence similarity 171, member A1	0	0	0	0	1	0.539513
FAM177A1	family with sequence similarity 177, member A1	0	0	0	0	1	0.71935
FAM19A1	family with sequence similarity 19 (chemokine (C-C motif)-like), member A1	0	0	0	0	1	0.792409
FAM40B		0	0	0	0	1	0.471761
FAM45A	family with sequence similarity 45, member A	0	0	0	0	1	0.905615
ARL1	ADP-ribosylation factor-like 1	0	0	0	0	1	0.533834
FAM46C	family with sequence similarity 46, member C	0	0	0	0	1	0.284114
FAM57A	family with sequence similarity 57, member A	0	0	0	0	1	0.73499
FAM60A	family with sequence similarity 60, member A	0	0	0	0	1	0.47619
FAM62B		0	0	0	0	1	0.391616
ARL15	ADP-ribosylation factor-like 15	0	0	0	0	1	0.618467
FAM72A	family with sequence similarity 72, member A	0	0	0	0	1	0.930538
ARL4A	ADP-ribosylation factor-like 4A	0	0	0	0	1	0.439085
FAM76A	family with sequence similarity 76, member A	0	0	0	0	1	0.671713
FAM84B	family with sequence similarity 84, member B	0	0	0	0	1	0.318958
FAR1	fatty acyl CoA reductase 1	1	0	0	3	1	0.379883
FASTK	Fas-activated serine/threonine kinase	0	0	0	0	1	0.667292
ARL4C	ADP-ribosylation factor-like 4C	0	0	0	0	1	0.343826
FBXL10		0	0	0	0	1	0.641954
ARL5B	ADP-ribosylation factor-like 5B	0	0	0	0	1	0.463144
ARL8A	ADP-ribosylation factor-like 8A	0	0	0	0	1	0.7684
FBXL3	F-box and leucine-rich repeat protein 3	1	0	0	5	1	0.517493
FBXL5	F-box and leucine-rich repeat protein 5	0	0	0	4	1	0.611015
FBXO10	F-box protein 10	0	0	0	0	1	0.714286
FBXO11	F-box protein 11	0	0	1	0	1	0.582924
FBXO16	F-box protein 16	0	0	0	0	1	1.56044
FBXO21	F-box protein 21	0	0	0	0	1	0.435316
FBXO28	F-box protein 28	0	0	0	0	1	0.536659
FBXO3	F-box protein 3	0	0	0	4	1	0.573042
ARL8B	ADP-ribosylation factor-like 8B	0	0	0	0	1	0.412311
FBXO31	F-box protein 31	0	0	0	0	1	0.576299
ADAMTS5	ADAM metallopeptidase with thrombospondin type 1 motif, 5	0	0	0	0	1	0.286521
FBXO39	F-box protein 39	0	0	0	0	1	1.95055
ARSJ	arylsulfatase family, member J	0	0	0	0	1	0.685327
FBXW11	F-box and WD repeat domain containing 11	6	0	7	4	1	0.420865
FBXW2	F-box and WD repeat domain containing 2	0	0	0	4	1	0.210433
ARVCF	armadillo repeat gene deleted in velocardiofacial syndrome	0	0	0	0	1	1.23693
FCHSD2	FCH and double SH3 domains 2	0	0	0	0	1	0.489994
ARX	aristaless related homeobox	0	0	0	0	1	1.63595
FETUB	fetuin B	0	0	0	0	1	2.98319
FGD1	FYVE, RhoGEF and PH domain containing 1	1	0	1	10	1	1.13965
FGD4	FYVE, RhoGEF and PH domain containing 4	0	0	0	10	1	1.13965
FGD5	FYVE, RhoGEF and PH domain containing 5	0	0	0	0	1	0.71935
FGD6	FYVE, RhoGEF and PH domain containing 6	0	0	0	0	1	1.35238
FGF1	fibroblast growth factor 1 (acidic)	4	0	1	24	1	0.528273
FGF18	fibroblast growth factor 18	4	0	1	20	1	1.9888
FGF23	fibroblast growth factor 23	4	0	1	23	1	0.637915
FGF4	fibroblast growth factor 4	4	0	2	21	1	3.07359
ASAH1	N-acylsphingosine amidohydrolase (acid ceramidase) 1	3	1	1	0	1	0.956872
FIGN	fidgetin	0	0	0	0	1	0.274131
FJX1	four jointed box 1 (Drosophila)	0	0	0	0	1	1.38943
FKBP1B	FK506 binding protein 1B, 12.6 kDa	0	0	0	0	1	0.83825
ASAP1	ArfGAP with SH3 domain, ankyrin repeat and PH domain 1	2	0	2	0	1	0.370178
FLJ36031		0	0	0	0	1	0.658628
FLJ37543		0	0	0	0	1	0.435316
FLNC	filamin C, gamma	2	0	0	3	1	1.1794
ASB1	ankyrin repeat and SOCS box containing 1	0	0	0	4	1	0.352182
FMNL2	formin-like 2	0	0	0	0	1	0.487637
FMNL3	formin-like 3	0	0	0	0	1	0.257433
FNBP1L	formin binding protein 1-like	0	0	0	0	1	0.350964
FNBP4	formin binding protein 4	0	0	0	0	1	0.994398
FNDC3A	fibronectin type III domain containing 3A	0	0	0	0	1	0.294851
ASF1A	anti-silencing function 1A histone chaperone	0	0	0	0	1	0.798651
FNDC5	fibronectin type III domain containing 5	0	0	0	0	1	0.396206
FNDC8	fibronectin type III domain containing 8	0	0	0	0	1	2.41497
FOS	FBJ murine osteosarcoma viral oncogene homolog	8	28	32	24	1	0.831382
FOSB	FBJ murine osteosarcoma viral oncogene homolog B	0	0	1	0	1	0.439085
FOSL1	FOS-like antigen 1	1	1	6	0	1	1.05655
FOXA1	forkhead box A1	0	0	4	0	1	0.662932
FOXE1	forkhead box E1 (thyroid transcription factor 2)	0	0	0	0	1	1.00424
FOXF1	forkhead box F1	0	0	1	0	1	0.745799
FOXG1	forkhead box G1	0	0	1	0	1	0.774264
ASH1L	ash1 (absent, small, or homeotic)-like (Drosophila)	2	0	0	0	1	0.399326
ASTN1	astrotactin 1	0	0	0	0	1	0.378465
FOXK2	forkhead box K2	0	0	0	0	1	0.426171
FOXL2	forkhead box L2	0	0	0	0	1	2.06997
FOXN2	forkhead box N2	0	0	0	0	1	0.38275
ATAD2	ATPase family, AAA domain containing 2	0	0	0	0	1	1.20748
ATF3	activating transcription factor 3	0	0	4	3	1	0.465269
ATF7IP2	activating transcription factor 7 interacting protein 2	0	0	0	0	1	0.582924
ATG12	autophagy related 12	2	0	0	4	1	0.637915
FOXQ1	forkhead box Q1	0	0	0	0	1	0.874386
ATG16L1	autophagy related 16-like 1 (S. cerevisiae)	0	0	0	0	1	0.694716
FRMD6	FERM domain containing 6	0	0	0	0	1	0.34151
FRS2	fibroblast growth factor receptor substrate 2	1	0	4	17	1	0.259408
FRYL	FRY-like	0	0	0	0	1	0.517493
FTSJD1		0	0	0	0	1	1.19328
FUK	fucokinase	3	0	0	0	1	2.15805
FUNDC2	FUN14 domain containing 2	0	0	0	0	1	0.469577
FURIN	furin (paired basic amino acid cleaving enzyme)	0	0	4	14	1	0.5573
ATG2B	autophagy related 2B	0	0	0	0	1	0.388615
ATG4B	autophagy related 4B, cysteine peptidase	1	0	0	0	1	0.671713
FXYD2	FXYD domain containing ion transport regulator 2	7	1	0	3	1	2.47387
FXYD3	FXYD domain containing ion transport regulator 3	0	0	0	0	1	1.35238
FYB	FYN binding protein	0	0	1	6	1	0.641954
ADAMTSL1	ADAMTS-like 1	0	0	0	0	1	0.388615
FZD1	frizzled family receptor 1	4	5	2	4	1	0.641954
FZD4	frizzled family receptor 4	4	0	1	4	1	0.232635
FZD6	frizzled family receptor 6	4	0	2	4	1	0.637915
FZD7	frizzled family receptor 7	4	0	3	4	1	0.517493
ADAR	adenosine deaminase, RNA-specific	1	0	0	9	1	0.400903
G6PC3	glucose 6 phosphatase, catalytic, 3	0	0	0	5	1	3.9011
ATL3	atlastin GTPase 3	0	0	0	0	1	1.63595
ATMIN	ATM interactor	0	0	0	0	1	0.554256
GABPB2	GA binding protein transcription factor, beta subunit 2	0	0	0	0	1	0.424387
ATOH8	atonal homolog 8 (Drosophila)	0	0	0	0	1	0.798651
ATP10B	ATPase, class V, type 10B	0	0	0	3	1	0.385659
GABRE	gamma-aminobutyric acid (GABA) A receptor, epsilon	1	0	0	0	1	0.456886
GAD1	glutamate decarboxylase 1 (brain, 67kDa)	6	1	0	5	1	0.618467
GALC	galactosylceramidase	3	0	0	0	1	0.512266
GALM	galactose mutarotase (aldose 1-epimerase)	1	0	0	0	1	1.06767
GALNT1	UDP-N-acetyl-alpha-D-galactosamine:polypeptide N-acetylgalactosaminyltransferase 1 (GalNAc-T1)	2	0	0	0	1	0.316964
GALNT10	UDP-N-acetyl-alpha-D-galactosamine:polypeptide N-acetylgalactosaminyltransferase 10 (GalNAc-T10)	2	0	0	0	1	0.433456
GALNT12	UDP-N-acetyl-alpha-D-galactosamine:polypeptide N-acetylgalactosaminyltransferase 12 (GalNAc-T12)	2	0	0	0	1	0.994398
GALNT3	UDP-N-acetyl-alpha-D-galactosamine:polypeptide N-acetylgalactosaminyltransferase 3 (GalNAc-T3)	2	0	0	0	1	0.676189
GALNT7	UDP-N-acetyl-alpha-D-galactosamine:polypeptide N-acetylgalactosaminyltransferase 7 (GalNAc-T7)	2	0	0	0	1	0.463144
GALNTL2		2	0	0	0	1	0.845239
GALNTL6	UDP-N-acetyl-alpha-D-galactosamine:polypeptide N-acetylgalactosaminyltransferase-like 6	2	0	0	0	1	0.7684
GAN	gigaxonin	0	0	0	4	1	0.400903
GAS1	growth arrest-specific 1	1	0	2	0	1	0.913771
GAS2	growth arrest-specific 2	0	1	1	4	1	0.792409
GAS7	growth arrest-specific 7	0	0	0	0	1	0.247992
GATA3	GATA binding protein 3	0	1	6	2	1	0.786269
ABCA1	ATP-binding cassette, sub-family A (ABC1), member 1	1	0	1	6	1	0.347358
GBA3	glucosidase, beta, acid 3	2	0	0	0	1	2.06997
GBF1	golgi brefeldin A resistant guanine nucleotide exchange factor 1	0	1	1	5	1	0.798651
ADAT2	adenosine deaminase, tRNA-specific 2	0	0	0	0	1	0.417401
GCET2		0	0	0	0	1	0.417401
GCNT2	glucosaminyl (N-acetyl) transferase 2, I-branching enzyme (I blood group)	2	0	0	0	1	0.374275
GCNT4	glucosaminyl (N-acetyl) transferase 4, core 2	2	0	0	0	1	0.415691
GDA	guanine deaminase	2	0	0	4	1	0.282531
GDF6	growth differentiation factor 6	2	0	0	0	1	0.482993
GFI1	growth factor independent 1 transcription repressor	0	0	1	0	1	1.01429
GGNBP2	gametogenetin binding protein 2	0	0	0	0	1	1.2522
GGPS1	geranylgeranyl diphosphate synthase 1	2	0	0	2	1	0.596638
ADD3	adducin 3 (gamma)	0	0	0	0	1	0.478436
ATP2B2	ATPase, Ca++ transporting, plasma membrane 2	3	0	0	7	1	0.314996
GIT1	G protein-coupled receptor kinase interacting ArfGAP 1	3	0	5	0	1	0.817972
GIT2	G protein-coupled receptor kinase interacting ArfGAP 2	1	1	2	0	1	0.385659
GJA1	gap junction protein, alpha 1, 43kDa	2	1	3	12	1	0.525537
GK5	glycerol kinase 5 (putative)	0	0	0	0	1	0.264826
GLCCI1	glucocorticoid induced transcript 1	0	0	0	0	1	0.370178
GLCE	glucuronic acid epimerase	2	0	0	0	1	0.385659
GLIS3	GLIS family zinc finger 3	0	0	0	0	1	0.352182
GLP1R	glucagon-like peptide 1 receptor	1	0	0	11	1	0.596638
GLRA3	glycine receptor, alpha 3	1	0	0	3	1	0.817972
GLT25D1		1	0	0	0	1	0.646041
GLT25D2		1	0	0	0	1	0.469577
GMCL1	germ cell-less, spermatogenesis associated 1	0	0	0	0	1	1.38943
ATP2B3	ATPase, Ca++ transporting, plasma membrane 3	3	0	0	7	1	0.424387
GNAI2	guanine nucleotide binding protein (G protein), alpha inhibiting activity polypeptide 2	11	0	17	26	1	0.913771
GNAI3	guanine nucleotide binding protein (G protein), alpha inhibiting activity polypeptide 3	11	0	16	22	1	0.504619
ATP5S	ATP synthase, H+ transporting, mitochondrial Fo complex, subunit s (factor B)	0	0	0	0	1	1.2522
GNB5	guanine nucleotide binding protein (G protein), beta 5	1	0	3	38	1	0.633929
GNL3L	guanine nucleotide binding protein-like 3 (nucleolar)-like	0	0	0	0	1	0.25231
ATP6V1C1	ATPase, H+ transporting, lysosomal 42kDa, V1 subunit C1	6	0	0	6	1	0.317958
GNS	glucosamine (N-acetyl)-6-sulfatase	3	0	0	4	1	0.400903
GOLGA1	golgin A1	0	0	0	0	1	0.473966
GOLGA3	golgin A3	0	0	0	0	1	0.388615
GOLGA8B	golgin A8 family, member B	0	0	0	0	1	0.342664
ATP6V1G1	ATPase, H+ transporting, lysosomal 13kDa, V1 subunit G1	6	0	0	6	1	0.897598
ATP7A	ATPase, Cu++ transporting, alpha polypeptide	0	0	0	3	1	0.367495
GOLSYN		0	0	0	0	1	0.994398
GOLT1B	golgi transport 1B	0	0	0	0	1	0.435316
GORASP2	golgi reassembly stacking protein 2, 55kDa	0	0	0	0	1	0.637915
ATXN1	ataxin 1	0	0	0	0	1	0.219068
GOT2	glutamic-oxaloacetic transaminase 2, mitochondrial	7	0	0	6	1	0.905615
GPHB5	glycoprotein hormone beta 5	0	0	0	0	1	11.2698
ATXN7L3	ataxin 7-like 3	0	0	0	0	1	0.482993
GPR107	G protein-coupled receptor 107	0	0	0	0	1	0.333647
GPR137B	G protein-coupled receptor 137B	0	0	0	0	1	0.913771
GPR137C	G protein-coupled receptor 137C	0	0	0	0	1	0.492371
AXIN2	axin 2	5	0	3	0	1	0.786269
GPR172A		0	0	0	0	1	4.22619
GPR172B		0	0	0	0	1	3.38095
GPR39	G protein-coupled receptor 39	0	0	0	4	1	1.4916
GPR6	G protein-coupled receptor 6	0	0	0	0	1	1.12698
GPR64	G protein-coupled receptor 64	0	0	0	0	1	0.646041
GPR83	G protein-coupled receptor 83	1	0	0	0	1	0.482993
AXL	AXL receptor tyrosine kinase	0	0	1	0	1	0.680729
GRAMD1A	GRAM domain containing 1A	0	0	0	0	1	1.38943
GRAMD3	GRAM domain containing 3	0	0	0	0	1	0.641954
B3GALNT1	beta-1,3-N-acetylgalactosaminyltransferase 1 (globoside blood group)	2	0	0	0	1	0.654377
B3GALT2	UDP-Gal:betaGlcNAc beta 1,3-galactosyltransferase, polypeptide 2	2	0	0	0	1	0.804988
B3GAT3	beta-1,3-glucuronyltransferase 3 (glucuronosyltransferase I)	3	0	0	0	1	0.994398
GRIN3A	glutamate receptor, ionotropic, N-methyl-D-aspartate 3A	1	0	0	0	1	0.289796
GRK6	G protein-coupled receptor kinase 6	2	0	1	0	1	0.965989
GRLF1		3	0	5	0	1	1.42857
B3GNT5	UDP-GlcNAc:betaGal beta-1,3-N-acetylglucosaminyltransferase 5	2	0	0	0	1	0.456886
GTDC1	glycosyltransferase-like domain containing 1	0	0	0	0	1	0.454836
GTF2A1L	general transcription factor IIA, 1-like	1	0	0	0	1	1.51386
GTF2B	general transcription factor IIB	1	1	0	15	1	2.89796
GTF3C2	general transcription factor IIIC, polypeptide 2, beta 110kDa	0	0	0	7	1	0.956872
GUCY1A3	guanylate cyclase 1, soluble, alpha 3	5	0	0	3	1	0.579592
GYPA	glycophorin A (MNS blood group)	2	0	0	0	1	0.53104
GYS1	glycogen synthase 1 (muscle)	2	0	1	3	1	0.654377
H1F0	H1 histone family, member 0	0	0	0	4	1	0.956872
H2AFY	H2A histone family, member Y	1	0	1	0	1	1.07903
H3F3A	H3 histone, family 3A	1	0	2	11	1	3.49753
HABP4	hyaluronan binding protein 4	0	0	0	4	1	0.699509
HAND2	heart and neural crest derivatives expressed 2	0	1	0	0	1	0.939151
HAS2	hyaluronan synthase 2	0	0	0	0	1	0.751322
HAS3	hyaluronan synthase 3	0	0	0	0	1	0.391616
HAVCR2	hepatitis A virus cellular receptor 2	0	0	0	0	1	0.774264
ADHFE1	alcohol dehydrogenase, iron containing, 1	0	0	0	4	1	0.956872
HBXIP		0	0	0	0	1	1.71913
HCN3	hyperpolarization activated cyclic nucleotide-gated potassium channel 3	0	0	0	3	1	1.05655
B4GALT6	UDP-Gal:betaGlcNAc beta 1,4- galactosyltransferase, polypeptide 6	2	0	0	6	1	0.467412
HDAC9	histone deacetylase 9	0	1	2	0	1	0.375661
HECA	headcase homolog (Drosophila)	0	0	0	0	1	0.489994
BACH1	BTB and CNC homology 1, basic leucine zipper transcription factor 1	0	0	0	0	1	0.397759
HECTD3	HECT domain containing E3 ubiquitin protein ligase 3	0	0	0	4	1	1.16585
HECW1	HECT, C2 and WW domain containing E3 ubiquitin protein ligase 1	0	0	0	0	1	0.576299
HECW2	HECT, C2 and WW domain containing E3 ubiquitin protein ligase 2	0	0	0	0	1	0.471761
HEG1	heart development protein with EGF-like domains 1	0	0	0	0	1	0.431611
HERC4	HECT and RLD domain containing E3 ubiquitin protein ligase 4	1	0	0	0	1	0.5573
HERPUD2	HERPUD family member 2	0	0	0	0	1	0.81143
ABCB9	ATP-binding cassette, sub-family B (MDR/TAP), member 9	2	0	0	0	1	0.897598
HEY2	hes-related family bHLH transcription factor with YRPW motif 2	0	0	2	0	1	0.504619
HHIP	hedgehog interacting protein	3	0	1	0	1	0.984746
BAG5	BCL2-associated athanogene 5	0	0	0	0	1	0.452806
HIF3A	hypoxia inducible factor 3, alpha subunit	0	0	1	0	1	0.348552
BAHD1	bromo adjacent homology domain containing 1	0	0	0	0	1	0.433456
BAI2	brain-specific angiogenesis inhibitor 2	0	0	0	0	1	3.07359
BAMBI	BMP and activin membrane-bound inhibitor	0	0	2	0	1	0.905615
BAZ2A	bromodomain adjacent to zinc finger domain, 2A	0	0	0	0	1	0.388615
HMBOX1	homeobox containing 1	0	0	0	0	1	0.487637
HMG20A	high mobility group 20A	0	0	0	0	1	0.439085
BAZ2B	bromodomain adjacent to zinc finger domain, 2B	0	0	0	0	1	0.497199
ADNP2	ADNP homeobox 2	0	0	0	0	1	0.654377
HMGCS1	3-hydroxy-3-methylglutaryl-CoA synthase 1 (soluble)	5	0	1	2	1	0.573042
HN1	hematological and neurological expressed 1	0	0	0	0	1	0.762621
HNF4A	hepatocyte nuclear factor 4, alpha	1	0	3	6	1	0.633929
HNRNPA3	heterogeneous nuclear ribonucleoprotein A3	1	0	0	6	1	0.271927
HNRNPD	heterogeneous nuclear ribonucleoprotein D (AU-rich element RNA binding protein 1, 37kDa)	0	0	0	11	1	1.16585
HNRNPU	heterogeneous nuclear ribonucleoprotein U (scaffold attachment factor A)	1	0	0	6	1	0.393134
HOOK1	hook microtubule-tethering protein 1	0	0	0	0	1	0.405714
HOOK3	hook microtubule-tethering protein 3	0	0	0	0	1	0.586292
HOXB4	homeobox B4	0	0	0	0	1	0.817972
HOXB8	homeobox B8	0	0	0	0	1	1.03499
HP1BP3	heterochromatin protein 1, binding protein 3	0	0	0	0	1	0.478436
HPCAL4	hippocalcin like 4	0	0	0	0	1	0.367495
HPS5	Hermansky-Pudlak syndrome 5	0	0	0	0	1	0.667292
HPSE2	heparanase 2	2	0	0	0	1	1.84416
ADO	2-aminoethanethiol (cysteamine) dioxygenase	2	0	0	0	1	0.539513
HSF5	heat shock transcription factor family member 5	0	0	0	0	1	0.450794
HSPA8	heat shock 70kDa protein 8	6	0	2	14	1	1.87831
HTR2C	5-hydroxytryptamine (serotonin) receptor 2C, G protein-coupled	3	0	0	8	1	0.343826
HTR4	5-hydroxytryptamine (serotonin) receptor 4, G protein-coupled	2	0	0	8	1	0.193566
IDH3G	isocitrate dehydrogenase 3 (NAD+) gamma	2	0	0	4	1	1.84416
IER5L	immediate early response 5-like	0	0	0	0	1	0.897598
IGF1	insulin-like growth factor 1 (somatomedin C)	13	7	6	7	1	0.264826
IGF1R	insulin-like growth factor 1 receptor	10	8	6	0	1	0.25231
BCL11A	B-cell CLL/lymphoma 11A (zinc finger protein)	0	0	0	0	1	0.29571
IGFBP3	insulin-like growth factor binding protein 3	1	1	3	2	1	0.845239
IGFBP5	insulin-like growth factor binding protein 5	0	0	0	2	1	0.400903
ADRA1B	adrenoceptor alpha 1B	4	0	1	9	1	1.46998
IHH	indian hedgehog	1	0	1	4	1	1.15259
IHPK1		0	0	0	0	1	0.347358
IKBKE	inhibitor of kappa light polypeptide gene enhancer in B-cells, kinase epsilon	4	0	0	14	1	1.74877
ADSS	adenylosuccinate synthase	3	0	0	4	1	0.881987
BCL2L11	BCL2-like 11 (apoptosis facilitator)	0	0	4	10	1	0.315977
IL1RAP	interleukin 1 receptor accessory protein	2	1	0	4	1	0.26209
IL1RN	interleukin 1 receptor antagonist	0	1	1	4	1	0.852339
IL22RA2	interleukin 22 receptor, alpha 2	2	1	0	0	1	0.762621
IL25	interleukin 25	1	0	0	0	1	1.19328
IL6R	interleukin 6 receptor	3	2	2	4	1	0.489994
IL8	interleukin 8	13	9	12	11	1	0.939151
INA	internexin neuronal intermediate filament protein, alpha	0	0	0	0	1	0.637915
INADL	InaD-like (Drosophila)	1	0	0	4	1	0.44292
ING4	inhibitor of growth family, member 4	0	0	0	0	1	0.922075
INHBA	inhibin, beta A	2	0	1	4	1	1.33459
ABLIM1	actin binding LIM protein 1	1	0	0	4	1	0.318958
INO80	INO80 complex subunit	0	0	0	0	1	0.551242
INPP5D	inositol polyphosphate-5-phosphatase, 145kDa	5	0	11	12	1	1.07903
INTS6	integrator complex subunit 6	0	0	0	0	1	0.417401
IPO11	importin 11	0	0	0	0	1	0.654377
IQGAP1	IQ motif containing GTPase activating protein 1	2	0	11	6	1	0.473966
IQGAP3	IQ motif containing GTPase activating protein 3	1	0	2	0	1	0.866909
IQSEC1	IQ motif and Sec7 domain 1	1	0	2	0	1	0.646041
IQSEC2	IQ motif and Sec7 domain 2	1	0	0	0	1	0.467412
IRAK1	interleukin-1 receptor-associated kinase 1	6	4	3	39	1	0.83825
ABLIM3	actin binding LIM protein family, member 3	1	0	0	4	1	0.514865
AACS	acetoacetyl-CoA synthetase	1	0	0	0	1	0.786269
IRF5	interferon regulatory factor 5	1	0	1	5	1	0.889726
IRF9	interferon regulatory factor 9	2	1	1	5	1	0.685327
IRS1	insulin receptor substrate 1	5	7	10	15	1	0.824625
BDNF	brain-derived neurotrophic factor	3	0	4	0	1	0.377058
ITFG1	integrin alpha FG-GAP repeat containing 1	0	0	0	0	1	1.84416
ITGA10	integrin, alpha 10	6	0	5	2	1	0.512266
ITGA11	integrin, alpha 11	6	0	5	2	1	0.7684
ITGA4	integrin, alpha 4 (antigen CD49D, alpha 4 subunit of VLA-4 receptor)	11	3	9	7	1	0.658628
BDP1	B double prime 1, subunit of RNA polymerase III transcription initiation factor IIIB	0	0	0	8	1	0.313051
ITK	IL2-inducible T-cell kinase	3	1	3	4	1	0.47619
ITPKB	inositol-trisphosphate 3-kinase B	4	0	0	0	1	0.426171
ITSN1	intersectin 1 (SH3 domain protein)	0	0	3	10	1	0.375661
BEST1	bestrophin 1	0	0	0	0	1	1.20748
JAG1	jagged 1	1	1	2	4	1	0.520146
JAK1	Janus kinase 1	6	9	11	12	1	0.689991
JAK2	Janus kinase 2	5	12	20	15	1	0.913771
JAKMIP1	janus kinase and microtubule interacting protein 1	0	0	0	0	1	1.77945
JARID1B		0	0	0	0	1	1.84416
JARID1D		0	0	0	0	1	1.2522
JARID2	jumonji, AT rich interactive domain 2	0	0	0	0	1	0.458952
AGAP2	ArfGAP with GTPase domain, ankyrin repeat and PH domain 2	1	0	1	3	1	0.751322
BICD1	bicaudal D homolog 1 (Drosophila)	0	0	0	0	1	1.15259
JMJD1C	jumonji domain containing 1C	0	0	0	2	1	0.469577
JMJD3		0	0	0	0	1	1.02453
JOSD1	Josephin domain containing 1	0	0	0	0	1	0.424387
BICD2	bicaudal D homolog 2 (Drosophila)	0	0	0	0	1	0.314996
JRKL	jerky homolog-like (mouse)	0	0	0	0	1	0.804988
JUB		0	0	2	0	1	0.497199
BIVM	basic, immunoglobulin-like variable motif containing	0	0	0	0	1	0.654377
KAT2A	K(lysine) acetyltransferase 2A	1	0	4	6	1	2.53572
KAT2B	K(lysine) acetyltransferase 2B	1	2	8	11	1	0.444862
BLMH	bleomycin hydrolase	0	0	0	4	1	1.40874
KBTBD8	kelch repeat and BTB (POZ) domain containing 8	0	0	0	0	1	0.378465
KCMF1	potassium channel modulatory factor 1	0	0	0	0	1	0.596638
BMF	Bcl2 modifying factor	0	0	0	4	1	0.292302
KCNH2	potassium voltage-gated channel, subfamily H (eag-related), member 2	0	0	0	3	1	1.71913
KCNH5	potassium voltage-gated channel, subfamily H (eag-related), member 5	0	0	0	3	1	0.774264
KCNH7	potassium voltage-gated channel, subfamily H (eag-related), member 7	0	0	0	3	1	1.63595
KCNJ10	potassium inwardly-rectifying channel, subfamily J, member 10	1	0	0	12	1	0.372899
KCNJ2	potassium inwardly-rectifying channel, subfamily J, member 2	1	0	0	12	1	0.28897
BMP1	bone morphogenetic protein 1	0	0	0	4	1	0.38131
KCNMB2	potassium large conductance calcium-activated channel, subfamily M, beta member 2	1	0	0	7	1	0.654377
KCNN3	potassium intermediate/small conductance calcium-activated channel, subfamily N, member 3	0	0	0	3	1	1.51386
BMP2	bone morphogenetic protein 2	5	1	1	2	1	0.817972
KCTD11	potassium channel tetramerization domain containing 11	0	0	0	0	1	0.745799
KCTD15	potassium channel tetramerization domain containing 15	0	0	0	0	1	0.528273
KCTD18	potassium channel tetramerization domain containing 18	0	0	0	0	1	0.81143
KDELC2	KDEL (Lys-Asp-Glu-Leu) containing 2	0	0	0	0	1	0.463144
KHDRBS1	KH domain containing, RNA binding, signal transduction associated 1	0	0	0	0	1	0.751322
KIAA0226	KIAA0226	0	0	0	0	1	0.372899
BMPR2	bone morphogenetic protein receptor, type II (serine/threonine kinase)	2	1	3	2	1	0.244406
KIAA0430	KIAA0430	0	0	0	0	1	0.47619
KIAA0494		0	0	0	0	1	0.39011
KIAA0513	KIAA0513	0	0	0	0	1	0.303678
KIAA0831		0	0	0	0	1	0.375661
KIAA0895	KIAA0895	0	0	0	0	1	0.469577
KIAA0922	KIAA0922	0	0	0	0	1	3.75661
KIAA1024	KIAA1024	0	0	0	0	1	0.326137
KIAA1045	KIAA1045	0	0	0	0	1	0.259408
KIAA1128		0	0	0	0	1	0.343826
KIAA1147	KIAA1147	0	0	0	0	1	0.301871
KIAA1191	KIAA1191	0	0	0	0	1	0.751322
KIAA1199	KIAA1199	0	0	0	0	1	0.454836
KIAA1217	KIAA1217	0	0	0	0	1	0.450794
KIAA1267		0	0	0	0	1	0.641954
KIAA1274		0	0	0	0	1	0.596638
KIAA1333		0	0	0	0	1	0.551242
KIAA1462	KIAA1462	0	0	0	0	1	0.314996
KIAA1468	KIAA1468	0	0	0	0	1	0.582924
KIAA1522	KIAA1522	0	0	0	0	1	0.514865
KIAA1598	KIAA1598	0	0	0	4	1	0.586292
KIAA1715	KIAA1715	0	0	0	0	1	0.346173
KIAA1949		0	0	0	0	1	0.889726
KIAA2018	KIAA2018	0	0	0	0	1	0.266217
KIF11	kinesin family member 11	0	0	0	3	1	0.611015
KIF13A	kinesin family member 13A	0	0	0	4	1	0.576299
KIF22	kinesin family member 22	0	0	0	3	1	4.40993
KIF23	kinesin family member 23	0	0	1	8	1	0.975274
KIF24	kinesin family member 24	0	0	0	0	1	0.603741
KIF26B	kinesin family member 26B	0	0	0	0	1	1.4916
KIF3A	kinesin family member 3A	0	0	1	3	1	0.408986
KIF3B	kinesin family member 3B	0	0	0	3	1	0.317958
KIF5A	kinesin family member 5A	0	0	0	3	1	0.528273
KIF5C	kinesin family member 5C	0	0	0	3	1	0.329313
KITLG	KIT ligand	4	4	2	3	1	0.444862
KLF10	Kruppel-like factor 10	0	0	0	0	1	0.685327
KLF11	Kruppel-like factor 11	0	0	0	0	1	0.507143
AGFG2	ArfGAP with FG repeats 2	0	0	0	0	1	0.444862
KLF3	Kruppel-like factor 3 (basic)	0	0	0	0	1	0.494774
KLF4	Kruppel-like factor 4 (gut)	0	0	1	4	1	0.824625
KLF7	Kruppel-like factor 7 (ubiquitous)	0	0	0	0	1	2.53572
KLF9	Kruppel-like factor 9	0	0	0	0	1	0.371533
KLHDC3	kelch domain containing 3	0	0	0	3	1	0.751322
KLHL14	kelch-like family member 14	0	0	0	0	1	0.522829
BNIP2	BCL2/adenovirus E1B 19kDa interacting protein 2	0	0	0	3	1	0.676189
KLHL2	kelch-like family member 2	0	0	0	0	1	0.73499
BNIP3L	BCL2/adenovirus E1B 19kDa interacting protein 3-like	0	0	1	0	1	0.422619
KLHL24	kelch-like family member 24	0	0	0	0	1	0.348552
KLHL28	kelch-like family member 28	0	0	0	0	1	0.346173
KLK10	kallikrein-related peptidase 10	0	0	0	0	1	0.554256
KLRAQ1		0	0	0	0	1	1.23693
KPNA1	karyopherin alpha 1 (importin alpha 5)	0	0	1	11	1	0.301871
KPNA2	karyopherin alpha 2 (RAG cohort 1, importin alpha 1)	0	1	3	0	1	1.81123
KPNA3	karyopherin alpha 3 (importin alpha 4)	0	0	0	0	1	0.387132
BOC	BOC cell adhesion associated, oncogene regulated	0	0	1	3	1	1.00424
KRAS	Kirsten rat sarcoma viral oncogene homolog	35	1	1	41	1	0.30459
KREMEN1	kringle containing transmembrane protein 1	0	0	1	0	1	0.330387
KSR1	kinase suppressor of ras 1	0	0	3	0	1	0.478436
L3MBTL3	l(3)mbt-like 3 (Drosophila)	0	0	0	0	1	0.528273
LACE1	lactation elevated 1	0	0	0	0	1	1.4916
LAMA3	laminin, alpha 3	6	1	6	3	1	1.22204
LAMC1	laminin, gamma 1 (formerly LAMB2)	7	0	5	5	1	0.371533
LAMP3	lysosomal-associated membrane protein 3	1	0	0	0	1	0.471761
LANCL1	LanC lantibiotic synthetase component C-like 1 (bacterial)	0	0	0	0	1	0.410642
LAPTM4A	lysosomal protein transmembrane 4 alpha	1	0	0	0	1	1.51386
LARP6	La ribonucleoprotein domain family, member 6	0	0	0	0	1	2.25397
BRCA1	breast cancer 1, early onset	1	4	10	11	1	0.603741
BRCA2	breast cancer 2, early onset	3	1	5	9	1	1.5368
LCORL	ligand dependent nuclear receptor corepressor-like	0	0	0	0	1	0.393134
LDHA	lactate dehydrogenase A	5	2	2	4	1	1.07903
LDLR	low density lipoprotein receptor	3	0	0	5	1	0.512266
LDLRAD2	low density lipoprotein receptor class A domain containing 2	0	0	0	0	1	0.489994
LDLRAD3	low density lipoprotein receptor class A domain containing 3	0	0	0	0	1	0.39011
LDLRAP1	low density lipoprotein receptor adaptor protein 1	1	0	0	5	1	0.633929
LDOC1	leucine zipper, down-regulated in cancer 1	0	0	0	0	1	1.03499
LEF1	lymphoid enhancer-binding factor 1	11	3	2	0	1	0.71935
LFNG	LFNG O-fucosylpeptide 3-beta-N-acetylglucosaminyltransferase	1	0	0	0	1	0.824625
LGI1	leucine-rich, glioma inactivated 1	0	0	0	0	1	0.7684
LGR4	leucine-rich repeat containing G protein-coupled receptor 4	1	0	0	0	1	0.551242
LHX2	LIM homeobox 2	0	0	0	0	1	1.84416
LHX6	LIM homeobox 6	0	0	0	0	1	0.38275
LHX8	LIM homeobox 8	0	0	0	0	1	0.792409
LIF	leukemia inhibitory factor	2	1	2	0	1	0.407344
LIMA1	LIM domain and actin binding 1	0	0	1	0	1	0.745799
LIMD1	LIM domains containing 1	0	0	0	0	1	0.35341
LIMD2	LIM domain containing 2	0	0	0	0	1	0.465269
LIMK1	LIM domain kinase 1	3	4	5	6	1	0.685327
AGGF1	angiogenic factor with G patch and FHA domains 1	0	0	0	0	1	0.517493
LIN7B	lin-7 homolog B (C. elegans)	0	0	0	0	1	3.49753
BRMS1L	breast cancer metastasis-suppressor 1-like	0	0	0	0	1	0.622262
LIN9	lin-9 homolog (C. elegans)	0	0	0	3	1	0.792409
LMAN2L	lectin, mannose-binding 2-like	0	0	0	0	1	0.671713
LMBR1L	limb development membrane protein 1-like	0	0	0	0	1	1.10249
BRPF1	bromodomain and PHD finger containing, 1	0	0	0	0	1	1.01429
LMO3	LIM domain only 3 (rhombotin-like 2)	0	0	0	0	1	0.397759
LMTK3	lemur tyrosine kinase 3	0	0	0	0	1	2.1131
LNX1	ligand of numb-protein X 1, E3 ubiquitin protein ligase	0	0	1	0	1	0.965989
LOXL3	lysyl oxidase-like 3	0	0	0	0	1	0.913771
LPGAT1	lysophosphatidylglycerol acyltransferase 1	1	0	0	0	1	0.332553
LPHN1	latrophilin 1	0	0	0	0	1	0.439085
BRPF3	bromodomain and PHD finger containing, 3	0	0	0	4	1	0.489994
LPPR2	lipid phosphate phosphatase-related protein type 2	0	0	0	0	1	0.689991
LRAT	lecithin retinol acyltransferase (phosphatidylcholine--retinol O-acyltransferase)	1	0	2	3	1	0.375661
LRFN5	leucine rich repeat and fibronectin type III domain containing 5	0	0	0	0	1	2.74131
LRIG1	leucine-rich repeats and immunoglobulin-like domains 1	0	0	2	2	1	0.626102
LRP10	low density lipoprotein receptor-related protein 10	0	0	0	0	1	1.95055
ABAT	4-aminobutyrate aminotransferase	6	0	0	5	1	0.412311
LRP2	low density lipoprotein receptor-related protein 2	1	0	1	3	1	1.05655
LRP4	low density lipoprotein receptor-related protein 4	0	0	0	0	1	0.422619
LRRC14	leucine rich repeat containing 14	0	0	0	0	1	0.404098
LRRC15	leucine rich repeat containing 15	0	0	0	0	1	0.364851
AGPAT5	1-acylglycerol-3-phosphate O-acyltransferase 5	0	0	0	3	1	0.402494
LRRC59	leucine rich repeat containing 59	0	0	0	0	1	0.563492
LRRC7	leucine rich repeat containing 7	0	0	0	0	1	0.5897
LRRFIP1	leucine rich repeat (in FLII) interacting protein 1	0	0	0	0	1	0.53104
LRRTM2	leucine rich repeat transmembrane neuronal 2	0	0	0	0	1	0.922075
LRRTM3	leucine rich repeat transmembrane neuronal 3	0	0	0	0	1	0.38131
LSM14A	LSM14A, SCD6 homolog A (S. cerevisiae)	0	0	0	0	1	0.545315
LTB	lymphotoxin beta (TNF superfamily, member 3)	1	0	0	0	1	1.42857
LTBP2	latent transforming growth factor beta binding protein 2	0	0	0	0	1	0.413995
LUZP1	leucine zipper protein 1	0	0	0	0	1	0.314996
LUZP2	leucine zipper protein 2	0	0	0	0	1	0.402494
LY75	lymphocyte antigen 75	0	0	0	0	1	0.607357
BSN	bassoon presynaptic cytomatrix protein	0	0	0	0	1	0.315977
LYRM2	LYR motif containing 2	0	0	0	0	1	0.323021
LYSMD3	LysM, putative peptidoglycan-binding, domain containing 3	0	0	0	0	1	0.400903
LYSMD4	LysM, putative peptidoglycan-binding, domain containing 4	0	0	0	0	1	0.573042
BTBD10	BTB (POZ) domain containing 10	0	0	0	0	1	0.786269
LYVE1	lymphatic vessel endothelial hyaluronan receptor 1	0	0	0	0	1	0.740354
M6PR	mannose-6-phosphate receptor (cation dependent)	2	0	0	4	1	0.563492
MACF1	microtubule-actin crosslinking factor 1	0	0	0	0	1	0.22146
MAF1	MAF1 homolog (S. cerevisiae)	0	0	0	0	1	1.00424
MAFB	v-maf avian musculoaponeurotic fibrosarcoma oncogene homolog B	0	0	0	0	1	0.637915
MAGI2	membrane associated guanylate kinase, WW and PDZ domain containing 2	1	0	0	2	1	0.471761
MAGI3	membrane associated guanylate kinase, WW and PDZ domain containing 3	1	0	1	0	1	0.435316
MAL2	mal, T-cell differentiation protein 2 (gene/pseudogene)	0	0	0	0	1	0.413995
MAN1C1	mannosidase, alpha, class 1C, member 1	3	0	0	6	1	0.798651
MAOA	monoamine oxidase A	8	0	0	15	1	0.448799
MAP1A	microtubule-associated protein 1A	0	0	0	0	1	0.626102
MAP2	microtubule-associated protein 2	0	1	1	0	1	0.334747
MAP2K1	mitogen-activated protein kinase kinase 1	37	44	28	61	1	0.780218
MAP2K3	mitogen-activated protein kinase kinase 3	6	10	12	23	1	1.07903
MAP3K1	mitogen-activated protein kinase kinase kinase 1, E3 ubiquitin protein ligase	5	28	18	18	1	0.374275
MAP3K10	mitogen-activated protein kinase kinase kinase 10	1	1	1	0	1	2.25397
MAP3K11	mitogen-activated protein kinase kinase kinase 11	1	1	4	0	1	0.859565
BTBD11	BTB (POZ) domain containing 11	0	0	0	0	1	0.525537
BTBD3	BTB (POZ) domain containing 3	0	0	0	0	1	0.338095
BTBD7	BTB (POZ) domain containing 7	0	0	0	0	1	0.29571
BTG2	BTG family, member 2	0	0	1	0	1	0.422619
MAP3K5	mitogen-activated protein kinase kinase kinase 5	4	5	4	0	1	1.05655
BTG3	BTG family, member 3	0	0	0	0	1	1.74877
BTN1A1	butyrophilin, subfamily 1, member A1	0	0	0	0	1	0.622262
MAP3K9	mitogen-activated protein kinase kinase kinase 9	1	2	0	0	1	0.444862
MAP4K3	mitogen-activated protein kinase kinase kinase kinase 3	1	1	1	0	1	0.641954
MAP4K4	mitogen-activated protein kinase kinase kinase kinase 4	1	1	4	0	1	0.35589
MAP7	microtubule-associated protein 7	0	0	0	0	1	0.569824
MAPK1	mitogen-activated protein kinase 1	50	40	52	84	1	0.315977
MAPK11	mitogen-activated protein kinase 11	18	2	18	45	1	0.889726
BTN3A1	butyrophilin, subfamily 3, member A1	0	0	0	0	1	0.729701
MAPK9	mitogen-activated protein kinase 9	24	1	22	25	1	0.786269
BZW1	basic leucine zipper and W2 domains 1	0	0	0	0	1	0.563492
MAPRE3	microtubule-associated protein, RP/EB family, member 3	0	0	0	0	1	0.407344
MAPT	microtubule-associated protein tau	2	2	2	4	1	0.404098
MARCH4	membrane-associated ring finger (C3HC4) 4, E3 ubiquitin protein ligase	0	0	0	0	1	0.603741
MARCH5	membrane-associated ring finger (C3HC4) 5	0	0	0	0	1	0.357143
C10ORF129	chromosome 10 open reading frame 129	0	0	0	0	1	0.751322
MARCH7	membrane-associated ring finger (C3HC4) 7, E3 ubiquitin protein ligase	0	0	0	0	1	0.422619
MARCH8	membrane-associated ring finger (C3HC4) 8, E3 ubiquitin protein ligase	0	0	0	0	1	1.01429
MARCH9	membrane-associated ring finger (C3HC4) 9	0	0	0	0	1	0.641954
MARCKSL1	MARCKS-like 1	2	0	0	0	1	0.922075
ABT1	activator of basal transcription 1	0	0	0	0	1	0.745799
C11ORF30	chromosome 11 open reading frame 30	0	0	0	0	1	0.497199
C11ORF68	chromosome 11 open reading frame 68	0	0	0	0	1	1.12698
MASTL	microtubule associated serine/threonine kinase-like	0	0	0	0	1	2.47387
MAT2A	methionine adenosyltransferase II, alpha	3	0	1	4	1	0.509691
MAT2B	methionine adenosyltransferase II, beta	3	0	0	4	1	0.671713
MATR3	matrin 3	0	0	0	0	1	0.419126
MBD5	methyl-CpG binding domain protein 5	0	0	0	0	1	0.874386
MBD6	methyl-CpG binding domain protein 6	0	0	0	0	1	0.461039
MBNL1	muscleblind-like splicing regulator 1	0	0	0	0	1	0.274874
MBNL2	muscleblind-like splicing regulator 2	0	0	0	0	1	0.28332
MBTD1	mbt domain containing 1	0	0	0	0	1	0.499649
MBTPS1	membrane-bound transcription factor peptidase, site 1	1	0	0	3	1	1.15259
MCF2L	MCF.2 cell line derived transforming sequence-like	0	0	3	10	1	0.435316
C11ORF82	chromosome 11 open reading frame 82	0	0	0	0	1	1.46998
MCHR2	melanin-concentrating hormone receptor 2	1	0	0	8	1	0.751322
MCL1	myeloid cell leukemia sequence 1 (BCL2-related)	0	0	4	0	1	0.362245
MCM10	minichromosome maintenance complex component 10	0	0	0	13	1	0.62999
MCPH1	microcephalin 1	0	0	0	0	1	1.56044
MDGA1	MAM domain containing glycosylphosphatidylinositol anchor 1	0	0	0	0	1	0.315977
C11ORF9		0	0	0	0	1	0.408986
MED12L	mediator complex subunit 12-like	0	0	0	0	1	0.566639
MED13	mediator complex subunit 13	0	0	0	4	1	0.346173
MED17	mediator complex subunit 17	0	0	0	4	1	0.774264
MED19	mediator complex subunit 19	0	0	0	2	1	0.975274
MEF2A	myocyte enhancer factor 2A	0	6	1	31	1	0.385659
MEF2D	myocyte enhancer factor 2D	0	7	2	3	1	0.277127
MEGF11	multiple EGF-like-domains 11	0	0	0	0	1	0.377058
MEIS1	Meis homeobox 1	0	0	0	0	1	0.354645
MEIS2	Meis homeobox 2	0	0	0	0	1	0.39011
MEP1A	meprin A, alpha (PABA peptide hydrolase)	1	0	0	0	1	1.87831
AHCY	adenosylhomocysteinase	3	0	0	4	1	0.994398
C12ORF48		0	0	0	0	1	0.699509
METTL4	methyltransferase like 4	0	0	0	0	1	0.650184
METTL7A	methyltransferase like 7A	0	0	0	0	1	0.426171
C12ORF59		0	0	0	0	1	0.658628
C13ORF1		0	0	0	0	1	0.412311
MEX3D	mex-3 RNA binding family member D	0	0	0	0	1	1.31725
MFAP3L	microfibrillar-associated protein 3-like	0	0	0	0	1	0.316964
MFAP5	microfibrillar associated protein 5	0	0	1	0	1	0.473966
MFN2	mitofusin 2	0	0	0	2	1	0.579592
MFSD6	major facilitator superfamily domain containing 6	0	0	0	0	1	0.545315
C14ORF145		0	0	0	0	1	0.600169
MGAT5B	mannosyl (alpha-1,6-)-glycoprotein beta-1,6-N-acetyl-glucosaminyltransferase, isozyme B	2	0	0	0	1	0.845239
MGEA5	meningioma expressed antigen 5 (hyaluronidase)	0	0	0	0	1	0.440993
MGLL	monoglyceride lipase	2	0	0	11	1	0.44292
MID1	midline 1 (Opitz/BBB syndrome)	1	0	0	0	1	0.400903
MIDN	midnolin	0	0	0	0	1	0.740354
MIER2	mesoderm induction early response 1, family member 2	0	0	0	0	1	0.984746
C14ORF147		0	0	0	0	1	0.533834
C14ORF28	chromosome 14 open reading frame 28	0	0	0	0	1	0.573042
MIPOL1	mirror-image polydactyly 1	0	0	0	0	1	0.399326
C14ORF43		0	0	0	0	1	0.28897
C15ORF53	chromosome 15 open reading frame 53	0	0	0	0	1	0.905615
MKLN1	muskelin 1, intracellular mediator containing kelch motifs	0	0	0	0	1	0.258088
MKNK2	MAP kinase interacting serine/threonine kinase 2	2	2	0	0	1	0.654377
MKRN1	makorin ring finger protein 1	0	0	0	4	1	0.431611
C16ORF5		0	0	0	0	1	0.751322
MLL3		0	0	0	0	1	0.461039
MLL4		0	0	0	0	1	1.91375
MLL5		0	0	0	0	1	0.332553
MLLT1	myeloid/lymphoid or mixed-lineage leukemia (trithorax homolog, Drosophila)	,	,	,	,	,	,	0.586292
MLLT3	myeloid/lymphoid or mixed-lineage leukemia (trithorax homolog, Drosophila)	,	,	,	,	,	,	0.539513
MMAB	methylmalonic aciduria (cobalamin deficiency) cblB type	2	0	0	0	1	0.433456
MMGT1	membrane magnesium transporter 1	0	0	0	0	1	0.362245
C16ORF58	chromosome 16 open reading frame 58	0	0	0	0	1	0.780218
MMP2	matrix metallopeptidase 2 (gelatinase A, 72kDa gelatinase, 72kDa type IV collagenase)	4	0	11	2	1	0.73499
MMP24	matrix metallopeptidase 24 (membrane-inserted)	0	0	0	0	1	0.420865
MMP3	matrix metallopeptidase 3 (stromelysin 1, progelatinase)	0	0	3	0	1	1.60998
MNT	MNT, MAX dimerization protein	0	0	0	0	1	0.437192
MOBKL3		0	0	0	0	1	0.458952
MON1A	MON1 secretory trafficking family member A	0	0	0	0	1	2.3052
MON2	MON2 homolog (S. cerevisiae)	0	0	0	0	1	0.344996
MORF4L1	mortality factor 4 like 1	0	0	0	0	1	1.04565
MOSPD1	motile sperm domain containing 1	0	0	0	0	1	0.600169
MPHOSPH9	M-phase phosphoprotein 9	0	0	0	0	1	1.71913
MPO	myeloperoxidase	1	0	2	0	1	1.4916
MPP2	membrane protein, palmitoylated 2 (MAGUK p55 subfamily member 2)	0	0	0	0	1	0.448799
MPP5	membrane protein, palmitoylated 5 (MAGUK p55 subfamily member 5)	1	0	0	4	1	0.427968
MPPE1	metallophosphoesterase 1	0	0	0	0	1	1.04565
MR1	major histocompatibility complex, class I-related	0	0	0	0	1	0.939151
MRC1	mannose receptor, C type 1	1	0	0	5	1	0.947932
MRPL33	mitochondrial ribosomal protein L33	0	0	0	0	1	2.60073
MRPL43	mitochondrial ribosomal protein L43	0	0	0	0	1	0.61472
MRPL52	mitochondrial ribosomal protein L52	0	0	0	0	1	1.00424
MRPS25	mitochondrial ribosomal protein S25	0	0	0	0	1	0.318958
MS4A1	membrane-spanning 4-domains, subfamily A, member 1	1	0	0	0	1	0.563492
C16ORF70	chromosome 16 open reading frame 70	0	0	0	0	1	0.533834
MSL2	male-specific lethal 2 homolog (Drosophila)	0	0	0	0	1	0.427968
MSR1	macrophage scavenger receptor 1	1	0	0	0	1	0.429783
MSTN	myostatin	0	0	0	0	1	0.525537
MSTO1	misato 1, mitochondrial distribution and morphology regulator	0	0	0	0	1	0.439085
C16ORF72	chromosome 16 open reading frame 72	0	0	0	0	1	0.366168
MTERFD2	MTERF domain containing 2	0	0	0	0	1	0.415691
C17ORF39		0	0	0	0	1	0.405714
MTMR3	myotubularin related protein 3	0	0	0	0	1	0.352182
MTMR4	myotubularin related protein 4	0	0	0	0	1	0.374275
MTMR9	myotubularin related protein 9	0	0	0	0	1	0.314996
MTUS1	microtubule associated tumor suppressor 1	0	0	0	0	1	0.348552
MUT	methylmalonyl CoA mutase	3	0	0	4	1	1.66276
MXD1	MAX dimerization protein 1	0	0	2	0	1	0.30459
MXD4	MAX dimerization protein 4	0	0	1	0	1	0.536659
MXI1	MAX interactor 1, dimerization protein	0	0	0	0	1	0.396206
C18ORF25	chromosome 18 open reading frame 25	0	0	0	0	1	0.292302
C19ORF2		0	0	0	0	1	1.00424
MYC	v-myc avian myelocytomatosis viral oncogene homolog	14	13	22	8	1	2.53572
MYCL1		0	0	0	0	1	0.44292
C1ORF107		0	0	0	0	1	0.271927
MYD88	myeloid differentiation primary response 88	6	5	3	25	1	0.881987
MYF5	myogenic factor 5	0	0	1	3	1	1.84416
MYH9	myosin, heavy chain 9, non-muscle	3	0	0	5	1	0.704365
MYLIP	myosin regulatory light chain interacting protein	0	0	0	0	1	0.676189
MYLK	myosin light chain kinase	5	6	1	2	1	0.319964
MYNN	myoneurin	0	0	0	0	1	0.551242
MYO10	myosin X	1	0	1	3	1	0.586292
MYO1C	myosin IC	0	0	0	0	1	0.548263
C1ORF130		0	0	0	0	1	0.333647
MYO6	myosin VI	0	0	1	9	1	0.333647
MYOZ3	myozenin 3	0	0	0	0	1	0.494774
MYPN	myopalladin	0	0	0	0	1	0.704365
MYRIP	myosin VIIA and Rab interacting protein	0	0	0	0	1	0.482993
MYT1	myelin transcription factor 1	0	3	0	0	1	0.596638
MYT1L	myelin transcription factor 1-like	0	0	0	0	1	0.371533
N4BP1	NEDD4 binding protein 1	0	0	0	0	1	0.339226
NAGK	N-acetylglucosamine kinase	1	0	0	0	1	2.66917
NAIP	NLR family, apoptosis inhibitory protein	1	0	0	0	1	0.582924
NAMPT	nicotinamide phosphoribosyltransferase	1	0	0	5	1	0.388615
NANOS1	nanos homolog 1 (Drosophila)	0	0	0	0	1	1.19328
NAP5		0	0	0	0	1	0.897598
C1ORF144		0	0	0	0	1	0.426171
NAT12		0	0	0	0	1	0.480704
NAT13		0	0	0	0	1	0.424387
NAV1	neuron navigator 1	0	0	0	0	1	0.224897
C1ORF63	chromosome 1 open reading frame 63	0	0	0	0	1	1.44898
C1ORF83		0	0	0	0	1	0.384199
NBEA	neurobeachin	0	0	0	0	1	0.504619
NBL1	neuroblastoma 1, DAN family BMP antagonist	0	0	0	0	1	0.852339
AHCYL2	adenosylhomocysteinase-like 2	3	0	0	0	1	0.35589
NCDN	neurochondrin	0	0	0	0	1	0.7684
NCOA1	nuclear receptor coactivator 1	0	3	9	5	1	0.419126
NCOA3	nuclear receptor coactivator 3	0	3	4	5	1	0.404098
C1QL2	complement component 1, q subcomponent-like 2	0	0	0	0	1	1.71913
NDFIP1	Nedd4 family interacting protein 1	0	0	0	0	1	0.889726
NDRG3	NDRG family member 3	0	0	0	0	1	0.487637
NDST1	N-deacetylase/N-sulfotransferase (heparan glucosaminyl) 1	2	0	0	0	1	0.319964
NDUFC2	NADH dehydrogenase (ubiquinone) 1, subcomplex unknown, 2, 14.5kDa	5	0	0	4	1	0.685327
NEB	nebulin	0	0	0	2	1	1.84416
NEDD4L	neural precursor cell expressed, developmentally down-regulated 4-like, E3 ubiquitin protein ligase	3	0	3	4	1	0.469577
NEFH	neurofilament, heavy polypeptide	1	0	0	0	1	1.07903
NEGR1	neuronal growth regulator 1	1	0	0	0	1	0.35589
NEK9	NIMA-related kinase 9	0	0	0	0	1	0.467412
NETO2	neuropilin (NRP) and tolloid (TLL)-like 2	0	0	0	0	1	0.569824
NEUROD1	neuronal differentiation 1	1	0	0	4	1	0.520146
C20ORF103		0	0	0	0	1	0.913771
NEUROG1	neurogenin 1	0	0	1	0	1	1.16585
C20ORF112	chromosome 20 open reading frame 112	0	0	0	0	1	1.10249
NF2	neurofibromin 2 (merlin)	0	0	1	0	1	0.305508
NFASC	neurofascin	1	0	0	5	1	0.294851
C21ORF66		0	0	0	0	1	0.569824
NFATC1	nuclear factor of activated T-cells, cytoplasmic, calcineurin-dependent 1	6	11	8	0	1	0.607357
NFATC2IP	nuclear factor of activated T-cells, cytoplasmic, calcineurin-dependent 2 interacting protein	0	0	0	0	1	0.504619
NFATC4	nuclear factor of activated T-cells, cytoplasmic, calcineurin-dependent 4	7	7	1	0	1	0.522829
NFE2L1	nuclear factor, erythroid 2-like 1	0	0	0	0	1	0.536659
NFIA	nuclear factor I/A	0	0	1	5	1	0.740354
NFIB	nuclear factor I/B	0	0	1	5	1	0.224399
AHNAK	AHNAK nucleoprotein	0	0	0	0	1	0.824625
NFKBIA	nuclear factor of kappa light polypeptide gene enhancer in B-cells inhibitor, alpha	20	24	11	33	1	1.91375
NHLH1	nescient helix loop helix 1	0	0	0	0	1	0.694716
C2ORF71	chromosome 2 open reading frame 71	0	0	0	0	1	0.444862
NICN1	nicolin 1	0	0	0	0	1	0.391616
NIN	ninein (GSK3B interacting protein)	0	0	0	0	1	0.321995
NIPA1	non imprinted in Prader-Willi/Angelman syndrome 1	0	0	0	0	1	0.28897
NKAIN1	Na+/K+ transporting ATPase interacting 1	0	0	0	0	1	0.59315
NKAIN2	Na+/K+ transporting ATPase interacting 2	0	0	0	0	1	0.402494
NKIRAS1	NFKB inhibitor interacting Ras-like 1	0	0	0	0	1	1.20748
NKX2-2	NK2 homeobox 2	1	0	0	6	1	1.63595
C3ORF18	chromosome 3 open reading frame 18	0	0	0	0	1	0.554256
NKX3-2	NK3 homeobox 2	0	0	0	0	1	0.984746
NLGN3	neuroligin 3	1	0	0	0	1	0.662932
NME1	NME/NM23 nucleoside diphosphate kinase 1	3	2	6	3	1	5.63492
NMUR1	neuromedin U receptor 1	1	0	0	8	1	0.650184
NOD2	nucleotide-binding oligomerization domain containing 2	2	0	1	30	1	0.956872
NOL4	nucleolar protein 4	0	0	0	0	1	0.618467
NONO	non-POU domain containing, octamer-binding	0	0	1	0	1	1.01429
NOTCH1	notch 1	3	1	4	15	1	0.676189
NOTCH2	notch 2	2	0	1	12	1	0.31402
NOTCH3	notch 3	2	0	1	12	1	0.798651
C3ORF58	chromosome 3 open reading frame 58	0	0	0	0	1	0.440993
NOX4	NADPH oxidase 4	0	0	1	0	1	2.15805
NPAS2	neuronal PAS domain protein 2	1	0	1	2	1	0.650184
C5ORF41		0	0	0	0	1	0.497199
NPAS4	neuronal PAS domain protein 4	0	0	0	0	1	0.922075
NPAT	nuclear protein, ataxia-telangiectasia locus	0	0	0	0	1	0.528273
NPEPL1	aminopeptidase-like 1	0	0	0	0	1	0.61472
NPEPPS	aminopeptidase puromycin sensitive	0	0	0	4	1	0.685327
NPLOC4	nuclear protein localization 4 homolog (S. cerevisiae)	1	0	0	0	1	0.419126
C5ORF43		0	0	0	0	1	0.676189
NR1D2	nuclear receptor subfamily 1, group D, member 2	0	0	0	3	1	0.419126
NR1I2	nuclear receptor subfamily 1, group I, member 2	0	0	0	3	1	0.804988
NR2C2	nuclear receptor subfamily 2, group C, member 2	0	0	1	3	1	0.291461
NR3C2	nuclear receptor subfamily 3, group C, member 2	1	0	0	3	1	0.338095
C5ORF46	chromosome 5 open reading frame 46	0	0	0	0	1	2.66917
C6ORF120	chromosome 6 open reading frame 120	0	0	0	0	1	0.439085
NRAS	neuroblastoma RAS viral (v-ras) oncogene homolog	30	0	22	41	1	0.641954
NRBP1	nuclear receptor binding protein 1	0	0	0	3	1	1.10249
NRIP3	nuclear receptor interacting protein 3	0	0	0	0	1	1.2522
NRN1	neuritin 1	0	0	0	0	1	0.947932
C6ORF89	chromosome 6 open reading frame 89	0	0	0	0	1	0.29571
NRSN1	neurensin 1	0	0	0	0	1	0.458952
NRXN2	neurexin 2	1	0	0	0	1	0.804988
NSL1	NSL1, MIS12 kinetochore complex component	0	0	0	5	1	0.209997
C7ORF16		1	0	0	0	1	0.650184
NTNG1	netrin G1	1	0	0	0	1	0.299199
C7ORF41		0	0	0	0	1	0.311131
NUAK1	NUAK family, SNF1-like kinase, 1	0	0	0	0	1	0.301871
NUDT11	nudix (nucleoside diphosphate linked moiety X)-type motif 11	0	0	0	0	1	0.514865
NUDT4	nudix (nucleoside diphosphate linked moiety X)-type motif 4	0	0	0	0	1	0.319964
NUDT8	nudix (nucleoside diphosphate linked moiety X)-type motif 8	0	0	0	0	1	1.60998
C7ORF43	chromosome 7 open reading frame 43	0	0	0	0	1	0.930538
NUMB	numb homolog (Drosophila)	1	0	2	4	1	0.437192
C7ORF60	chromosome 7 open reading frame 60	0	0	0	0	1	0.405714
NUP35	nucleoporin 35kDa	1	0	0	34	1	0.939151
NUP43	nucleoporin 43kDa	1	0	0	39	1	0.499649
OBFC2A		0	0	0	0	1	0.456886
OCLN	occludin	5	0	1	4	1	1.01429
C8ORF4	chromosome 8 open reading frame 4	0	0	0	0	1	0.582924
ODZ1		0	0	0	0	1	0.402494
OLA1	Obg-like ATPase 1	0	0	0	0	1	0.47619
OLFM1	olfactomedin 1	0	0	0	0	1	0.709292
OLFML3	olfactomedin-like 3	0	0	0	0	1	2.25397
C9ORF114	chromosome 9 open reading frame 114	0	0	0	0	1	0.53104
C9ORF125		0	0	0	0	1	0.53104
OPHN1	oligophrenin 1	0	1	1	3	1	0.300085
ORAI1	ORAI calcium release-activated calcium modulator 1	0	0	2	4	1	1.20748
ORC2L		0	1	0	0	1	0.73499
AICDA	activation-induced cytidine deaminase	2	0	1	0	1	0.499649
OSBP2	oxysterol binding protein 2	0	0	0	0	1	0.582924
OSBPL10	oxysterol binding protein-like 10	0	0	0	0	1	0.408986
OSBPL5	oxysterol binding protein-like 5	0	0	0	0	1	0.817972
OSGIN2	oxidative stress induced growth inhibitor family member 2	0	0	0	0	1	0.641954
OSM	oncostatin M	2	0	2	0	1	0.83825
OSMR	oncostatin M receptor	2	0	0	0	1	1.2839
OSR1	odd-skipped related transciption factor 1	0	0	0	0	1	0.975274
OSTM1	osteopetrosis associated transmembrane protein 1	0	0	0	0	1	0.385659
AKAP11	A kinase (PRKA) anchor protein 11	0	0	0	0	1	0.317958
OTUD7B	OTU domain containing 7B	0	0	0	0	1	0.431611
OTX1	orthodenticle homeobox 1	0	0	0	0	1	0.913771
OXR1	oxidation resistance 1	0	0	0	0	1	0.539513
OXSR1	oxidative stress responsive 1	0	0	0	0	1	0.422619
P2RX4	purinergic receptor P2X, ligand-gated ion channel, 4	2	0	0	0	1	1.44898
P4HA1	prolyl 4-hydroxylase, alpha polypeptide I	2	0	0	0	1	1.1794
PA2G4	proliferation-associated 2G4, 38kDa	0	0	1	0	1	0.774264
PACS1	phosphofurin acidic cluster sorting protein 1	0	0	0	5	1	0.762621
PAFAH1B1	platelet-activating factor acetylhydrolase 1b, regulatory subunit 1 (45kDa)	2	0	2	11	1	0.288149
PAFAH1B2	platelet-activating factor acetylhydrolase 1b, catalytic subunit 2 (30kDa)	2	0	1	0	1	0.397759
PAFAH2	platelet-activating factor acetylhydrolase 2, 40kDa	2	0	0	0	1	0.729701
PAK3	p21 protein (Cdc42/Rac)-activated kinase 3	6	1	1	4	1	1.74877
C9ORF82		0	0	0	0	1	0.792409
C9ORF86		0	0	0	0	1	0.874386
PALM	paralemmin	0	0	0	0	1	1.05655
PAM	peptidylglycine alpha-amidating monooxygenase	0	0	0	0	1	0.566639
PAN3	PAN3 poly(A) specific ribonuclease subunit homolog (S. cerevisiae)	0	0	0	5	1	0.28897
PANK3	pantothenate kinase 3	2	0	0	5	1	0.551242
PANX2	pannexin 2	0	0	0	3	1	1.04565
AKAP13	A kinase (PRKA) anchor protein 13	0	1	2	10	1	0.35589
PAPOLB	poly(A) polymerase beta (testis specific)	1	0	0	0	1	0.817972
CA7	carbonic anhydrase VII	1	0	0	0	1	1.09063
PAQR8	progestin and adipoQ receptor family member VIII	0	0	0	0	1	0.35341
PARD6B	par-6 family cell polarity regulator beta	2	0	0	4	1	0.422619
PARP16	poly (ADP-ribose) polymerase family, member 16	0	0	0	0	1	0.626102
PARVA	parvin, alpha	1	0	1	5	1	0.404098
PAWR	PRKC, apoptosis, WT1, regulator	0	0	2	0	1	1.30037
CAB39	calcium binding protein 39	1	0	1	10	1	0.420865
PBK	PDZ binding kinase	0	0	0	0	1	1.46998
PBLD	phenazine biosynthesis-like protein domain containing	0	0	0	0	1	0.467412
PBX2	pre-B-cell leukemia homeobox 2	0	0	0	0	1	0.576299
PBX3	pre-B-cell leukemia homeobox 3	0	0	0	0	1	0.480704
PCBP4	poly(rC) binding protein 4	0	0	1	0	1	0.852339
PCDH9	protocadherin 9	0	0	0	0	1	0.525537
PCDHA1	protocadherin alpha 1	0	0	0	0	1	0.429783
PCDHA10	protocadherin alpha 10	0	0	0	0	1	0.44292
PCDHA11	protocadherin alpha 11	0	0	0	0	1	0.367495
PCDHA12	protocadherin alpha 12	0	0	0	0	1	0.367495
CABLES1	Cdk5 and Abl enzyme substrate 1	0	0	2	2	1	0.83825
CACHD1	cache domain containing 1	0	0	0	0	1	0.704365
PCDHA3	protocadherin alpha 3	0	0	0	0	1	0.429783
CACNA1E	calcium channel, voltage-dependent, R type, alpha 1E subunit	3	0	0	6	1	0.413995
PCDHA5	protocadherin alpha 5	0	0	0	0	1	0.429783
CACNB1	calcium channel, voltage-dependent, beta 1 subunit	5	0	0	7	1	0.533834
PCDHA7	protocadherin alpha 7	0	0	0	0	1	0.429783
PCDHA8	protocadherin alpha 8	0	0	0	0	1	0.429783
PCDHA9	protocadherin alpha 9	0	0	0	0	1	0.301871
CACNB3	calcium channel, voltage-dependent, beta 3 subunit	5	0	0	11	1	0.658628
CACNG4	calcium channel, voltage-dependent, gamma subunit 4	5	0	0	6	1	0.566639
CADM1	cell adhesion molecule 1	1	0	0	5	1	0.440993
PCNP	PEST proteolytic signal containing nuclear protein	0	0	0	0	1	0.480704
PCYT1B	phosphate cytidylyltransferase 1, choline, beta	2	0	0	0	1	0.370178
PDDC1	Parkinson disease 7 domain containing 1	0	0	0	0	1	0.431611
PDE3A	phosphodiesterase 3A, cGMP-inhibited	3	1	0	8	1	0.984746
PDE3B	phosphodiesterase 3B, cGMP-inhibited	3	1	1	15	1	0.745799
PDE4B	phosphodiesterase 4B, cAMP-specific	1	0	0	6	1	0.548263
PDE7B	phosphodiesterase 7B	1	0	0	4	1	0.301871
AKAP6	A kinase (PRKA) anchor protein 6	0	0	0	0	1	0.366168
PDIK1L	PDLIM1 interacting kinase 1 like	0	0	0	0	1	0.348552
PDLIM2	PDZ and LIM domain 2 (mystique)	0	0	0	0	1	0.388615
PDLIM5	PDZ and LIM domain 5	0	0	0	0	1	0.368831
PDS5A	PDS5, regulator of cohesion maintenance, homolog A (S. cerevisiae)	0	0	0	0	1	0.413995
CADM4	cell adhesion molecule 4	0	0	0	0	1	0.83825
PELI1	pellino E3 ubiquitin protein ligase 1	0	0	0	21	1	0.507143
PER1	period circadian clock 1	1	0	1	2	1	0.536659
PEX11G	peroxisomal biogenesis factor 11 gamma	1	0	0	0	1	3.49753
PEX5	peroxisomal biogenesis factor 5	1	0	0	0	1	0.566639
CALB1	calbindin 1, 28kDa	0	0	0	0	1	0.551242
CALCA	calcitonin-related polypeptide alpha	1	0	0	8	1	1.37066
PFKP	phosphofructokinase, platelet	5	1	0	3	1	1.35238
PFN2	profilin 2	2	0	0	3	1	0.437192
PGBD5	piggyBac transposable element derived 5	0	0	0	0	1	0.662932
PGF	placental growth factor	7	0	1	4	1	1.2522
PGK1	phosphoglycerate kinase 1	2	1	2	4	1	1.07903
PGLYRP2	peptidoglycan recognition protein 2	0	0	0	0	1	1.38943
PGM1	phosphoglucomutase 1	7	1	1	4	1	1.44898
CALCOCO2	calcium binding and coiled-coil domain 2	0	0	0	0	1	0.569824
CALCR	calcitonin receptor	1	0	0	7	1	0.533834
PHACTR4	phosphatase and actin regulator 4	0	0	0	0	1	0.306431
PHC2	polyhomeotic homolog 2 (Drosophila)	0	0	0	0	1	0.504619
PHF1	PHD finger protein 1	0	0	0	0	1	1.13965
CALD1	caldesmon 1	1	0	0	2	1	0.354645
CALM3	calmodulin 3 (phosphorylase kinase, delta)	15	20	17	0	1	0.312088
CAMK2D	calcium/calmodulin-dependent protein kinase II delta	11	5	2	15	1	0.370178
CAMK2N1	calcium/calmodulin-dependent protein kinase II inhibitor 1	0	0	0	0	1	0.704365
PHF8	PHD finger protein 8	0	0	0	0	1	0.317958
PHKB	phosphorylase kinase, beta	2	0	0	3	1	1.00424
PHLPPL		0	0	0	0	1	0.292302
PHOX2B	paired-like homeobox 2b	0	0	0	0	1	0.740354
PHTF2	putative homeodomain transcription factor 2	0	0	0	0	1	0.399326
PI4KB	phosphatidylinositol 4-kinase, catalytic, beta	3	0	1	0	1	1.12698
PICALM	phosphatidylinositol binding clathrin assembly protein	0	1	0	4	1	0.586292
PID1	phosphotyrosine interaction domain containing 1	0	0	0	0	1	0.596638
PIK3CA	phosphatidylinositol-4,5-bisphosphate 3-kinase, catalytic subunit alpha	40	47	61	41	1	1.60998
PIK3CG	phosphatidylinositol-4,5-bisphosphate 3-kinase, catalytic subunit gamma	40	33	8	8	1	0.881987
CAMK2N2	calcium/calmodulin-dependent protein kinase II inhibitor 2	0	0	0	0	1	1.10249
PIK3R2	phosphoinositide-3-kinase, regulatory subunit 2 (beta)	39	0	13	38	1	0.560378
PIP4K2A	phosphatidylinositol-5-phosphate 4-kinase, type II, alpha	3	0	0	0	1	1.4916
PIP4K2B	phosphatidylinositol-5-phosphate 4-kinase, type II, beta	3	0	0	0	1	0.426171
PIP4K2C	phosphatidylinositol-5-phosphate 4-kinase, type II, gamma	3	0	0	0	1	0.408986
PIP5K1A	phosphatidylinositol-4-phosphate 5-kinase, type I, alpha	6	1	6	0	1	0.637915
CAMSAP1	calmodulin regulated spectrin-associated protein 1	0	0	0	0	1	0.533834
PIP5K3		4	0	0	0	1	0.306431
PITPNA	phosphatidylinositol transfer protein, alpha	0	0	1	4	1	0.35341
PITX2	paired-like homeodomain 2	1	1	1	0	1	0.47619
PKD1	polycystic kidney disease 1 (autosomal dominant)	0	0	0	0	1	0.439085
CAMSAP1L1		0	0	0	0	1	0.379883
AKAP9	A kinase (PRKA) anchor protein 9	0	1	0	16	1	0.339226
CAMTA2	calmodulin binding transcription activator 2	0	0	0	0	1	1.26786
PKNOX1	PBX/knotted 1 homeobox 1	0	0	0	0	1	0.362245
PKP4	plakophilin 4	0	0	0	0	1	0.607357
PLA2G15	phospholipase A2, group XV	2	0	0	0	1	0.586292
PLA2G2F	phospholipase A2, group IIF	14	0	0	0	1	0.61472
CANT1	calcium activated nucleotidase 1	2	0	0	0	1	0.5573
CANX	calnexin	3	0	0	13	1	0.387132
PLAGL2	pleiomorphic adenoma gene-like 2	0	0	0	0	1	0.30459
CAPN6	calpain 6	0	0	0	0	1	0.563492
PLCG1	phospholipase C, gamma 1	17	21	25	23	1	0.817972
PLCXD3	phosphatidylinositol-specific phospholipase C, X domain containing 3	0	0	0	0	1	0.26552
PLEKHA3	pleckstrin homology domain containing, family A (phosphoinositide binding specific) member 3	0	0	0	0	1	0.637915
PLEKHA4	pleckstrin homology domain containing, family A (phosphoinositide binding specific) member 4	0	0	0	0	1	3.27189
PLEKHG4B	pleckstrin homology domain containing, family G (with RhoGef domain) member 4B	0	0	0	0	1	0.262768
PLEKHM1	pleckstrin homology domain containing, family M (with RUN domain) member 1	0	0	0	0	1	0.533834
PLEKHO2	pleckstrin homology domain containing, family O member 2	1	0	0	0	1	0.53104
PLK2	polo-like kinase 2	0	0	2	0	1	1.1146
PLN	phospholamban	2	0	0	0	1	1.03499
PLOD1	procollagen-lysine, 2-oxoglutarate 5-dioxygenase 1	1	0	0	0	1	0.618467
PLP1	proteolipid protein 1	0	0	0	0	1	0.512266
PLS1	plastin 1	0	0	0	0	1	0.667292
PLSCR4	phospholipid scramblase 4	0	0	0	0	1	0.596638
PLXDC1	plexin domain containing 1	0	0	0	0	1	0.30459
PLXNA1	plexin A1	1	0	0	7	1	0.448799
PLXNA2	plexin A2	1	0	0	7	1	0.308294
PM20D2	peptidase M20 domain containing 2	0	0	0	0	1	0.520146
PMM1	phosphomannomutase 1	3	0	0	6	1	2.41497
PNKD	paroxysmal nonkinesigenic dyskinesia	0	0	0	0	1	0.542399
PNOC	prepronociceptin	0	0	0	7	1	1.71913
PODN	podocan	0	0	0	0	1	1.05655
PODXL	podocalyxin-like	0	0	0	0	1	0.372899
POFUT1	protein O-fucosyltransferase 1	0	0	0	0	1	0.412311
POGZ	pogo transposable element with ZNF domain	0	0	0	0	1	0.494774
POLE2	polymerase (DNA directed), epsilon 2, accessory subunit	6	0	0	24	1	12.6786
POLQ	polymerase (DNA directed), theta	0	0	0	0	1	0.81143
POLR3G	polymerase (RNA) III (DNA directed) polypeptide G (32kD)	5	0	0	0	1	0.566639
CAPRIN1	cell cycle associated protein 1	0	0	0	0	1	0.310179
POMT2	protein-O-mannosyltransferase 2	1	0	0	0	1	0.469577
POU2F2	POU class 2 homeobox 2	0	0	2	0	1	0.448799
POU3F2	POU class 3 homeobox 2	0	0	0	0	1	0.377058
POU6F1	POU class 6 homeobox 1	0	0	0	0	1	0.740354
PPARA	peroxisome proliferator-activated receptor alpha	3	5	1	8	1	0.244996
PPARD	peroxisome proliferator-activated receptor delta	4	2	2	3	1	0.676189
PPFIBP2	PTPRF interacting protein, binding protein 2 (liprin beta 2)	0	0	0	0	1	1.44898
PPM1A	protein phosphatase, Mg2+/Mn2+ dependent, 1A	1	0	2	10	1	0.709292
PPM1E	protein phosphatase, Mg2+/Mn2+ dependent, 1E	0	0	0	0	1	0.329313
CAPRIN2	caprin family member 2	0	0	0	0	1	0.579592
PPP1R10	protein phosphatase 1, regulatory subunit 10	0	0	0	0	1	0.654377
CARD10	caspase recruitment domain family, member 10	0	0	0	0	1	0.889726
CARD11	caspase recruitment domain family, member 11	2	0	3	4	1	2.20497
PPP1R14D	protein phosphatase 1, regulatory (inhibitor) subunit 14D	0	0	0	0	1	3.38095
PPP1R15B	protein phosphatase 1, regulatory subunit 15B	0	0	0	0	1	0.415691
PPP1R16B	protein phosphatase 1, regulatory subunit 16B	0	0	0	0	1	0.305508
PPP1R1A	protein phosphatase 1, regulatory (inhibitor) subunit 1A	1	0	0	0	1	1.02453
PPP1R1C	protein phosphatase 1, regulatory (inhibitor) subunit 1C	0	0	0	0	1	0.426171
PPP1R3B	protein phosphatase 1, regulatory subunit 3B	1	0	0	0	1	0.446822
PPP1R9A	protein phosphatase 1, regulatory subunit 9A	0	0	0	0	1	0.264826
PPP1R9B	protein phosphatase 1, regulatory subunit 9B	0	0	0	0	1	0.582924
PPP2CA	protein phosphatase 2, catalytic subunit, alpha isozyme	7	14	9	65	1	0.714286
PPP2R1B	protein phosphatase 2, regulatory subunit A, beta	7	1	0	58	1	0.637915
PPP2R2A	protein phosphatase 2, regulatory subunit B, alpha	3	1	2	9	1	1.37066
CARD8	caspase recruitment domain family, member 8	1	0	0	0	1	0.333647
PPP2R5A	protein phosphatase 2, regulatory subunit B', alpha	2	1	3	16	1	0.881987
PPP2R5B	protein phosphatase 2, regulatory subunit B', beta	2	1	0	19	1	1.04565
PPP2R5C	protein phosphatase 2, regulatory subunit B', gamma	2	1	0	16	1	0.359676
PPP3CA	protein phosphatase 3, catalytic subunit, alpha isozyme	13	14	7	4	1	0.405714
PPP3R1	protein phosphatase 3, regulatory subunit B, alpha	13	0	5	8	1	0.417401
PPP4R1	protein phosphatase 4, regulatory subunit 1	0	0	0	0	1	0.756931
PPP6C	protein phosphatase 6, catalytic subunit	0	0	0	0	1	0.866909
PRDM1	PR domain containing 1, with ZNF domain	0	0	1	0	1	0.448799
PRDM10	PR domain containing 10	0	0	0	0	1	0.405714
PRDM12	PR domain containing 12	0	0	0	0	1	0.845239
PRDM6	PR domain containing 6	0	0	0	0	1	1.01429
PREB	prolactin regulatory element binding	1	0	0	10	1	1.07903
PREX1	phosphatidylinositol-3,4,5-trisphosphate-dependent Rac exchange factor 1	1	0	1	10	1	0.596638
PRICKLE2	prickle homolog 2 (Drosophila)	1	0	0	0	1	0.248599
PRKACA	protein kinase, cAMP-dependent, catalytic, alpha	23	1	21	50	1	0.939151
CARHSP1	calcium regulated heat stable protein 1, 24kDa	0	0	0	0	1	0.626102
PRKAR1A	protein kinase, cAMP-dependent, regulatory, type I, alpha	2	22	1	33	1	0.533834
PRKCB	protein kinase C, beta	31	34	8	14	1	0.569824
CASC4	cancer susceptibility candidate 4	0	0	0	0	1	0.402494
PRKCH	protein kinase C, eta	2	1	3	8	1	0.751322
PRKCI	protein kinase C, iota	3	0	8	9	1	0.554256
PRKCQ	protein kinase C, theta	4	1	7	18	1	0.922075
PRKD1	protein kinase D1	0	0	2	2	1	0.905615
PRKRA	protein kinase, interferon-inducible double stranded RNA dependent activator	0	0	1	0	1	1.01429
PRMT3	protein arginine methyltransferase 3	0	0	0	0	1	1.37066
PROSAPIP1		0	0	0	0	1	0.626102
PROSC	proline synthetase co-transcribed homolog (bacterial)	0	0	0	0	1	0.71935
PRPF4B	pre-mRNA processing factor 4B	0	0	0	0	1	0.336972
PRR11	proline rich 11	0	0	0	0	1	0.699509
CASK	calcium/calmodulin-dependent serine protein kinase (MAGUK family)	1	0	3	2	1	1.10249
PRR16	proline rich 16	0	0	0	0	1	1.30037
PRRG1	proline rich Gla (G-carboxyglutamic acid) 1	0	0	0	0	1	0.293146
PRRX1	paired related homeobox 1	0	0	0	0	1	0.317958
PRX	periaxin	0	0	0	0	1	0.53104
PSAP	prosaposin	1	0	0	4	1	0.956872
PSD	pleckstrin and Sec7 domain containing	1	0	0	0	1	1.51386
PSD3	pleckstrin and Sec7 domain containing 3	1	0	0	0	1	0.221944
PSIP1	PC4 and SFRS1 interacting protein 1	0	0	0	11	1	0.667292
PSKH1	protein serine kinase H1	0	0	0	0	1	0.554256
PSMC6	proteasome (prosome, macropain) 26S subunit, ATPase, 6	1	0	0	63	1	1.46998
PSMD3	proteasome (prosome, macropain) 26S subunit, non-ATPase, 3	1	0	0	63	1	1.71913
PSME1	proteasome (prosome, macropain) activator subunit 1 (PA28 alpha)	2	0	0	63	1	2.89796
PSME3	proteasome (prosome, macropain) activator subunit 3 (PA28 gamma	,	,	,	,	,	,	0.497199
PTEN	phosphatase and tensin homolog	11	6	9	18	1	0.407344
PTGDR	prostaglandin D2 receptor (DP)	1	0	1	8	1	0.582924
PTGER3	prostaglandin E receptor 3 (subtype EP3)	2	0	0	8	1	0.238655
CASP2	caspase 2, apoptosis-related cysteine peptidase	0	4	2	9	1	0.388615
PTGIS	prostaglandin I2 (prostacyclin) synthase	2	0	0	7	1	0.379883
PTH	parathyroid hormone	1	0	0	6	1	1.46998
PTHLH	parathyroid hormone-like hormone	0	0	1	6	1	0.676189
PTP4A2	protein tyrosine phosphatase type IVA, member 2	0	0	1	0	1	0.881987
PTPDC1	protein tyrosine phosphatase domain containing 1	0	0	0	0	1	0.554256
PTPMT1	protein tyrosine phosphatase, mitochondrial 1	0	0	0	0	1	0.607357
PTPN1	protein tyrosine phosphatase, non-receptor type 1	2	0	10	14	1	0.582924
PTPN2	protein tyrosine phosphatase, non-receptor type 2	0	0	0	5	1	0.600169
PTPN3	protein tyrosine phosphatase, non-receptor type 3	0	0	0	0	1	0.360955
PTPN4	protein tyrosine phosphatase, non-receptor type 4 (megakaryocyte)	0	0	0	0	1	1.40874
PTPN9	protein tyrosine phosphatase, non-receptor type 9	0	0	0	0	1	0.514865
PTPRA	protein tyrosine phosphatase, receptor type, A	0	1	2	3	1	1.63595
CASP7	caspase 7, apoptosis-related cysteine peptidase	2	8	4	11	1	0.611015
PTPRM	protein tyrosine phosphatase, receptor type, M	2	0	1	0	1	0.874386
PTPRO	protein tyrosine phosphatase, receptor type, O	0	0	1	0	1	0.478436
CASP8	caspase 8, apoptosis-related cysteine peptidase	11	9	8	19	1	0.454836
PTRH1	peptidyl-tRNA hydrolase 1 homolog (S. cerevisiae)	0	0	0	0	1	1.03499
PURA	purine-rich element binding protein A	0	0	0	0	1	0.536659
CASP8AP2	caspase 8 associated protein 2	0	0	0	0	1	2.06997
PVRL1	poliovirus receptor-related 1 (herpesvirus entry mediator C)	2	0	1	5	1	0.366168
PXDN	peroxidasin homolog (Drosophila)	0	0	0	0	1	0.452806
PXMP4	peroxisomal membrane protein 4, 24kDa	1	0	0	0	1	0.335856
CASR	calcium-sensing receptor	0	0	1	7	1	0.667292
QSER1	glutamine and serine rich 1	0	0	0	0	1	0.338095
RAB10	RAB10, member RAS oncogene family	0	0	0	0	1	0.407344
CASZ1	castor zinc finger 1	0	0	0	0	1	0.497199
RAB11FIP2	RAB11 family interacting protein 2 (class I)	1	0	0	0	1	0.429783
CAV1	caveolin 1, caveolae protein, 22kDa	4	2	10	11	1	0.467412
RAB11FIP5	RAB11 family interacting protein 5 (class I)	1	0	0	0	1	0.533834
RAB12	RAB12, member RAS oncogene family	0	0	0	0	1	0.824625
RAB1A	RAB1A, member RAS oncogene family	0	1	1	0	1	0.611015
RAB1B	RAB1B, member RAS oncogene family	0	0	0	0	1	0.576299
RAB21	RAB21, member RAS oncogene family	0	0	0	0	1	0.494774
RAB22A	RAB22A, member RAS oncogene family	1	0	0	0	1	0.243234
CBFA2T3	core-binding factor, runt domain, alpha subunit 2	,	,	,	,	,	,	0.59315
RAB31	RAB31, member RAS oncogene family	1	0	0	0	1	0.417401
RAB34	RAB34, member RAS oncogene family	0	0	0	0	1	1.4916
RAB35	RAB35, member RAS oncogene family	0	0	0	0	1	0.489994
RAB43	RAB43, member RAS oncogene family	0	0	0	0	1	1.10249
RAB4A	RAB4A, member RAS oncogene family	1	1	2	0	1	0.694716
RAB5B	RAB5B, member RAS oncogene family	4	0	0	0	1	0.400903
RAB5C	RAB5C, member RAS oncogene family	4	0	0	4	1	1.05655
RAB6A	RAB6A, member RAS oncogene family	0	1	0	0	1	0.596638
RAB6B	RAB6B, member RAS oncogene family	0	0	0	0	1	0.285714
ACAP2	ArfGAP with coiled-coil, ankyrin repeat and PH domains 2	1	0	1	0	1	0.327189
RABEP1	rabaptin, RAB GTPase binding effector protein 1	1	0	0	0	1	0.804988
RABGAP1	RAB GTPase activating protein 1	0	0	0	0	1	0.357143
RABIF	RAB interacting factor	0	0	0	0	1	0.729701
RAC1	ras-related C3 botulinum toxin substrate 1 (rho family, small GTP binding protein Rac1)	26	21	49	41	1	0.607357
RACGAP1	Rac GTPase activating protein 1	0	0	4	6	1	1.40874
RAD21	RAD21 homolog (S. pombe)	1	0	0	8	1	0.72449
RAD23B	RAD23 homolog B (S. cerevisiae)	2	0	0	6	1	0.377058
RAD54L	RAD54-like (S. cerevisiae)	1	0	0	0	1	3.49753
RALGDS	ral guanine nucleotide dissociation stimulator	3	1	1	6	1	0.73499
CBLN4	cerebellin 4 precursor	0	0	0	0	1	0.947932
RALGPS2	Ral GEF with PH domain and SH3 binding motif 2	0	0	0	0	1	0.780218
CBX7	chromobox homolog 7	0	0	0	0	1	0.358404
RAP2A	RAP2A, member of RAS oncogene family	0	0	0	0	1	0.375661
CC2D1A	coiled-coil and C2 domain containing 1A	0	0	0	0	1	0.641954
CCAR1	cell division cycle and apoptosis regulator 1	0	0	0	6	1	1.69048
RAPGEF4	Rap guanine nucleotide exchange factor (GEF) 4	1	0	0	13	1	0.845239
CCBP2		0	0	0	6	1	0.947932
RAPGEFL1	Rap guanine nucleotide exchange factor (GEF)-like 1	0	0	0	0	1	0.478436
CCDC117	coiled-coil domain containing 117	0	0	0	0	1	0.35341
CCDC135	coiled-coil domain containing 135	0	0	0	0	1	4.82993
RARG	retinoic acid receptor, gamma	0	0	0	3	1	0.671713
RASD1	RAS, dexamethasone-induced 1	0	0	0	0	1	1.44898
RASGEF1A	RasGEF domain family, member 1A	0	0	0	0	1	0.497199
RASL11B	RAS-like, family 11, member B	0	0	0	0	1	0.994398
RASSF2	Ras association (RalGDS/AF-6) domain family member 2	0	0	0	0	1	0.318958
RASSF5	Ras association (RalGDS/AF-6) domain family member 5	3	0	2	0	1	0.417401
RB1	retinoblastoma 1	10	16	8	17	1	0.5573
RB1CC1	RB1-inducible coiled-coil 1	0	0	1	0	1	0.596638
RBAK	RB-associated KRAB zinc finger	0	0	0	0	1	0.507143
RBBP5	retinoblastoma binding protein 5	0	0	0	0	1	0.431611
RBBP7	retinoblastoma binding protein 7	0	0	4	3	1	0.922075
RBL1	retinoblastoma-like 1 (p107)	2	2	3	5	1	1.01429
RBL2	retinoblastoma-like 2 (p130)	2	1	2	5	1	0.641954
RBM15B	RNA binding motif protein 15B	0	0	0	0	1	0.35341
RBM24	RNA binding motif protein 24	0	0	0	0	1	0.426171
RBM33	RNA binding motif protein 33	0	0	0	0	1	0.26833
RBMS3	RNA binding motif, single stranded interacting protein 3	0	0	0	0	1	0.804988
RCAN1	regulator of calcineurin 1	0	0	3	0	1	0.618467
RCAN2	regulator of calcineurin 2	0	0	2	0	1	0.499649
CCDC137	coiled-coil domain containing 137	0	0	0	0	1	0.792409
RCN2	reticulocalbin 2, EF-hand calcium binding domain	0	0	0	0	1	1.35238
RCOR1	REST corepressor 1	1	0	0	2	1	0.342664
RCSD1	RCSD domain containing 1	0	0	0	0	1	0.676189
RDH11	retinol dehydrogenase 11 (all-trans/9-cis/11-cis)	2	0	0	3	1	0.83825
REEP3	receptor accessory protein 3	0	0	0	0	1	0.413995
RELA	v-rel avian reticuloendotheliosis viral oncogene homolog A	24	34	18	39	1	0.618467
RELL2	RELT-like 2	0	0	0	0	1	1.81123
CCDC150	coiled-coil domain containing 150	0	0	0	0	1	0.514865
RERE	arginine-glutamic acid dipeptide (RE) repeats	0	0	0	0	1	0.454836
RET	ret proto-oncogene	3	0	2	0	1	0.528273
REV3L	REV3-like, polymerase (DNA directed), zeta, catalytic subunit	1	0	0	0	1	0.729701
RFTN2	raftlin family member 2	0	0	0	0	1	0.881987
RFX7	regulatory factor X, 7	0	0	0	0	1	0.289796
RFXAP	regulatory factor X-associated protein	2	0	0	0	1	0.637915
CCDC25	coiled-coil domain containing 25	0	0	0	0	1	0.467412
RGMA	RGM domain family, member A	0	0	1	3	1	0.569824
AKTIP	AKT interacting protein	0	0	0	0	1	0.975274
RGS17	regulator of G-protein signaling 17	0	0	0	4	1	1.06767
RGS3	regulator of G-protein signaling 3	1	0	1	0	1	0.611015
RGS6	regulator of G-protein signaling 6	0	0	0	4	1	0.650184
RGS7BP	regulator of G-protein signaling 7 binding protein	0	0	0	0	1	0.372899
RHOA	ras homolog family member A	18	15	47	24	1	0.774264
RHOBTB1	Rho-related BTB domain containing 1	1	0	0	3	1	0.388615
RHOC	ras homolog family member C	0	0	3	11	1	1.81123
RHOV	ras homolog family member V	0	0	0	3	1	1.4916
CCDC85A	coiled-coil domain containing 85A	0	0	0	0	1	0.504619
RICTOR	RPTOR independent companion of MTOR, complex 2	1	0	6	18	1	0.300975
RIMBP2	RIMS binding protein 2	0	0	0	0	1	0.393134
RIMKLA	ribosomal modification protein rimK-like family member A	0	0	0	0	1	1.33459
RIMS1	regulating synaptic membrane exocytosis 1	0	0	1	9	1	0.379883
RIMS3	regulating synaptic membrane exocytosis 3	0	0	0	0	1	0.256133
RIMS4	regulating synaptic membrane exocytosis 4	0	0	0	0	1	0.366168
CCDC97	coiled-coil domain containing 97	0	0	0	0	1	0.671713
RNASEL	ribonuclease L (2',5'-oligoisoadenylate synthetase-dependent)	1	0	0	4	1	0.471761
CCK	cholecystokinin	2	0	0	7	1	3.9011
RNF123	ring finger protein 123	0	0	0	4	1	3.75661
RNF128	ring finger protein 128, E3 ubiquitin protein ligase	0	0	1	0	1	0.73499
RNF135	ring finger protein 135	0	0	0	8	1	0.780218
RNF144A	ring finger protein 144A	0	0	0	0	1	0.308294
RNF144B	ring finger protein 144B	0	0	1	4	1	0.384199
RNF145	ring finger protein 145	0	0	0	0	1	0.650184
RNF165	ring finger protein 165	0	0	0	0	1	0.271927
RNF169	ring finger protein 169	0	0	0	0	1	0.294851
RNF185	ring finger protein 185	0	0	0	0	1	0.357143
RNF19A	ring finger protein 19A, RBR E3 ubiquitin protein ligase	0	0	0	0	1	0.528273
RNF2	ring finger protein 2	0	0	0	0	1	0.528273
RNF213	ring finger protein 213	0	0	0	0	1	0.469577
RNF38	ring finger protein 38	0	0	0	0	1	0.293146
RNF41	ring finger protein 41	1	0	1	4	1	0.413995
RNF44	ring finger protein 44	0	0	0	0	1	0.417401
RNF6	ring finger protein (C3H2C3 type) 6	0	0	0	4	1	0.922075
RNF8	ring finger protein 8, E3 ubiquitin protein ligase	0	0	1	0	1	0.319964
ROBO1	roundabout, axon guidance receptor, homolog 1 (Drosophila)	1	0	1	8	1	0.482993
ROD1		0	0	0	0	1	0.284912
RORC	RAR-related orphan receptor C	1	0	0	3	1	0.61472
RP13-102H20.1		0	0	0	0	1	1.19328
RP5-1000E10.4		1	0	0	0	1	0.913771
RPGRIP1L	RPGRIP1-like	0	0	0	0	1	0.415691
RPIA	ribose 5-phosphate isomerase A	2	0	0	2	1	0.762621
RPL28	ribosomal protein L28	1	0	0	26	1	0.363543
RPP14	ribonuclease P/MRP 14kDa subunit	1	0	0	0	1	0.859565
RPRD1A	regulation of nuclear pre-mRNA domain containing 1A	0	0	0	0	1	0.343826
RPS6KA1	ribosomal protein S6 kinase, 90kDa, polypeptide 1	6	9	4	41	1	0.671713
RPS6KA2	ribosomal protein S6 kinase, 90kDa, polypeptide 2	6	1	0	41	1	0.504619
CCL1	chemokine (C-C motif) ligand 1	2	0	0	0	1	2.06997
CCL5	chemokine (C-C motif) ligand 5	8	0	3	8	1	1.16585
RPS6KA5	ribosomal protein S6 kinase, 90kDa, polypeptide 5	3	4	4	35	1	0.600169
RPS6KB1	ribosomal protein S6 kinase, 70kDa, polypeptide 1	6	10	13	11	1	0.298319
RRAGD	Ras-related GTP binding D	0	0	1	0	1	0.452806
RRAS	related RAS viral (r-ras) oncogene homolog	3	0	4	12	1	2.66917
RREB1	ras responsive element binding protein 1	0	0	0	0	1	0.404098
RRM2	ribonucleotide reductase M2	5	0	1	8	1	0.654377
RSBN1	round spermatid basic protein 1	0	0	0	0	1	0.31402
RSPO1	R-spondin 1	0	0	1	0	1	0.676189
RSPO2	R-spondin 2	0	0	0	0	1	0.465269
RSRC2	arginine/serine-rich coiled-coil 2	0	0	0	0	1	1.03499
RTF1	Rtf1, Paf1/RNA polymerase II complex component, homolog (S. cerevisiae)	0	0	0	0	1	0.332553
RTKN2	rhotekin 2	0	0	0	0	1	0.30459
RTN4RL1	reticulon 4 receptor-like 1	0	0	0	0	1	1.87831
RUFY2	RUN and FYVE domain containing 2	0	0	0	0	1	0.497199
RUNDC1	RUN domain containing 1	0	0	0	0	1	0.704365
RUNDC3A	RUN domain containing 3A	0	0	0	0	1	1.51386
RUNX1	runt-related transcription factor 1	3	0	2	0	1	0.287333
RUNX1T1	runt-related transcription factor 1	,	,	,	,	,	,	0.600169
CCL8	chemokine (C-C motif) ligand 8	3	0	0	0	1	1.23693
CCNA2	cyclin A2	2	0	10	22	1	2.81746
RYBP	RING1 and YY1 binding protein	0	0	1	0	1	0.308294
ALCAM	activated leukocyte cell adhesion molecule	1	0	0	3	1	0.467412
SACS	spastic ataxia of Charlevoix-Saguenay (sacsin)	0	0	0	0	1	0.569824
CCND2	cyclin D2	5	1	4	4	1	0.271927
SAMD12	sterile alpha motif domain containing 12	0	0	0	0	1	0.463144
SAP30BP	SAP30 binding protein	0	0	0	0	1	0.53104
SAPS2		0	0	0	0	1	0.947932
SAPS3		0	0	0	0	1	0.480704
SAR1A	SAR1 homolog A (S. cerevisiae)	1	0	0	0	1	0.59315
SAR1B	SAR1 homolog B (S. cerevisiae)	1	0	0	15	1	0.824625
SART1	squamous cell carcinoma antigen recognized by T cells	1	0	0	0	1	0.81143
SASH1	SAM and SH3 domain containing 1	0	0	0	0	1	0.385659
ALDH3B1	aldehyde dehydrogenase 3 family, member B1	7	0	0	0	1	0.456886
CCNG1	cyclin G1	1	0	2	0	1	0.600169
SC4MOL		2	0	0	2	1	0.740354
SC5DL		2	0	0	2	1	0.29571
SCAMP2	secretory carrier membrane protein 2	0	0	1	0	1	2.15805
SCAMP5	secretory carrier membrane protein 5	0	0	0	0	1	0.357143
SCD5	stearoyl-CoA desaturase 5	2	0	0	0	1	0.478436
SCG2	secretogranin II	0	0	0	0	1	1.95055
SCMH1	sex comb on midleg homolog 1 (Drosophila)	0	0	0	0	1	0.897598
SCML1	sex comb on midleg-like 1 (Drosophila)	0	0	0	0	1	0.685327
CCNG2	cyclin G2	1	0	0	0	1	0.626102
CCNJ	cyclin J	0	0	0	0	1	0.363543
CCNJL	cyclin J-like	0	0	0	0	1	0.44292
CCNT2	cyclin T2	0	0	0	14	1	0.378465
SCN3A	sodium channel, voltage-gated, type III, alpha subunit	0	0	0	4	1	0.384199
CCR9	chemokine (C-C motif) receptor 9	3	0	0	8	1	0.792409
SCN8A	sodium channel, voltage gated, type VIII, alpha subunit	0	0	0	4	1	0.699509
SCNN1G	sodium channel, non-voltage-gated 1, gamma subunit	2	0	0	0	1	0.965989
SCRT1	scratch family zinc finger 1	0	0	0	0	1	0.5897
SCRT2	scratch family zinc finger 2	0	0	0	0	1	0.59315
SDC2	syndecan 2	3	0	4	16	1	0.400903
ALDH9A1	aldehyde dehydrogenase 9 family, member A1	13	0	1	3	1	0.947932
SDCBP2	syndecan binding protein (syntenin) 2	0	0	0	0	1	2.3588
SDHC	succinate dehydrogenase complex, subunit C, integral membrane protein, 15kDa	6	1	0	6	1	0.458952
SEC14L5	SEC14-like 5 (S. cerevisiae)	0	0	0	0	1	0.317958
SEC23IP	SEC23 interacting protein	0	0	0	0	1	1.37066
SEC61A2	Sec61 alpha 2 subunit (S. cerevisiae)	4	0	0	7	1	0.576299
SEH1L	SEH1-like (S. cerevisiae)	1	0	0	39	1	0.662932
SEL1L	sel-1 suppressor of lin-12-like (C. elegans)	1	0	0	0	1	0.287333
SEMA3A	sema domain, immunoglobulin domain (Ig), short basic domain, secreted, (semaphorin) 3A	1	0	0	6	1	0.429783
SEMA3G	sema domain, immunoglobulin domain (Ig), short basic domain, secreted, (semaphorin) 3G	1	0	0	0	1	0.596638
SEMA4B	sema domain, immunoglobulin domain (Ig), transmembrane domain (TM) and short cytoplasmic domain, (semaphorin) 4B	1	0	0	0	1	2.47387
SEMA4C	sema domain, immunoglobulin domain (Ig), transmembrane domain (TM) and short cytoplasmic domain, (semaphorin) 4C	1	0	0	0	1	0.922075
SEMA4F	sema domain, immunoglobulin domain (Ig), transmembrane domain (TM) and short cytoplasmic domain, (semaphorin) 4F	1	0	0	0	1	0.485305
CD300C	CD300c molecule	0	0	0	0	1	1.74877
CD320	CD320 molecule	0	0	0	0	1	2.3052
SEMA5B	sema domain, seven thrombospondin repeats (type 1 and type 1-like), transmembrane domain (TM) and short cytoplasmic domain, (semaphorin) 5B	1	0	0	0	1	0.824625
CD3E	CD3e molecule, epsilon (CD3-TCR complex)	4	13	7	10	1	1.07903
SENP3	SUMO1/sentrin/SMT3 specific peptidase 3	0	0	0	0	1	2.25397
SEPHS1	selenophosphate synthetase 1	2	0	0	0	1	0.685327
SEPT11	septin 11	0	0	0	0	1	0.342664
SEPT3	septin 3	0	0	0	0	1	0.311131
CD40LG	CD40 ligand	12	4	5	3	1	0.897598
SERPINE1	serpin peptidase inhibitor, clade E (nexin, plasminogen activator inhibitor type 1), member 1	3	2	7	7	1	0.709292
SERPINF2	serpin peptidase inhibitor, clade F (alpha-2 antiplasmin, pigment epithelium derived factor), member 2	1	0	0	5	1	1.44898
SERTAD2	SERTA domain containing 2	0	0	0	0	1	0.26833
ABCD1	ATP-binding cassette, sub-family D (ALD), member 1	2	0	0	6	1	0.994398
SESN3	sestrin 3	1	0	0	0	1	2.15805
CD53	CD53 molecule	0	0	0	0	1	1.40874
SETD7	SET domain containing (lysine methyltransferase) 7	1	0	1	0	1	0.264137
SFMBT1	Scm-like with four mbt domains 1	0	0	0	0	1	1.23693
SFRP2	secreted frizzled-related protein 2	1	0	0	0	1	0.965989
CD59	CD59 molecule, complement regulatory protein	2	0	0	0	1	0.256781
SFRS2		1	0	0	0	1	0.485305
SFRS6		1	0	0	0	1	0.600169
SFXN5	sideroflexin 5	0	0	0	0	1	0.469577
SGCB	sarcoglycan, beta (43kDa dystrophin-associated glycoprotein)	4	0	0	0	1	0.408986
SGCD	sarcoglycan, delta (35kDa dystrophin-associated glycoprotein)	4	0	0	0	1	0.25231
SGCZ	sarcoglycan, zeta	0	0	0	0	1	1.5368
SGIP1	SH3-domain GRB2-like (endophilin) interacting protein 1	0	0	0	0	1	0.360955
SGK269		0	0	0	0	1	0.292302
SGK3	serum/glucocorticoid regulated kinase family, member 3	0	0	0	0	1	0.563492
SGMS1	sphingomyelin synthase 1	2	0	1	2	1	0.641954
SGPP1	sphingosine-1-phosphate phosphatase 1	1	0	1	2	1	0.487637
SGSH	N-sulfoglucosamine sulfohydrolase	3	0	0	0	1	0.71935
SGSM2	small G protein signaling modulator 2	0	0	0	0	1	0.375661
SGTB	small glutamine-rich tetratricopeptide repeat (TPR)-containing, beta	0	0	0	0	1	0.461039
SH2D4B	SH2 domain containing 4B	0	0	0	0	1	0.482993
SH3BGRL3	SH3 domain binding glutamic acid-rich protein like 3	0	0	0	0	1	1.91375
SH3BP5	SH3-domain binding protein 5 (BTK-associated)	0	0	1	0	1	0.975274
SH3GL2	SH3-domain GRB2-like 2	1	0	3	16	1	0.646041
CD69	CD69 molecule	0	0	0	0	1	0.699509
CD79B	CD79b molecule, immunoglobulin-associated beta	1	2	1	0	1	1.5368
SHANK3	SH3 and multiple ankyrin repeat domains 3	0	0	1	0	1	0.507143
SHE	Src homology 2 domain containing E	0	0	0	0	1	0.302772
SHKBP1	SH3KBP1 binding protein 1	0	0	0	0	1	3.75661
SHOC2	soc-2 suppressor of clear homolog (C. elegans)	0	0	0	0	1	0.502122
SIAH2	siah E3 ubiquitin protein ligase 2	0	0	0	3	1	0.81143
SIDT1	SID1 transmembrane family, member 1	0	0	0	0	1	0.71935
SIPA1	signal-induced proliferation-associated 1	1	0	1	3	1	3.75661
SIRPA	signal-regulatory protein alpha	0	0	0	4	1	0.39011
CD80	CD80 molecule	9	3	3	7	1	0.709292
SIRT6	sirtuin 6	0	0	1	0	1	1.26786
SIX4	SIX homeobox 4	0	0	0	0	1	0.328248
CD84	CD84 molecule	0	0	0	2	1	0.427968
CD86	CD86 molecule	9	2	3	7	1	0.646041
SLAIN2	SLAIN motif family, member 2	0	0	0	0	1	0.388615
SLC10A3	solute carrier family 10, member 3	0	0	0	0	1	2.3052
SLC11A1	solute carrier family 11 (proton-coupled divalent metal ion transporter), member 1	1	0	1	4	1	0.61472
SLC11A2	solute carrier family 11 (proton-coupled divalent metal ion transporter), member 2	1	0	1	5	1	0.360955
SLC12A2	solute carrier family 12 (sodium/potassium/chloride transporter), member 2	3	0	0	4	1	0.407344
CD96	CD96 molecule	0	0	0	3	1	0.471761
SLC15A4	solute carrier family 15 (oligopeptide transporter), member 4	0	0	0	4	1	0.881987
SLC16A1	solute carrier family 16 (monocarboxylate transporter), member 1	0	0	0	11	1	0.5573
SLC16A12	solute carrier family 16, member 12	0	0	0	0	1	0.542399
SLC16A2	solute carrier family 16, member 2 (thyroid hormone transporter)	0	0	0	0	1	0.410642
SLC16A9	solute carrier family 16, member 9	0	0	0	0	1	0.509691
SLC17A4	solute carrier family 17, member 4	0	0	0	0	1	0.654377
SLC17A7	solute carrier family 17 (vesicular glutamate transporter), member 7	0	0	0	8	1	0.646041
SLC1A1	solute carrier family 1 (neuronal/epithelial high affinity glutamate transporter, system Xag), member 1	1	0	0	7	1	0.514865
CDAN1	codanin 1	0	0	0	0	1	0.994398
SLC1A3	solute carrier family 1 (glial high affinity glutamate transporter), member 3	0	0	0	7	1	0.563492
SLC20A2	solute carrier family 20 (phosphate transporter), member 2	0	0	0	4	1	0.667292
SLC22A23	solute carrier family 22, member 23	0	0	0	0	1	0.439085
SLC24A3	solute carrier family 24 (sodium/potassium/calcium exchanger), member 3	0	0	0	4	1	0.433456
SLC24A4	solute carrier family 24 (sodium/potassium/calcium exchanger), member 4	0	0	0	4	1	0.410642
ALX4	ALX homeobox 4	0	0	0	0	1	0.364851
SLC25A34	solute carrier family 25, member 34	0	0	0	0	1	0.569824
SLC25A36	solute carrier family 25 (pyrimidine nucleotide carrier ), member 36	0	0	0	0	1	0.542399
SLC26A7	solute carrier family 26 (anion exchanger), member 7	1	0	0	4	1	0.324053
SLC27A4	solute carrier family 27 (fatty acid transporter), member 4	1	0	0	4	1	1.46998
SLC29A2	solute carrier family 29 (equilibrative nucleoside transporter), member 2	0	0	0	4	1	0.922075
SLC2A12	solute carrier family 2 (facilitated glucose transporter), member 12	0	0	0	4	1	0.400903
SLC2A13	solute carrier family 2 (facilitated glucose transporter), member 13	0	0	0	4	1	0.39011
SLC2A4	solute carrier family 2 (facilitated glucose transporter), member 4	3	3	3	9	1	0.897598
SLC2A4RG	SLC2A4 regulator	0	0	0	0	1	0.845239
CDC25A	cell division cycle 25A	2	5	4	21	1	0.463144
SLC30A7	solute carrier family 30 (zinc transporter), member 7	0	0	0	8	1	0.324053
SLC30A9	solute carrier family 30 (zinc transporter), member 9	0	0	0	0	1	0.704365
SLC33A1	solute carrier family 33 (acetyl-CoA transporter), member 1	2	0	0	3	1	1.03499
SLC35F3	solute carrier family 35, member F3	0	0	0	0	1	0.859565
SLC36A1	solute carrier family 36 (proton/amino acid symporter), member 1	1	0	0	5	1	0.370178
SLC39A10	solute carrier family 39 (zinc transporter), member 10	0	0	0	6	1	0.396206
SLC39A8	solute carrier family 39 (zinc transporter), member 8	0	0	0	6	1	0.729701
SLC40A1	solute carrier family 40 (iron-regulated transporter), member 1	0	0	0	5	1	0.939151
CDC37L1	cell division cycle 37-like 1	0	0	0	0	1	0.881987
SLC44A1	solute carrier family 44 (choline transporter), member 1	0	0	0	3	1	0.258746
SLC44A2	solute carrier family 44 (choline transporter), member 2	0	0	0	3	1	0.72449
SLC4A3	solute carrier family 4 (anion exchanger), member 3	0	0	0	4	1	4.82993
SLC4A4	solute carrier family 4 (sodium bicarbonate cotransporter), member 4	2	0	0	4	1	0.320977
CDC40	cell division cycle 40	1	0	0	13	1	0.499649
SLC5A3	solute carrier family 5 (sodium/myo-inositol cotransporter), member 3	0	0	0	4	1	0.244996
CDC42BPB	CDC42 binding protein kinase beta (DMPK-like)	0	0	0	0	1	0.73499
SLC6A15	solute carrier family 6 (neutral amino acid transporter), member 15	0	0	0	6	1	0.485305
SLC6A17	solute carrier family 6 (neutral amino acid transporter), member 17	0	0	0	0	1	0.429783
SLC7A1	solute carrier family 7 (cationic amino acid transporter, y+ system), member 1	0	1	0	4	1	0.35589
AMMECR1L	AMMECR1-like	0	0	0	0	1	0.321995
SLC7A5	solute carrier family 7 (amino acid transporter light chain, L system), member 5	0	0	0	7	1	0.525537
SLC8A3	solute carrier family 8 (sodium/calcium exchanger), member 3	2	0	0	8	1	0.667292
SLC9A1	solute carrier family 9, subfamily A (NHE1, cation proton antiporter 1), member 1	5	0	4	4	1	0.704365
SLC9A2	solute carrier family 9, subfamily A (NHE2, cation proton antiporter 2), member 2	0	0	0	4	1	0.412311
SLC9A6	solute carrier family 9, subfamily A (NHE6, cation proton antiporter 6), member 6	1	0	0	4	1	0.402494
SLCO2A1	solute carrier organic anion transporter family, member 2A1	0	0	0	4	1	0.5573
SLCO3A1	solute carrier organic anion transporter family, member 3A1	0	0	0	4	1	1.00424
SLCO5A1	solute carrier organic anion transporter family, member 5A1	0	0	0	0	1	0.897598
SLITRK2	SLIT and NTRK-like family, member 2	0	0	0	0	1	0.897598
CDC73	cell division cycle 73	0	0	0	0	1	0.646041
CDCA5	cell division cycle associated 5	0	0	0	0	1	0.817972
SMAD2	SMAD family member 2	9	1	5	4	1	0.257433
SMAD4	SMAD family member 4	8	7	11	5	1	0.303678
CDH6	cadherin 6, type 2, K-cadherin (fetal kidney)	0	0	0	4	1	0.607357
SMAD6	SMAD family member 6	2	1	1	3	1	1.23693
SMAD7	SMAD family member 7	2	1	6	3	1	0.554256
SMARCA4	SWI/SNF related, matrix associated, actin dependent regulator of chromatin, subfamily a, member 4	0	0	5	0	1	2.1131
SMARCAD1	SWI/SNF-related, matrix-associated actin-dependent regulator of chromatin, subfamily a, containing DEAD/H box 1	0	0	0	0	1	0.551242
SMARCD1	SWI/SNF related, matrix associated, actin dependent regulator of chromatin, subfamily d, member 1	0	0	1	0	1	0.536659
SMARCD2	SWI/SNF related, matrix associated, actin dependent regulator of chromatin, subfamily d, member 2	0	0	0	0	1	0.714286
SMC1A	structural maintenance of chromosomes 1A	2	0	1	14	1	0.242652
SMG1	SMG1 phosphatidylinositol 3-kinase-related kinase	0	0	0	5	1	0.319964
SMOC1	SPARC related modular calcium binding 1	0	0	0	0	1	0.53104
[truncated: 529 more rows]

## Sheet: Table S7-2
Observed miRNA List NFAT5
Submitted miRNA	Targeting on NFAT5
hsa-miR-34a-5p
hsa-miR-106b-5p	V
hsa-miR-122-5p	V
hsa-miR-126-3p
hsa-miR-146a-5p	V
hsa-miR-155-5p	V
hsa-miR-210-3p	V

[truncated: 6 more sheets: Table S7-3, Table S10, Table S11, Table S12, Table S13, Table S14]
