# Supplementary material for: MicroRNA-Mediated Metabolic Reprograming in Renal Cancer
Source: Cancers (Basel). 2019 Nov 20;11(12):1825. doi: 10.3390/cancers11121825 (PMC6966432; doi:10.3390/cancers11121825)
Supplement: Supplementary file 1 [file cancers-11-01825-s001.zip › cancers-638193-Table S8.xlsx]

## Sheet: miR-34a-5p
name	geneName	targetScanSites	picTarSites	RNA22Sites	PITASites	miRandaSites	CancerNum
hsa-miR-34a-5p	C11orf30	0[0,0]	0[0,0]	0[0,0]	0[0,0]	1[7,232]	11
hsa-miR-34a-5p	RBM16	0[0,0]	0[0,0]	1[11,225]	0[0,0]	0[0,0]	11
hsa-miR-34a-5p	KIT	0[0,0]	0[0,0]	0[0,0]	0[0,0]	1[3,3]	11
hsa-miR-34a-5p	UBXN7	0[0,0]	0[0,0]	1[1,10]	0[0,0]	0[0,0]	11
hsa-miR-34a-5p	SIN3A	0[0,0]	0[0,0]	1[2,9]	0[0,0]	0[0,0]	11
hsa-miR-34a-5p	MARCH8	1[2,17]	0[0,0]	0[0,0]	0[0,0]	1[3,33]	10
hsa-miR-34a-5p	C11orf95	1[3,20]	0[0,0]	0[0,0]	0[0,0]	0[0,0]	10
hsa-miR-34a-5p	GATAD2B	0[0,0]	0[0,0]	1[1,2]	0[0,0]	0[0,0]	10
hsa-miR-34a-5p	DIXDC1	1[2,117]	1[2,117]	1[2,117]	0[0,0]	1[2,117]	10
hsa-miR-34a-5p	KLF7	0[0,0]	1[2,19]	0[0,0]	0[0,0]	0[0,0]	10
hsa-miR-34a-5p	SUPT16H	0[0,0]	0[0,0]	0[0,0]	0[0,0]	1[8,274]	10
hsa-miR-34a-5p	RNF41	1[1,30]	3[5,527]	0[0,0]	0[0,0]	1[1,30]	10
hsa-miR-34a-5p	BRPF3	1[5,230]	8[19,793]	1[5,230]	1[5,230]	1[5,230]	10
hsa-miR-34a-5p	EIF2C3	0[0,0]	0[0,0]	0[0,0]	0[0,0]	1[1,45]	10
hsa-miR-34a-5p	PRKRIR	0[0,0]	0[0,0]	0[0,0]	0[0,0]	1[13,570]	10
hsa-miR-34a-5p	FGFR1OP2	0[0,0]	0[0,0]	1[2,14]	0[0,0]	0[0,0]	10
hsa-miR-34a-5p	NUP160	0[0,0]	0[0,0]	0[0,0]	0[0,0]	1[4,154]	10
hsa-miR-34a-5p	TAB2	0[0,0]	0[0,0]	0[0,0]	0[0,0]	1[1,17]	10
hsa-miR-34a-5p	GTF3C4	0[0,0]	0[0,0]	0[0,0]	0[0,0]	1[6,80]	10
hsa-miR-34a-5p	MEF2A	0[0,0]	0[0,0]	1[4,213]	0[0,0]	0[0,0]	10
hsa-miR-34a-5p	ZZZ3	0[0,0]	0[0,0]	0[0,0]	0[0,0]	1[2,21]	10
hsa-miR-34a-5p	EPC2	0[0,0]	0[0,0]	0[0,0]	0[0,0]	1[6,106]	10
hsa-miR-34a-5p	PRDM11	0[0,0]	1[1,5]	0[0,0]	0[0,0]	0[0,0]	10
hsa-miR-34a-5p	SLC6A15	0[0,0]	0[0,0]	0[0,0]	0[0,0]	1[1,8]	10
hsa-miR-34a-5p	JMJD1C	1[1,1]	2[3,42]	0[0,0]	0[0,0]	1[1,1]	10
hsa-miR-34a-5p	ZRANB1	0[0,0]	0[0,0]	1[12,267]	0[0,0]	0[0,0]	9
hsa-miR-34a-5p	CTDSP2	0[0,0]	1[1,3]	0[0,0]	0[0,0]	0[0,0]	9
hsa-miR-34a-5p	MYLK	0[0,0]	0[0,0]	1[1,11]	0[0,0]	0[0,0]	9
hsa-miR-34a-5p	HUWE1	0[0,0]	0[0,0]	1[3,10]	0[0,0]	0[0,0]	9
hsa-miR-34a-5p	SIRT1	0[0,0]	4[8,429]	1[4,82]	0[0,0]	3[8,311]	9
hsa-miR-34a-5p	WNK3	0[0,0]	0[0,0]	1[4,21]	0[0,0]	0[0,0]	9
hsa-miR-34a-5p	KIF13A	0[0,0]	0[0,0]	0[0,0]	0[0,0]	1[1,14]	9
hsa-miR-34a-5p	FBXO30	1[5,326]	1[5,326]	2[7,423]	0[0,0]	1[5,326]	9
hsa-miR-34a-5p	KLF12	0[0,0]	2[2,25]	0[0,0]	0[0,0]	0[0,0]	9
hsa-miR-34a-5p	FAM73A	0[0,0]	0[0,0]	1[17,758]	0[0,0]	0[0,0]	9
hsa-miR-34a-5p	KLHDC3	1[3,209]	0[0,0]	0[0,0]	0[0,0]	1[3,209]	9
hsa-miR-34a-5p	ERC1	0[0,0]	3[8,140]	0[0,0]	0[0,0]	0[0,0]	9
hsa-miR-34a-5p	POLR3A	0[0,0]	0[0,0]	1[1,1]	0[0,0]	0[0,0]	9
hsa-miR-34a-5p	PIAS1	0[0,0]	0[0,0]	0[0,0]	0[0,0]	1[2,16]	9
hsa-miR-34a-5p	SCML2	1[13,319]	1[13,319]	0[0,0]	1[13,319]	1[14,328]	9
hsa-miR-34a-5p	LBR	0[0,0]	0[0,0]	1[8,1793]	0[0,0]	0[0,0]	9
hsa-miR-34a-5p	PCBP2	0[0,0]	0[0,0]	0[0,0]	0[0,0]	1[3,100]	9
hsa-miR-34a-5p	C10orf25	0[0,0]	0[0,0]	1[2,10]	0[0,0]	0[0,0]	9
hsa-miR-34a-5p	ARMC1	0[0,0]	0[0,0]	1[7,72]	0[0,0]	0[0,0]	9
hsa-miR-34a-5p	ZNF551	0[0,0]	1[8,153]	1[8,158]	0[0,0]	1[8,158]	9
hsa-miR-34a-5p	BAT2L1	0[0,0]	0[0,0]	1[9,124]	0[0,0]	0[0,0]	9
hsa-miR-34a-5p	LDOC1L	0[0,0]	0[0,0]	1[6,479]	0[0,0]	1[1,5]	9
hsa-miR-34a-5p	CRK	0[0,0]	0[0,0]	0[0,0]	0[0,0]	1[10,133]	9
hsa-miR-34a-5p	TBP	0[0,0]	0[0,0]	0[0,0]	0[0,0]	1[6,138]	9
hsa-miR-34a-5p	GPATCH8	0[0,0]	0[0,0]	1[2,60]	0[0,0]	0[0,0]	9
hsa-miR-34a-5p	ANGPT1	0[0,0]	0[0,0]	1[2,14]	0[0,0]	0[0,0]	9
hsa-miR-34a-5p	FAM123B	1[1,1689]	4[4,1737]	0[0,0]	1[1,1689]	1[1,1689]	9
hsa-miR-34a-5p	MIB1	0[0,0]	0[0,0]	1[1,13]	0[0,0]	0[0,0]	9
hsa-miR-34a-5p	DIP2C	0[0,0]	0[0,0]	1[1,5]	0[0,0]	0[0,0]	9
hsa-miR-34a-5p	NAP1L2	0[0,0]	0[0,0]	0[0,0]	0[0,0]	1[1,13]	9
hsa-miR-34a-5p	DHX33	0[0,0]	0[0,0]	1[6,117]	0[0,0]	0[0,0]	9
hsa-miR-34a-5p	FOXN3	0[0,0]	3[6,224]	0[0,0]	0[0,0]	0[0,0]	9
hsa-miR-34a-5p	BMP6	0[0,0]	0[0,0]	1[2,94]	0[0,0]	0[0,0]	9
hsa-miR-34a-5p	FOXO1	0[0,0]	0[0,0]	1[1,11]	0[0,0]	0[0,0]	9
hsa-miR-34a-5p	STAG1	0[0,0]	0[0,0]	1[1,12]	0[0,0]	0[0,0]	9
hsa-miR-34a-5p	CTCF	0[0,0]	0[0,0]	0[0,0]	0[0,0]	1[6,71]	9
hsa-miR-34a-5p	ZNF318	0[0,0]	0[0,0]	1[2,28]	0[0,0]	0[0,0]	9
hsa-miR-34a-5p	ZMYND11	0[0,0]	0[0,0]	0[0,0]	1[8,118]	1[8,118]	9
hsa-miR-34a-5p	RAB11FIP2	0[0,0]	0[0,0]	1[6,87]	0[0,0]	1[8,287]	9
hsa-miR-34a-5p	PTPN4	0[0,0]	1[6,297]	0[0,0]	0[0,0]	0[0,0]	9
hsa-miR-34a-5p	VCL	1[2,809]	6[5,2813]	1[2,809]	1[2,809]	2[3,1094]	9
hsa-miR-34a-5p	STXBP5	0[0,0]	0[0,0]	1[1,11]	0[0,0]	1[2,27]	8
hsa-miR-34a-5p	RECK	0[0,0]	0[0,0]	1[1,8]	0[0,0]	1[1,8]	8
hsa-miR-34a-5p	MEX3C	1[12,1545]	2[12,1548]	1[17,1666]	0[0,0]	2[19,1950]	8
hsa-miR-34a-5p	POLR3F	0[0,0]	0[0,0]	1[5,40]	0[0,0]	0[0,0]	8
hsa-miR-34a-5p	SEMA6D	0[0,0]	0[0,0]	1[2,556]	0[0,0]	0[0,0]	8
hsa-miR-34a-5p	C5orf41	1[5,911]	0[0,0]	1[9,436]	0[0,0]	0[0,0]	8
hsa-miR-34a-5p	ATF1	0[0,0]	0[0,0]	0[0,0]	0[0,0]	1[2,36]	8
hsa-miR-34a-5p	RBBP5	0[0,0]	0[0,0]	0[0,0]	0[0,0]	1[1,13]	8
hsa-miR-34a-5p	ZNF134	0[0,0]	0[0,0]	1[10,395]	0[0,0]	0[0,0]	8
hsa-miR-34a-5p	PLCB1	0[0,0]	3[3,17]	0[0,0]	0[0,0]	0[0,0]	8
hsa-miR-34a-5p	SPTY2D1	0[0,0]	0[0,0]	1[1,29]	0[0,0]	0[0,0]	8
hsa-miR-34a-5p	STK38L	1[11,204]	0[0,0]	0[0,0]	1[11,204]	1[11,204]	8
hsa-miR-34a-5p	XPO4	0[0,0]	0[0,0]	2[3,372]	0[0,0]	0[0,0]	8
hsa-miR-34a-5p	DNAJB6	0[0,0]	1[6,246]	0[0,0]	0[0,0]	0[0,0]	8
hsa-miR-34a-5p	TGFBR2	0[0,0]	0[0,0]	1[2,3562]	0[0,0]	1[6,85]	8
hsa-miR-34a-5p	IPO5	0[0,0]	0[0,0]	1[1,2]	0[0,0]	0[0,0]	8
hsa-miR-34a-5p	DCTN5	0[0,0]	0[0,0]	1[19,718]	0[0,0]	0[0,0]	8
hsa-miR-34a-5p	PTPRG	0[0,0]	0[0,0]	0[0,0]	0[0,0]	1[6,204]	8
hsa-miR-34a-5p	SMAD4	1[5,86]	4[8,130]	0[0,0]	0[0,0]	2[7,160]	8
hsa-miR-34a-5p	TRIM44	0[0,0]	0[0,0]	1[2,28]	0[0,0]	0[0,0]	8
hsa-miR-34a-5p	PRPF8	0[0,0]	0[0,0]	1[4,131]	0[0,0]	0[0,0]	8
hsa-miR-34a-5p	COL19A1	0[0,0]	0[0,0]	1[1,7]	0[0,0]	0[0,0]	8
hsa-miR-34a-5p	BCORL1	0[0,0]	0[0,0]	0[0,0]	0[0,0]	1[2,0]	8
hsa-miR-34a-5p	MLL	0[0,0]	8[21,8162]	1[2,0]	0[0,0]	0[0,0]	8
hsa-miR-34a-5p	PKIA	1[5,64]	1[5,64]	0[0,0]	1[5,64]	1[6,72]	8
hsa-miR-34a-5p	NUAK1	0[0,0]	0[0,0]	0[0,0]	0[0,0]	1[1,6]	8
hsa-miR-34a-5p	DDX18	0[0,0]	0[0,0]	1[8,122]	0[0,0]	0[0,0]	8
hsa-miR-34a-5p	ADAMTS5	0[0,0]	0[0,0]	1[4,0]	0[0,0]	0[0,0]	8
hsa-miR-34a-5p	TLL1	0[0,0]	0[0,0]	1[2,60]	0[0,0]	0[0,0]	8
hsa-miR-34a-5p	FERMT2	0[0,0]	0[0,0]	1[4,605]	0[0,0]	0[0,0]	8
hsa-miR-34a-5p	FAM45B	0[0,0]	0[0,0]	1[1,16]	0[0,0]	0[0,0]	8
hsa-miR-34a-5p	ZBTB11	0[0,0]	0[0,0]	1[1,1]	0[0,0]	0[0,0]	8
hsa-miR-34a-5p	GRINL1A	0[0,0]	0[0,0]	1[3,1]	0[0,0]	0[0,0]	8
hsa-miR-34a-5p	S1PR1	0[0,0]	0[0,0]	1[2,17]	0[0,0]	0[0,0]	8
hsa-miR-34a-5p	SLC22A3	0[0,0]	0[0,0]	1[2,66]	0[0,0]	0[0,0]	8
hsa-miR-34a-5p	WASF1	1[2,135]	1[2,135]	0[0,0]	1[2,135]	1[2,135]	8
hsa-miR-34a-5p	MYST3	0[0,0]	0[0,0]	1[1,28]	0[0,0]	0[0,0]	8
hsa-miR-34a-5p	C14orf43	1[10,245]	3[12,1236]	1[10,245]	1[10,245]	1[10,245]	8
hsa-miR-34a-5p	RNF169	1[1,57]	0[0,0]	2[2,221]	0[0,0]	0[0,0]	8
hsa-miR-34a-5p	SPEN	0[0,0]	2[11,2861]	0[0,0]	0[0,0]	0[0,0]	8
hsa-miR-34a-5p	YWHAQ	0[0,0]	0[0,0]	1[1,1]	0[0,0]	0[0,0]	8
hsa-miR-34a-5p	LIFR	0[0,0]	0[0,0]	1[3,3256]	0[0,0]	0[0,0]	8
hsa-miR-34a-5p	TTC33	0[0,0]	0[0,0]	2[3,11]	0[0,0]	1[2,37]	8
hsa-miR-34a-5p	EIF2C2	0[0,0]	0[0,0]	1[9,403]	0[0,0]	0[0,0]	8
hsa-miR-34a-5p	HNRNPUL1	0[0,0]	0[0,0]	0[0,0]	0[0,0]	1[4,0]	8
hsa-miR-34a-5p	TMEM185B	0[0,0]	0[0,0]	0[0,0]	0[0,0]	1[7,91]	8
hsa-miR-34a-5p	PFKM	0[0,0]	0[0,0]	1[6,362]	0[0,0]	0[0,0]	8
hsa-miR-34a-5p	MN1	0[0,0]	0[0,0]	2[4,13]	0[0,0]	0[0,0]	8
hsa-miR-34a-5p	NCOA2	0[0,0]	0[0,0]	1[1,22]	0[0,0]	0[0,0]	8
hsa-miR-34a-5p	STAG2	0[0,0]	1[2,56]	0[0,0]	0[0,0]	0[0,0]	8
hsa-miR-34a-5p	GNAL	0[0,0]	0[0,0]	1[2,30]	0[0,0]	0[0,0]	8
hsa-miR-34a-5p	WAC	0[0,0]	0[0,0]	2[16,1470]	0[0,0]	0[0,0]	8
hsa-miR-34a-5p	ZBTB5	0[0,0]	0[0,0]	1[4,126]	0[0,0]	0[0,0]	8
hsa-miR-34a-5p	AKT3	0[0,0]	0[0,0]	2[5,64]	0[0,0]	0[0,0]	8
hsa-miR-34a-5p	SNX12	0[0,0]	3[10,324]	0[0,0]	0[0,0]	0[0,0]	8
hsa-miR-34a-5p	FAM45B	0[0,0]	0[0,0]	1[2,23]	0[0,0]	0[0,0]	8
hsa-miR-34a-5p	WDR82	0[0,0]	0[0,0]	2[6,21]	0[0,0]	0[0,0]	8
hsa-miR-34a-5p	FBXO11	0[0,0]	0[0,0]	1[2,22]	0[0,0]	0[0,0]	8
hsa-miR-34a-5p	EXT2	0[0,0]	0[0,0]	1[8,716]	0[0,0]	0[0,0]	8
hsa-miR-34a-5p	PPM1A	1[2,15]	1[2,15]	0[0,0]	0[0,0]	0[0,0]	8
hsa-miR-34a-5p	FUBP3	0[0,0]	0[0,0]	0[0,0]	0[0,0]	1[1,12]	8
hsa-miR-34a-5p	BCOR	0[0,0]	0[0,0]	0[0,0]	0[0,0]	1[2,121]	8
hsa-miR-34a-5p	CUL3	0[0,0]	0[0,0]	1[2,10]	0[0,0]	0[0,0]	8
hsa-miR-34a-5p	DLX2	0[0,0]	0[0,0]	0[0,0]	0[0,0]	1[5,21]	8
hsa-miR-34a-5p	UBR5	0[0,0]	0[0,0]	0[0,0]	0[0,0]	1[5,178]	8
hsa-miR-34a-5p	PCYOX1	1[5,151]	0[0,0]	1[2,2741]	0[0,0]	0[0,0]	8
hsa-miR-34a-5p	FOXO3B	0[0,0]	0[0,0]	1[1,5]	0[0,0]	0[0,0]	8
hsa-miR-34a-5p	PDGFRA	1[3,65]	1[3,65]	0[0,0]	1[3,65]	1[3,65]	8
hsa-miR-34a-5p	PREPL	0[0,0]	0[0,0]	0[0,0]	0[0,0]	1[9,142]	8
hsa-miR-34a-5p	FOXP2	1[2,17]	3[5,209]	0[0,0]	0[0,0]	1[4,39]	8
hsa-miR-34a-5p	MTMR2	0[0,0]	0[0,0]	1[1,13]	0[0,0]	0[0,0]	8
hsa-miR-34a-5p	ZNF304	1[1,1]	3[2,8]	1[1,7]	0[0,0]	1[2,13]	8
hsa-miR-34a-5p	ZNF281	1[11,3743]	1[11,3743]	0[0,0]	1[11,3743]	1[11,3752]	8
hsa-miR-34a-5p	TGS1	0[0,0]	0[0,0]	0[0,0]	0[0,0]	1[1,12]	8
hsa-miR-34a-5p	GAS1	1[21,1968]	3[22,3422]	0[0,0]	1[21,1968]	1[21,1968]	8
hsa-miR-34a-5p	RASL10B	0[0,0]	0[0,0]	1[1,5]	0[0,0]	0[0,0]	8
hsa-miR-34a-5p	TMEM35	0[0,0]	0[0,0]	1[1,6]	0[0,0]	1[1,6]	8
hsa-miR-34a-5p	DNAJB4	0[0,0]	0[0,0]	1[3,35]	0[0,0]	0[0,0]	8
hsa-miR-34a-5p	PDE3A	0[0,0]	0[0,0]	1[2,564]	0[0,0]	0[0,0]	8
hsa-miR-34a-5p	TNRC18	1[18,1707]	1[18,1707]	0[0,0]	0[0,0]	1[18,1707]	7
hsa-miR-34a-5p	MTMR9	1[9,138]	0[0,0]	0[0,0]	1[9,138]	0[0,0]	7
hsa-miR-34a-5p	ARPP19	1[11,325]	0[0,0]	1[15,395]	0[0,0]	1[15,395]	7
hsa-miR-34a-5p	ASB1	1[2,12]	9[6,57]	0[0,0]	1[2,12]	1[2,12]	7
hsa-miR-34a-5p	LPP	0[0,0]	0[0,0]	0[0,0]	0[0,0]	1[1,12]	7
hsa-miR-34a-5p	KLHDC10	0[0,0]	0[0,0]	1[3,48]	0[0,0]	0[0,0]	7
hsa-miR-34a-5p	ADAMTS1	0[0,0]	0[0,0]	1[5,2]	0[0,0]	0[0,0]	7
hsa-miR-34a-5p	ARID1B	0[0,0]	0[0,0]	0[0,0]	0[0,0]	1[2,43]	7
hsa-miR-34a-5p	ADH5	0[0,0]	0[0,0]	2[3,18]	0[0,0]	0[0,0]	7
hsa-miR-34a-5p	SFRS3	0[0,0]	0[0,0]	1[2,374]	0[0,0]	0[0,0]	7
hsa-miR-34a-5p	UBE2Q2	0[0,0]	0[0,0]	1[1,8]	0[0,0]	0[0,0]	7
hsa-miR-34a-5p	LSM14A	0[0,0]	0[0,0]	0[0,0]	0[0,0]	1[12,402]	7
hsa-miR-34a-5p	ZNF585B	0[0,0]	0[0,0]	1[2,10]	0[0,0]	0[0,0]	7
hsa-miR-34a-5p	ZNF275	1[1,5]	0[0,0]	0[0,0]	0[0,0]	0[0,0]	7
hsa-miR-34a-5p	GNG2	0[0,0]	0[0,0]	0[0,0]	0[0,0]	1[1,8]	7
hsa-miR-34a-5p	MFAP1	0[0,0]	0[0,0]	1[4,204]	0[0,0]	0[0,0]	7
hsa-miR-34a-5p	SEPT2	0[0,0]	0[0,0]	1[29,1934]	0[0,0]	0[0,0]	7
hsa-miR-34a-5p	DDB1	0[0,0]	0[0,0]	0[0,0]	0[0,0]	1[2,0]	7
hsa-miR-34a-5p	EIF4G2	0[0,0]	0[0,0]	1[9,1281]	0[0,0]	1[17,921]	7
hsa-miR-34a-5p	WASF2	0[0,0]	0[0,0]	1[1,2]	0[0,0]	0[0,0]	7
hsa-miR-34a-5p	DAAM1	1[5,216]	3[5,266]	0[0,0]	1[5,216]	1[5,216]	7
hsa-miR-34a-5p	DLL1	2[7,14]	3[7,14]	0[0,0]	2[5,14]	2[5,14]	7
hsa-miR-34a-5p	E2F5	1[10,299]	3[13,562]	0[0,0]	1[10,299]	2[13,562]	7
hsa-miR-34a-5p	CYBRD1	0[0,0]	0[0,0]	2[4,213]	0[0,0]	1[4,73]	7
hsa-miR-34a-5p	ZNF417	0[0,0]	0[0,0]	1[15,1104]	0[0,0]	0[0,0]	7
hsa-miR-34a-5p	ZNF644	1[11,496]	1[11,496]	1[11,496]	1[11,496]	1[11,496]	7
hsa-miR-34a-5p	CNST	0[0,0]	0[0,0]	0[0,0]	0[0,0]	1[1,5]	7
hsa-miR-34a-5p	CCDC88A	0[0,0]	0[0,0]	1[1,19]	0[0,0]	1[1,19]	7
hsa-miR-34a-5p	BCL9	0[0,0]	0[0,0]	1[2,50]	0[0,0]	0[0,0]	7
hsa-miR-34a-5p	PXDN	0[0,0]	0[0,0]	1[3,50]	0[0,0]	0[0,0]	7
hsa-miR-34a-5p	EP300	0[0,0]	0[0,0]	0[0,0]	0[0,0]	1[3,320]	7
hsa-miR-34a-5p	SMARCAD1	0[0,0]	0[0,0]	1[3,89]	0[0,0]	0[0,0]	7
hsa-miR-34a-5p	NFYA	0[0,0]	0[0,0]	1[3,21]	0[0,0]	0[0,0]	7
hsa-miR-34a-5p	SKA2	0[0,0]	0[0,0]	1[1,3]	0[0,0]	0[0,0]	7
hsa-miR-34a-5p	HNRNPR	0[0,0]	0[0,0]	2[6,307]	0[0,0]	0[0,0]	7
hsa-miR-34a-5p	FAM117B	2[2,9]	0[0,0]	0[0,0]	0[0,0]	1[1,6]	7
hsa-miR-34a-5p	FAM160B1	0[0,0]	0[0,0]	2[14,779]	0[0,0]	0[0,0]	7
hsa-miR-34a-5p	TAF4B	1[2,23]	1[2,23]	0[0,0]	0[0,0]	1[2,23]	7
hsa-miR-34a-5p	UBE2CBP	0[0,0]	0[0,0]	0[0,0]	0[0,0]	1[1,6]	7
hsa-miR-34a-5p	SLC39A10	0[0,0]	0[0,0]	1[6,268]	0[0,0]	0[0,0]	7
hsa-miR-34a-5p	ZNF501	0[0,0]	1[3,34]	0[0,0]	0[0,0]	0[0,0]	7
hsa-miR-34a-5p	DIS3	0[0,0]	0[0,0]	1[1,3]	0[0,0]	0[0,0]	7
hsa-miR-34a-5p	C14orf135	0[0,0]	0[0,0]	0[0,0]	0[0,0]	1[8,111]	7
hsa-miR-34a-5p	EFEMP1	0[0,0]	0[0,0]	0[0,0]	0[0,0]	1[2,283]	7
hsa-miR-34a-5p	TGIF2	1[4,606]	4[6,846]	1[4,606]	1[4,606]	1[4,606]	7
hsa-miR-34a-5p	LPHN2	0[0,0]	0[0,0]	0[0,0]	0[0,0]	1[3,16]	7
hsa-miR-34a-5p	RNF144A	0[0,0]	0[0,0]	1[1,8]	0[0,0]	0[0,0]	7
hsa-miR-34a-5p	NCOA1	1[4,50]	0[0,0]	0[0,0]	1[4,50]	1[4,50]	7
hsa-miR-34a-5p	SNAPC5	0[0,0]	0[0,0]	2[6,116]	0[0,0]	0[0,0]	7
hsa-miR-34a-5p	SIK2	0[0,0]	0[0,0]	2[2,18]	0[0,0]	0[0,0]	7
hsa-miR-34a-5p	MED28	0[0,0]	0[0,0]	0[0,0]	0[0,0]	1[1,4]	7
hsa-miR-34a-5p	LCORL	0[0,0]	0[0,0]	1[9,185]	0[0,0]	0[0,0]	7
hsa-miR-34a-5p	ZNF800	0[0,0]	0[0,0]	0[0,0]	0[0,0]	1[9,279]	7
hsa-miR-34a-5p	C2orf44	0[0,0]	0[0,0]	0[0,0]	0[0,0]	1[3,29]	7
hsa-miR-34a-5p	RIMKLB	0[0,0]	0[0,0]	0[0,0]	0[0,0]	1[1,5]	7
hsa-miR-34a-5p	TMEM48	0[0,0]	0[0,0]	1[3,68]	0[0,0]	1[5,343]	7
hsa-miR-34a-5p	MAN1A2	0[0,0]	0[0,0]	0[0,0]	0[0,0]	1[1,2]	7
hsa-miR-34a-5p	MOBKL3	0[0,0]	0[0,0]	1[19,1063]	0[0,0]	1[1,10]	7
hsa-miR-34a-5p	DNAJC27	0[0,0]	0[0,0]	1[4,34]	0[0,0]	0[0,0]	7
hsa-miR-34a-5p	TAOK1	0[0,0]	0[0,0]	0[0,0]	0[0,0]	1[6,33]	7
hsa-miR-34a-5p	F2RL2	0[0,0]	1[1,8]	0[0,0]	0[0,0]	0[0,0]	7
hsa-miR-34a-5p	CDK6	2[4,2646]	13[28,12449]	3[20,9802]	0[0,0]	0[0,0]	7
hsa-miR-34a-5p	DSTYK	0[0,0]	0[0,0]	1[1,21]	0[0,0]	0[0,0]	7
hsa-miR-34a-5p	PPIL4	0[0,0]	0[0,0]	1[2,92]	0[0,0]	0[0,0]	7
hsa-miR-34a-5p	C6orf120	0[0,0]	0[0,0]	0[0,0]	1[5,49]	1[5,49]	7
hsa-miR-34a-5p	ATMIN	1[5,63]	0[0,0]	0[0,0]	0[0,0]	1[5,63]	7
hsa-miR-34a-5p	TRMT61B	0[0,0]	0[0,0]	0[0,0]	0[0,0]	1[1,11]	7
hsa-miR-34a-5p	CRTC3	0[0,0]	0[0,0]	1[4,74]	0[0,0]	0[0,0]	7
hsa-miR-34a-5p	GOLGA7	0[0,0]	0[0,0]	1[2,23]	0[0,0]	0[0,0]	7
hsa-miR-34a-5p	PAQR3	0[0,0]	0[0,0]	1[2,45]	0[0,0]	1[4,53]	7
hsa-miR-34a-5p	PAFAH1B2	0[0,0]	6[22,426]	0[0,0]	0[0,0]	0[0,0]	7
hsa-miR-34a-5p	PGAP1	0[0,0]	1[1,26]	0[0,0]	0[0,0]	0[0,0]	7
hsa-miR-34a-5p	PRPS1	0[0,0]	0[0,0]	1[4,584]	0[0,0]	0[0,0]	7
hsa-miR-34a-5p	PCMT1	0[0,0]	0[0,0]	1[1,6]	0[0,0]	0[0,0]	7
hsa-miR-34a-5p	PARP11	0[0,0]	0[0,0]	1[1,16]	0[0,0]	0[0,0]	7
hsa-miR-34a-5p	TBL1X	0[0,0]	0[0,0]	1[1,296]	0[0,0]	0[0,0]	7
hsa-miR-34a-5p	ANTXR1	0[0,0]	0[0,0]	2[3,130]	0[0,0]	0[0,0]	7
hsa-miR-34a-5p	VPS13B	0[0,0]	0[0,0]	1[1,8]	0[0,0]	0[0,0]	7
hsa-miR-34a-5p	MCFD2	1[8,198]	3[9,517]	0[0,0]	0[0,0]	0[0,0]	7
hsa-miR-34a-5p	PALLD	0[0,0]	0[0,0]	1[2,1526]	0[0,0]	1[1,2]	7
hsa-miR-34a-5p	ZNF518B	0[0,0]	0[0,0]	0[0,0]	0[0,0]	1[1,10]	7
hsa-miR-34a-5p	FAT4	1[2,42]	0[0,0]	0[0,0]	0[0,0]	1[2,42]	7
hsa-miR-34a-5p	PPIL1	0[0,0]	0[0,0]	1[6,223]	0[0,0]	0[0,0]	7
hsa-miR-34a-5p	ING3	0[0,0]	0[0,0]	0[0,0]	0[0,0]	1[3,89]	7
hsa-miR-34a-5p	MKRN2	0[0,0]	0[0,0]	1[6,53]	0[0,0]	0[0,0]	7
hsa-miR-34a-5p	ACVR2B	1[2,0]	0[0,0]	0[0,0]	0[0,0]	0[0,0]	7
hsa-miR-34a-5p	ATXN7L3B	1[7,341]	0[0,0]	0[0,0]	0[0,0]	1[7,341]	7
hsa-miR-34a-5p	UBE3A	0[0,0]	0[0,0]	1[1,36]	0[0,0]	0[0,0]	7
hsa-miR-34a-5p	MECP2	0[0,0]	7[4,67]	0[0,0]	0[0,0]	0[0,0]	7
hsa-miR-34a-5p	IREB2	0[0,0]	0[0,0]	1[11,1415]	0[0,0]	0[0,0]	7
hsa-miR-34a-5p	PPP2R5D	0[0,0]	0[0,0]	0[0,0]	0[0,0]	1[2,36]	7
hsa-miR-34a-5p	STC2	0[0,0]	0[0,0]	1[8,362]	0[0,0]	0[0,0]	7
hsa-miR-34a-5p	MPP2	1[1,1]	1[1,1]	1[1,8]	1[1,1]	1[2,9]	7
hsa-miR-34a-5p	SYT15	0[0,0]	0[0,0]	0[0,0]	0[0,0]	1[4,40]	7
hsa-miR-34a-5p	TTC28	0[0,0]	0[0,0]	0[0,0]	0[0,0]	1[1,78]	7
hsa-miR-34a-5p	ROCK1	0[0,0]	0[0,0]	0[0,0]	0[0,0]	1[5,32]	7
hsa-miR-34a-5p	ANKS1A	1[1,10]	0[0,0]	2[9,288]	0[0,0]	0[0,0]	7
hsa-miR-34a-5p	LOC221710	0[0,0]	0[0,0]	0[0,0]	0[0,0]	1[1,11]	7
hsa-miR-34a-5p	ZNF585A	0[0,0]	0[0,0]	2[2,56]	0[0,0]	0[0,0]	7
hsa-miR-34a-5p	RAB6A	0[0,0]	0[0,0]	0[0,0]	0[0,0]	1[1,6]	7
hsa-miR-34a-5p	CPSF7	0[0,0]	0[0,0]	1[2,41]	0[0,0]	0[0,0]	7
hsa-miR-34a-5p	TAF5	1[1,8]	1[1,8]	0[0,0]	1[1,8]	1[1,8]	7
hsa-miR-34a-5p	ZNF614	0[0,0]	0[0,0]	0[0,0]	0[0,0]	1[4,87]	7
hsa-miR-34a-5p	ARID1A	0[0,0]	2[6,5034]	0[0,0]	0[0,0]	0[0,0]	7
hsa-miR-34a-5p	SOCS4	1[8,259]	3[9,319]	1[8,259]	0[0,0]	0[0,0]	7
hsa-miR-34a-5p	RAB3B	0[0,0]	0[0,0]	0[0,0]	0[0,0]	1[1,2]	7
hsa-miR-34a-5p	SLC35F1	0[0,0]	0[0,0]	0[0,0]	0[0,0]	1[1,3]	7
hsa-miR-34a-5p	ZFHX4	1[6,187]	3[7,200]	0[0,0]	1[6,187]	1[6,187]	7
hsa-miR-34a-5p	PPP1R11	2[3,26]	0[0,0]	1[1,16]	0[0,0]	2[3,26]	7
hsa-miR-34a-5p	EIF5A2	0[0,0]	0[0,0]	2[3,103]	0[0,0]	0[0,0]	7
hsa-miR-34a-5p	NCAPD3	0[0,0]	0[0,0]	1[1,18]	0[0,0]	0[0,0]	7
hsa-miR-34a-5p	ROCK1	1[3,17]	1[3,17]	0[0,0]	0[0,0]	1[3,17]	7
hsa-miR-34a-5p	SEC23IP	0[0,0]	0[0,0]	0[0,0]	0[0,0]	1[2,297]	7
hsa-miR-34a-5p	SNAPC5	0[0,0]	0[0,0]	1[2,11]	0[0,0]	0[0,0]	7
hsa-miR-34a-5p	TM9SF2	0[0,0]	0[0,0]	0[0,0]	0[0,0]	1[8,283]	7
hsa-miR-34a-5p	NUP214	0[0,0]	0[0,0]	0[0,0]	0[0,0]	1[1,15]	7
hsa-miR-34a-5p	SNTB2	0[0,0]	0[0,0]	1[1,5]	0[0,0]	0[0,0]	7
hsa-miR-34a-5p	TBC1D13	1[4,93]	0[0,0]	0[0,0]	0[0,0]	0[0,0]	7
hsa-miR-34a-5p	TRPS1	0[0,0]	0[0,0]	1[1,22]	0[0,0]	0[0,0]	7
hsa-miR-34a-5p	CBLB	0[0,0]	0[0,0]	0[0,0]	0[0,0]	1[1,13]	7
hsa-miR-34a-5p	YIPF6	0[0,0]	0[0,0]	1[5,212]	0[0,0]	0[0,0]	7
hsa-miR-34a-5p	SYNJ2	0[0,0]	0[0,0]	0[0,0]	0[0,0]	1[5,72]	7
hsa-miR-34a-5p	USP22	0[0,0]	0[0,0]	1[2,266]	0[0,0]	0[0,0]	7
hsa-miR-34a-5p	PHF17	0[0,0]	0[0,0]	1[1,16]	0[0,0]	0[0,0]	7
hsa-miR-34a-5p	RNF38	0[0,0]	0[0,0]	2[10,696]	0[0,0]	0[0,0]	7
hsa-miR-34a-5p	RNF138	0[0,0]	0[0,0]	1[17,668]	0[0,0]	0[0,0]	7
hsa-miR-34a-5p	RSBN1	0[0,0]	0[0,0]	0[0,0]	0[0,0]	1[1,2]	7
hsa-miR-34a-5p	CYTSA	0[0,0]	0[0,0]	1[2,0]	0[0,0]	0[0,0]	7
hsa-miR-34a-5p	C12orf29	0[0,0]	0[0,0]	0[0,0]	0[0,0]	1[10,77]	7
hsa-miR-34a-5p	SEPT7	0[0,0]	0[0,0]	1[4,8]	0[0,0]	1[4,88]	7
hsa-miR-34a-5p	ZC3H12C	0[0,0]	0[0,0]	1[3,207]	0[0,0]	0[0,0]	7
hsa-miR-34a-5p	CBX1	0[0,0]	0[0,0]	1[8,86]	0[0,0]	0[0,0]	7
hsa-miR-34a-5p	FOXN2	2[5,794]	5[8,1162]	1[7,245]	0[0,0]	0[0,0]	7
hsa-miR-34a-5p	PPP2R5C	0[0,0]	0[0,0]	2[7,148]	0[0,0]	0[0,0]	7
hsa-miR-34a-5p	PJA2	0[0,0]	0[0,0]	1[5,174]	0[0,0]	0[0,0]	7
hsa-miR-34a-5p	DPY19L3	0[0,0]	0[0,0]	1[1,6]	0[0,0]	0[0,0]	7
hsa-miR-34a-5p	BACH2	0[0,0]	0[0,0]	2[2,26]	0[0,0]	0[0,0]	7
hsa-miR-34a-5p	KLF13	0[0,0]	0[0,0]	1[1,32]	0[0,0]	0[0,0]	7
hsa-miR-34a-5p	HDAC4	0[0,0]	0[0,0]	1[1,1]	0[0,0]	0[0,0]	7
hsa-miR-34a-5p	DCP1A	2[3,89]	0[0,0]	0[0,0]	1[2,40]	1[2,40]	7
hsa-miR-34a-5p	G3BP2	0[0,0]	0[0,0]	2[7,199]	0[0,0]	0[0,0]	7
hsa-miR-34a-5p	GMFB	1[3,31]	3[5,45]	0[0,0]	1[3,31]	1[3,31]	6
hsa-miR-34a-5p	CUX1	1[2,266]	4[9,406]	0[0,0]	0[0,0]	0[0,0]	6
hsa-miR-34a-5p	PAPOLA	0[0,0]	0[0,0]	0[0,0]	0[0,0]	1[8,157]	6
hsa-miR-34a-5p	FAM133A	0[0,0]	0[0,0]	1[1,6]	0[0,0]	0[0,0]	6
hsa-miR-34a-5p	ITCH	0[0,0]	1[2,12]	0[0,0]	0[0,0]	0[0,0]	6
hsa-miR-34a-5p	LYPD6	0[0,0]	0[0,0]	0[0,0]	0[0,0]	1[1,11]	6
hsa-miR-34a-5p	SMG1	0[0,0]	0[0,0]	1[1,7]	0[0,0]	0[0,0]	6
hsa-miR-34a-5p	GSPT2	0[0,0]	0[0,0]	0[0,0]	0[0,0]	1[5,44]	6
hsa-miR-34a-5p	PLCG1	0[0,0]	2[6,41]	0[0,0]	0[0,0]	0[0,0]	6
hsa-miR-34a-5p	ZHX3	0[0,0]	0[0,0]	1[2,16]	0[0,0]	0[0,0]	6
hsa-miR-34a-5p	PRKACB	0[0,0]	3[3,115]	1[1,8]	0[0,0]	0[0,0]	6
hsa-miR-34a-5p	FAM101B	0[0,0]	0[0,0]	0[0,0]	0[0,0]	1[1,268]	6
hsa-miR-34a-5p	ZFP91	0[0,0]	0[0,0]	2[10,87]	0[0,0]	0[0,0]	6
hsa-miR-34a-5p	ZMYM3	0[0,0]	0[0,0]	0[0,0]	0[0,0]	1[1,6]	6
hsa-miR-34a-5p	TBC1D16	0[0,0]	0[0,0]	0[0,0]	0[0,0]	1[1,8]	6
hsa-miR-34a-5p	RORA	1[1,16]	5[7,357]	0[0,0]	0[0,0]	0[0,0]	6
hsa-miR-34a-5p	HNRPDL	0[0,0]	0[0,0]	1[2,2]	0[0,0]	0[0,0]	6
hsa-miR-34a-5p	CRKL	0[0,0]	0[0,0]	1[9,557]	0[0,0]	0[0,0]	6
hsa-miR-34a-5p	FBXO10	0[0,0]	1[1,2]	0[0,0]	0[0,0]	0[0,0]	6
hsa-miR-34a-5p	TGFBR3	0[0,0]	2[2,91]	0[0,0]	0[0,0]	0[0,0]	6
hsa-miR-34a-5p	XPO5	1[1,3]	3[1,5]	0[0,0]	0[0,0]	1[1,3]	6
hsa-miR-34a-5p	CDKN1C	0[0,0]	2[2,482]	0[0,0]	0[0,0]	1[1,1117]	6
hsa-miR-34a-5p	MCM3APAS	0[0,0]	0[0,0]	1[5,266]	0[0,0]	0[0,0]	6
hsa-miR-34a-5p	FOXO3	0[0,0]	0[0,0]	1[1,7]	0[0,0]	0[0,0]	6
hsa-miR-34a-5p	MCM3APAS	0[0,0]	0[0,0]	1[3,15]	0[0,0]	0[0,0]	6
hsa-miR-34a-5p	SLCO2A1	0[0,0]	0[0,0]	1[1,24]	0[0,0]	2[1,34]	6
hsa-miR-34a-5p	DMWD	1[3,20]	0[0,0]	0[0,0]	0[0,0]	1[3,20]	6
hsa-miR-34a-5p	RIN2	0[0,0]	0[0,0]	1[2,119]	0[0,0]	0[0,0]	6
hsa-miR-34a-5p	TMEM25	0[0,0]	0[0,0]	1[1,5]	0[0,0]	1[1,5]	6
hsa-miR-34a-5p	GLI2	0[0,0]	0[0,0]	0[0,0]	0[0,0]	1[1,10]	6
hsa-miR-34a-5p	ITGA1	0[0,0]	0[0,0]	1[1,7]	0[0,0]	0[0,0]	6
hsa-miR-34a-5p	CAV1	0[0,0]	0[0,0]	1[1,200]	0[0,0]	1[2,51]	6
hsa-miR-34a-5p	WWC2	0[0,0]	0[0,0]	1[1,12]	0[0,0]	0[0,0]	6
hsa-miR-34a-5p	MYC	0[0,0]	0[0,0]	0[0,0]	0[0,0]	1[31,165896]	6
hsa-miR-34a-5p	C10orf118	0[0,0]	0[0,0]	1[4,39]	0[0,0]	0[0,0]	6
hsa-miR-34a-5p	LPHN1	0[0,0]	2[2,0]	0[0,0]	0[0,0]	0[0,0]	6
hsa-miR-34a-5p	CDC27	0[0,0]	0[0,0]	1[3,34]	0[0,0]	0[0,0]	6
hsa-miR-34a-5p	CALM3	0[0,0]	0[0,0]	0[0,0]	0[0,0]	1[4,0]	6
hsa-miR-34a-5p	ZNF74	0[0,0]	0[0,0]	0[0,0]	0[0,0]	1[1,1]	6
hsa-miR-34a-5p	PARVA	0[0,0]	0[0,0]	0[0,0]	0[0,0]	1[1,27]	6
hsa-miR-34a-5p	ANO6	0[0,0]	0[0,0]	1[2,576]	0[0,0]	0[0,0]	6
hsa-miR-34a-5p	ANKRD13A	0[0,0]	0[0,0]	1[3,22]	0[0,0]	0[0,0]	6
hsa-miR-34a-5p	NDST1	2[3,26]	4[4,27]	0[0,0]	0[0,0]	0[0,0]	6
hsa-miR-34a-5p	FAM108B1	0[0,0]	0[0,0]	1[1,20]	0[0,0]	0[0,0]	6
hsa-miR-34a-5p	KIAA0196	0[0,0]	0[0,0]	0[0,0]	0[0,0]	1[6,44]	6
hsa-miR-34a-5p	RDH11	0[0,0]	5[11,525]	0[0,0]	0[0,0]	0[0,0]	6
hsa-miR-34a-5p	PPAP2B	0[0,0]	0[0,0]	1[9,955]	0[0,0]	0[0,0]	6
hsa-miR-34a-5p	RABGAP1	0[0,0]	0[0,0]	0[0,0]	0[0,0]	1[2,36]	6
hsa-miR-34a-5p	MOAP1	0[0,0]	0[0,0]	0[0,0]	0[0,0]	1[6,101]	6
hsa-miR-34a-5p	BNC2	1[4,101]	3[7,206]	0[0,0]	0[0,0]	0[0,0]	6
hsa-miR-34a-5p	TNKS2	0[0,0]	0[0,0]	1[1,1]	0[0,0]	0[0,0]	6
hsa-miR-34a-5p	FYCO1	0[0,0]	0[0,0]	1[2,192]	0[0,0]	0[0,0]	6
hsa-miR-34a-5p	TAF1A	0[0,0]	0[0,0]	0[0,0]	0[0,0]	1[3,48]	6
hsa-miR-34a-5p	PHF6	0[0,0]	0[0,0]	0[0,0]	0[0,0]	1[9,178]	6
hsa-miR-34a-5p	STRAP	0[0,0]	0[0,0]	0[0,0]	1[5,113]	1[5,113]	6
hsa-miR-34a-5p	PDZRN3	0[0,0]	1[2,10]	0[0,0]	0[0,0]	1[2,10]	6
hsa-miR-34a-5p	ZC3H7B	0[0,0]	2[4,41]	0[0,0]	0[0,0]	0[0,0]	6
hsa-miR-34a-5p	DNAJC24	1[1,5]	0[0,0]	1[1,5]	0[0,0]	1[1,5]	6
hsa-miR-34a-5p	PTPRD	0[0,0]	0[0,0]	0[0,0]	0[0,0]	1[3,40]	6
hsa-miR-34a-5p	DDX6	0[0,0]	0[0,0]	1[7,56]	0[0,0]	0[0,0]	6
hsa-miR-34a-5p	WDR35	0[0,0]	0[0,0]	1[1,21]	0[0,0]	0[0,0]	6
hsa-miR-34a-5p	SKI	1[2,6]	0[0,0]	0[0,0]	0[0,0]	0[0,0]	6
hsa-miR-34a-5p	MYADM	1[1,2]	0[0,0]	0[0,0]	0[0,0]	1[1,2]	6
hsa-miR-34a-5p	HECTD2	0[0,0]	0[0,0]	1[7,68]	0[0,0]	1[1,11]	6
hsa-miR-34a-5p	ING1	0[0,0]	0[0,0]	1[3,191]	0[0,0]	0[0,0]	6
hsa-miR-34a-5p	NFE2L1	1[4,1350]	1[4,1350]	0[0,0]	1[4,1350]	1[4,1350]	6
hsa-miR-34a-5p	NCOR1	0[0,0]	0[0,0]	0[0,0]	0[0,0]	1[4,34]	6
hsa-miR-34a-5p	SLC25A32	0[0,0]	0[0,0]	2[7,135]	0[0,0]	0[0,0]	6
hsa-miR-34a-5p	SECISBP2L	0[0,0]	0[0,0]	1[1,7]	0[0,0]	0[0,0]	6
hsa-miR-34a-5p	RAB3GAP1	0[0,0]	0[0,0]	0[0,0]	0[0,0]	1[5,52]	6
hsa-miR-34a-5p	OLFM1	0[0,0]	0[0,0]	1[1,57]	0[0,0]	0[0,0]	6
hsa-miR-34a-5p	RAB35	0[0,0]	3[4,28]	0[0,0]	0[0,0]	0[0,0]	6
hsa-miR-34a-5p	TIGD7	0[0,0]	0[0,0]	0[0,0]	0[0,0]	1[1,8]	6
hsa-miR-34a-5p	LGR4	1[7,11755]	3[7,11803]	0[0,0]	2[7,11803]	2[7,11803]	6
hsa-miR-34a-5p	CCDC50	0[0,0]	3[4,48]	0[0,0]	0[0,0]	1[1,11]	6
hsa-miR-34a-5p	EHBP1	0[0,0]	0[0,0]	1[1,2]	0[0,0]	1[3,61]	6
hsa-miR-34a-5p	COL12A1	1[2,164]	4[2,350]	0[0,0]	1[2,164]	1[2,164]	6
hsa-miR-34a-5p	MTMR12	0[0,0]	0[0,0]	0[0,0]	0[0,0]	1[2,16]	6
hsa-miR-34a-5p	STRN3	1[7,42]	1[7,42]	0[0,0]	1[7,42]	1[7,42]	6
hsa-miR-34a-5p	ZFAND1	0[0,0]	0[0,0]	0[0,0]	0[0,0]	1[11,1163]	6
hsa-miR-34a-5p	EPT1	0[0,0]	0[0,0]	1[2,0]	0[0,0]	0[0,0]	6
hsa-miR-34a-5p	FOXJ2	0[0,0]	0[0,0]	0[0,0]	0[0,0]	1[3,90]	6
hsa-miR-34a-5p	ZNF410	0[0,0]	0[0,0]	0[0,0]	0[0,0]	1[2,36]	6
hsa-miR-34a-5p	MYCBP2	0[0,0]	0[0,0]	0[0,0]	0[0,0]	1[1,2]	6
hsa-miR-34a-5p	NSD1	2[5,85]	10[13,360]	0[0,0]	0[0,0]	1[6,94]	6
hsa-miR-34a-5p	COMMD10	0[0,0]	0[0,0]	1[1,13]	0[0,0]	0[0,0]	6
hsa-miR-34a-5p	SEC24B	0[0,0]	0[0,0]	1[9,135]	0[0,0]	0[0,0]	6
hsa-miR-34a-5p	DDHD2	0[0,0]	0[0,0]	0[0,0]	0[0,0]	1[1,9]	6
hsa-miR-34a-5p	ZNF507	0[0,0]	0[0,0]	1[6,165]	0[0,0]	0[0,0]	6
hsa-miR-34a-5p	BIRC6	0[0,0]	0[0,0]	0[0,0]	0[0,0]	1[4,1546]	6
hsa-miR-34a-5p	SPOP	0[0,0]	0[0,0]	1[1,6]	0[0,0]	0[0,0]	6
hsa-miR-34a-5p	BTBD7	0[0,0]	0[0,0]	0[0,0]	0[0,0]	1[1,5]	6
hsa-miR-34a-5p	ANK2	1[1,7]	0[0,0]	0[0,0]	1[1,7]	1[1,7]	6
hsa-miR-34a-5p	KIAA1462	1[5,69]	0[0,0]	1[5,69]	0[0,0]	1[5,69]	6
hsa-miR-34a-5p	DLG2	0[0,0]	1[1,8]	0[0,0]	0[0,0]	0[0,0]	6
hsa-miR-34a-5p	KIAA1949	0[0,0]	0[0,0]	1[3,93]	0[0,0]	1[3,93]	6
hsa-miR-34a-5p	RAPGEF6	0[0,0]	0[0,0]	1[1,11]	0[0,0]	0[0,0]	6
hsa-miR-34a-5p	SNAI1	0[0,0]	0[0,0]	0[0,0]	0[0,0]	1[1,6]	6
hsa-miR-34a-5p	GNPDA2	0[0,0]	0[0,0]	1[1,24]	0[0,0]	0[0,0]	6
hsa-miR-34a-5p	ZC3H15	0[0,0]	0[0,0]	0[0,0]	0[0,0]	1[3,2]	6
hsa-miR-34a-5p	KCNH5	0[0,0]	1[1,16]	0[0,0]	0[0,0]	0[0,0]	6
hsa-miR-34a-5p	PURA	0[0,0]	0[0,0]	1[14,218]	0[0,0]	0[0,0]	6
hsa-miR-34a-5p	BAZ2A	2[11,165]	5[14,201]	1[3,25]	2[11,165]	1[2,11]	6
hsa-miR-34a-5p	GNAI3	0[0,0]	0[0,0]	0[0,0]	0[0,0]	1[1,8]	6
hsa-miR-34a-5p	TMEM20	0[0,0]	0[0,0]	1[7,452]	0[0,0]	0[0,0]	6
hsa-miR-34a-5p	FNDC3A	0[0,0]	0[0,0]	0[0,0]	0[0,0]	1[3,1191]	6
hsa-miR-34a-5p	C2orf43	0[0,0]	0[0,0]	0[0,0]	0[0,0]	1[1,18]	6
hsa-miR-34a-5p	FAM122A	0[0,0]	0[0,0]	1[17,2002]	0[0,0]	0[0,0]	6
hsa-miR-34a-5p	ARID4A	1[2,0]	2[3,3]	2[4,863]	0[0,0]	2[4,31]	6
hsa-miR-34a-5p	TMEM55A	1[1,5]	1[1,5]	0[0,0]	1[1,5]	1[1,5]	6
hsa-miR-34a-5p	SAV1	0[0,0]	0[0,0]	1[3,43]	0[0,0]	0[0,0]	6
hsa-miR-34a-5p	ZHX2	0[0,0]	0[0,0]	0[0,0]	0[0,0]	1[14,543]	6
hsa-miR-34a-5p	C2orf64	0[0,0]	0[0,0]	1[3,67]	0[0,0]	0[0,0]	6
hsa-miR-34a-5p	CPT1A	0[0,0]	0[0,0]	1[1,9]	0[0,0]	0[0,0]	6
hsa-miR-34a-5p	TMEM47	0[0,0]	0[0,0]	1[2,895]	0[0,0]	0[0,0]	6
hsa-miR-34a-5p	MYST2	0[0,0]	0[0,0]	1[1,2]	0[0,0]	0[0,0]	6
hsa-miR-34a-5p	LARP6	0[0,0]	0[0,0]	0[0,0]	0[0,0]	1[1,9]	6
hsa-miR-34a-5p	GAB1	1[2,87]	0[0,0]	0[0,0]	0[0,0]	1[2,87]	6
hsa-miR-34a-5p	PAFAH1B1	0[0,0]	0[0,0]	1[3,38]	0[0,0]	0[0,0]	6
hsa-miR-34a-5p	SNCA	0[0,0]	0[0,0]	0[0,0]	0[0,0]	1[2,21]	6
hsa-miR-34a-5p	ARID2	0[0,0]	0[0,0]	1[3,89]	0[0,0]	0[0,0]	6
hsa-miR-34a-5p	AMOTL2	0[0,0]	0[0,0]	1[1,187]	0[0,0]	0[0,0]	6
hsa-miR-34a-5p	OAZ2	0[0,0]	0[0,0]	0[0,0]	0[0,0]	2[2,82]	6
hsa-miR-34a-5p	MANEA	0[0,0]	0[0,0]	0[0,0]	0[0,0]	1[1,15]	6
hsa-miR-34a-5p	TRAPPC6B	0[0,0]	0[0,0]	0[0,0]	0[0,0]	1[7,91]	6
hsa-miR-34a-5p	CALU	0[0,0]	0[0,0]	1[7,2786]	0[0,0]	0[0,0]	6
hsa-miR-34a-5p	TCF12	0[0,0]	0[0,0]	0[0,0]	0[0,0]	1[1,16]	6
hsa-miR-34a-5p	KIF5C	0[0,0]	0[0,0]	1[2,17]	0[0,0]	0[0,0]	6
hsa-miR-34a-5p	CDH13	0[0,0]	0[0,0]	1[1,16]	0[0,0]	0[0,0]	6
hsa-miR-34a-5p	CYTH3	0[0,0]	0[0,0]	1[1,8]	0[0,0]	0[0,0]	6
hsa-miR-34a-5p	IP6K1	0[0,0]	0[0,0]	2[3,22]	0[0,0]	0[0,0]	6
hsa-miR-34a-5p	MYCL1	0[0,0]	0[0,0]	1[5,66]	0[0,0]	0[0,0]	6
hsa-miR-34a-5p	USP24	1[1,23]	2[2,57]	0[0,0]	0[0,0]	0[0,0]	6
hsa-miR-34a-5p	SCAPER	0[0,0]	0[0,0]	1[1,8]	0[0,0]	0[0,0]	6
hsa-miR-34a-5p	UVRAG	0[0,0]	0[0,0]	0[0,0]	0[0,0]	1[1,8]	6
hsa-miR-34a-5p	ZBTB9	0[0,0]	0[0,0]	0[0,0]	0[0,0]	1[8,163]	6
hsa-miR-34a-5p	MOBKL1B	0[0,0]	0[0,0]	1[5,171]	0[0,0]	0[0,0]	6
hsa-miR-34a-5p	FGF13	0[0,0]	0[0,0]	1[1,3]	0[0,0]	1[1,3]	6
hsa-miR-34a-5p	DCLRE1B	0[0,0]	0[0,0]	1[2,17]	0[0,0]	0[0,0]	6
hsa-miR-34a-5p	HNRNPA1	0[0,0]	0[0,0]	0[0,0]	0[0,0]	1[7,390]	6
hsa-miR-34a-5p	PPP3R1	0[0,0]	0[0,0]	3[13,1809]	0[0,0]	0[0,0]	6
hsa-miR-34a-5p	MBNL2	0[0,0]	0[0,0]	0[0,0]	0[0,0]	1[1,20]	6
hsa-miR-34a-5p	TOPORS	0[0,0]	3[6,751]	0[0,0]	0[0,0]	1[6,111]	6
hsa-miR-34a-5p	TRIM56	0[0,0]	0[0,0]	1[1,10]	0[0,0]	0[0,0]	6
hsa-miR-34a-5p	PEX3	0[0,0]	0[0,0]	1[1,9]	0[0,0]	0[0,0]	6
hsa-miR-34a-5p	CRY2	0[0,0]	1[1,58]	0[0,0]	0[0,0]	0[0,0]	6
hsa-miR-34a-5p	C9orf25	0[0,0]	0[0,0]	1[1,10]	0[0,0]	0[0,0]	6
hsa-miR-34a-5p	UNC13C	0[0,0]	1[2,13]	1[2,13]	0[0,0]	1[2,13]	6
hsa-miR-34a-5p	PLEKHA3	0[0,0]	0[0,0]	1[3,72]	0[0,0]	0[0,0]	6
hsa-miR-34a-5p	IGF2BP3	0[0,0]	0[0,0]	0[0,0]	0[0,0]	1[3,47]	6
hsa-miR-34a-5p	PTX3	0[0,0]	0[0,0]	0[0,0]	0[0,0]	1[1,5]	6
hsa-miR-34a-5p	ZNF625	0[0,0]	0[0,0]	1[1,7]	0[0,0]	0[0,0]	6
hsa-miR-34a-5p	KIAA1704	0[0,0]	0[0,0]	0[0,0]	0[0,0]	1[5,48]	6
hsa-miR-34a-5p	LMBRD2	0[0,0]	0[0,0]	0[0,0]	0[0,0]	1[1,6]	6
hsa-miR-34a-5p	SLC16A1	0[0,0]	0[0,0]	0[0,0]	0[0,0]	1[2,6]	6
hsa-miR-34a-5p	EPS15	0[0,0]	0[0,0]	1[7,499]	0[0,0]	0[0,0]	6
hsa-miR-34a-5p	MLLT3	1[1,17]	2[2,25]	0[0,0]	1[1,17]	1[2,34]	6
hsa-miR-34a-5p	OCRL	0[0,0]	0[0,0]	1[1,3]	0[0,0]	0[0,0]	6
hsa-miR-34a-5p	SLC39A9	0[0,0]	0[0,0]	1[2,135]	0[0,0]	1[3,18]	6
hsa-miR-34a-5p	FKBP1B	1[1,2]	0[0,0]	0[0,0]	1[1,2]	1[2,10]	6
hsa-miR-34a-5p	PNPLA8	0[0,0]	0[0,0]	0[0,0]	0[0,0]	1[2,33]	6
hsa-miR-34a-5p	SLC25A46	0[0,0]	0[0,0]	1[1,12]	0[0,0]	0[0,0]	6
hsa-miR-34a-5p	SAP130	0[0,0]	0[0,0]	1[3,22]	0[0,0]	0[0,0]	6
hsa-miR-34a-5p	GPC6	0[0,0]	0[0,0]	0[0,0]	0[0,0]	1[1,2]	6
hsa-miR-34a-5p	CNTNAP2	0[0,0]	1[1,2]	0[0,0]	0[0,0]	0[0,0]	6
hsa-miR-34a-5p	TLN1	0[0,0]	2[4,166]	0[0,0]	0[0,0]	0[0,0]	6
hsa-miR-34a-5p	INCENP	0[0,0]	0[0,0]	0[0,0]	0[0,0]	1[4,42]	6
hsa-miR-34a-5p	METTL4	0[0,0]	0[0,0]	1[1,14]	0[0,0]	1[1,35]	6
hsa-miR-34a-5p	LTBP1	0[0,0]	0[0,0]	1[1,580]	0[0,0]	0[0,0]	6
hsa-miR-34a-5p	TCF7L2	0[0,0]	0[0,0]	0[0,0]	0[0,0]	1[3,17]	6
hsa-miR-34a-5p	ITGA6	0[0,0]	0[0,0]	0[0,0]	0[0,0]	1[1,12]	6
hsa-miR-34a-5p	MLLT10	0[0,0]	0[0,0]	0[0,0]	0[0,0]	1[4,20]	6
hsa-miR-34a-5p	FTSJD2	0[0,0]	0[0,0]	0[0,0]	0[0,0]	1[1,10]	6
hsa-miR-34a-5p	MKLN1	0[0,0]	0[0,0]	2[1,31]	0[0,0]	0[0,0]	6
hsa-miR-34a-5p	COL4A2	0[0,0]	0[0,0]	1[2,1228]	0[0,0]	0[0,0]	6
hsa-miR-34a-5p	MTFR1	0[0,0]	0[0,0]	1[2,11]	0[0,0]	0[0,0]	6
hsa-miR-34a-5p	ADIPOR2	1[4,54]	0[0,0]	0[0,0]	0[0,0]	1[5,69]	6
hsa-miR-34a-5p	UNC5D	0[0,0]	0[0,0]	1[1,8]	0[0,0]	0[0,0]	6
hsa-miR-34a-5p	HACE1	0[0,0]	0[0,0]	0[0,0]	0[0,0]	2[5,43]	6
hsa-miR-34a-5p	RFWD3	0[0,0]	0[0,0]	1[1,12]	0[0,0]	0[0,0]	6
hsa-miR-34a-5p	AMD1	0[0,0]	0[0,0]	1[8,113]	0[0,0]	0[0,0]	6
hsa-miR-34a-5p	SYT9	1[3,26]	0[0,0]	0[0,0]	0[0,0]	1[3,26]	6
hsa-miR-34a-5p	CORO1C	1[2,10]	3[3,54]	2[10,140]	1[2,10]	1[2,10]	6
hsa-miR-34a-5p	TAPT1	0[0,0]	0[0,0]	1[2,11]	0[0,0]	0[0,0]	6
hsa-miR-34a-5p	MKL2	0[0,0]	0[0,0]	1[1,255]	0[0,0]	0[0,0]	6
hsa-miR-34a-5p	ASAP2	0[0,0]	0[0,0]	0[0,0]	0[0,0]	1[1,12]	6
hsa-miR-34a-5p	COL4A1	0[0,0]	0[0,0]	1[2,246]	0[0,0]	0[0,0]	6
hsa-miR-34a-5p	NOTCH1	1[2,17]	2[3,29]	0[0,0]	1[2,17]	1[4,54]	6
hsa-miR-34a-5p	ZNF17	0[0,0]	0[0,0]	1[3,28]	0[0,0]	0[0,0]	6
hsa-miR-34a-5p	ROBO1	0[0,0]	0[0,0]	1[2,32]	0[0,0]	0[0,0]	6
hsa-miR-34a-5p	TMX4	0[0,0]	0[0,0]	0[0,0]	0[0,0]	1[2,0]	6
hsa-miR-34a-5p	SKP1	0[0,0]	0[0,0]	1[2,11]	0[0,0]	1[2,11]	6
hsa-miR-34a-5p	C8orf37	1[2,19]	0[0,0]	0[0,0]	0[0,0]	1[2,19]	6
hsa-miR-34a-5p	TTL	0[0,0]	0[0,0]	0[0,0]	0[0,0]	1[1,18]	6
hsa-miR-34a-5p	SNRNP40	0[0,0]	0[0,0]	1[1,13]	0[0,0]	0[0,0]	6
hsa-miR-34a-5p	PPP1CC	0[0,0]	1[8,929]	0[0,0]	0[0,0]	1[9,930]	6
hsa-miR-34a-5p	BAMBI	0[0,0]	0[0,0]	1[6,109]	0[0,0]	0[0,0]	6
hsa-miR-34a-5p	COL25A1	0[0,0]	0[0,0]	0[0,0]	0[0,0]	1[2,21]	6
hsa-miR-34a-5p	LRRC40	1[4,170]	0[0,0]	0[0,0]	0[0,0]	1[4,170]	6
hsa-miR-34a-5p	OPHN1	0[0,0]	0[0,0]	1[1,2069]	0[0,0]	0[0,0]	6
hsa-miR-34a-5p	MTR	0[0,0]	0[0,0]	0[0,0]	0[0,0]	1[1,6]	6
hsa-miR-34a-5p	PIP5K1A	1[1,4]	1[1,4]	0[0,0]	0[0,0]	1[1,4]	6
hsa-miR-34a-5p	BRD2	0[0,0]	0[0,0]	0[0,0]	0[0,0]	1[8,51]	6
hsa-miR-34a-5p	CHTF8	0[0,0]	5[9,169]	0[0,0]	0[0,0]	0[0,0]	6
hsa-miR-34a-5p	ZBTB4	0[0,0]	0[0,0]	0[0,0]	0[0,0]	1[6,16]	6
hsa-miR-34a-5p	CSE1L	0[0,0]	0[0,0]	1[1,3]	0[0,0]	1[1,3]	6
hsa-miR-34a-5p	MACF1	0[0,0]	0[0,0]	0[0,0]	0[0,0]	1[4,452]	6
hsa-miR-34a-5p	USP33	0[0,0]	0[0,0]	1[9,150]	0[0,0]	1[1,134]	6
hsa-miR-34a-5p	RAE1	1[2,13]	0[0,0]	0[0,0]	0[0,0]	1[2,13]	6
hsa-miR-34a-5p	XYLT1	0[0,0]	3[1,518]	0[0,0]	0[0,0]	0[0,0]	6
hsa-miR-34a-5p	SPEG	0[0,0]	0[0,0]	0[0,0]	0[0,0]	1[1,10]	6
hsa-miR-34a-5p	EGFR	0[0,0]	0[0,0]	1[2,531]	0[0,0]	0[0,0]	5
hsa-miR-34a-5p	PSME3	0[0,0]	0[0,0]	1[1,10]	0[0,0]	1[5,42]	5
hsa-miR-34a-5p	FKBP9L	0[0,0]	0[0,0]	1[1,1]	0[0,0]	1[1,1]	5
hsa-miR-34a-5p	TMEM90B	0[0,0]	0[0,0]	1[1,1]	0[0,0]	0[0,0]	5
hsa-miR-34a-5p	RCAN1	1[4,43]	0[0,0]	1[4,43]	0[0,0]	1[4,43]	5
hsa-miR-34a-5p	DHCR7	0[0,0]	0[0,0]	1[1,7]	0[0,0]	0[0,0]	5
hsa-miR-34a-5p	CITED2	0[0,0]	0[0,0]	0[0,0]	0[0,0]	1[2,76]	5
hsa-miR-34a-5p	PHF20	0[0,0]	0[0,0]	0[0,0]	0[0,0]	1[2,65]	5
hsa-miR-34a-5p	ADAM11	0[0,0]	0[0,0]	1[2,0]	0[0,0]	0[0,0]	5
hsa-miR-34a-5p	CNTNAP1	0[0,0]	2[5,96]	0[0,0]	0[0,0]	1[1,48]	5
hsa-miR-34a-5p	ATP13A3	0[0,0]	0[0,0]	0[0,0]	1[3,483]	1[3,483]	5
hsa-miR-34a-5p	LCLAT1	0[0,0]	0[0,0]	1[2,164]	0[0,0]	0[0,0]	5
hsa-miR-34a-5p	NAP1L1	0[0,0]	0[0,0]	1[2,21]	0[0,0]	0[0,0]	5
hsa-miR-34a-5p	KIAA0652	0[0,0]	0[0,0]	0[0,0]	0[0,0]	1[2,580]	5
hsa-miR-34a-5p	SLC39A14	0[0,0]	0[0,0]	0[0,0]	0[0,0]	1[3,337]	5
hsa-miR-34a-5p	S1PR3	0[0,0]	0[0,0]	0[0,0]	0[0,0]	1[1,8]	5
hsa-miR-34a-5p	RTN4	0[0,0]	0[0,0]	0[0,0]	0[0,0]	1[20,4631]	5
hsa-miR-34a-5p	DCAF7	1[1,1]	0[0,0]	0[0,0]	0[0,0]	1[5,389]	5
hsa-miR-34a-5p	OTUD4	0[0,0]	0[0,0]	1[4,55]	0[0,0]	0[0,0]	5
hsa-miR-34a-5p	CTNND1	1[1,4]	2[5,5]	0[0,0]	0[0,0]	0[0,0]	5
hsa-miR-34a-5p	USP37	0[0,0]	0[0,0]	1[2,9]	0[0,0]	0[0,0]	5
hsa-miR-34a-5p	ZNF200	0[0,0]	0[0,0]	1[1,20]	0[0,0]	0[0,0]	5
hsa-miR-34a-5p	LYPLA1	0[0,0]	0[0,0]	2[7,55]	0[0,0]	0[0,0]	5
hsa-miR-34a-5p	COIL	0[0,0]	0[0,0]	1[3,303]	0[0,0]	0[0,0]	5
hsa-miR-34a-5p	SC5DL	0[0,0]	0[0,0]	1[2,22]	0[0,0]	0[0,0]	5
hsa-miR-34a-5p	GPAM	0[0,0]	0[0,0]	1[1,11]	0[0,0]	0[0,0]	5
hsa-miR-34a-5p	MAPK1	0[0,0]	0[0,0]	1[3,72]	0[0,0]	0[0,0]	5
hsa-miR-34a-5p	NAB1	0[0,0]	0[0,0]	1[1,22]	0[0,0]	0[0,0]	5
hsa-miR-34a-5p	MBNL1	0[0,0]	0[0,0]	1[5,69]	0[0,0]	0[0,0]	5
hsa-miR-34a-5p	SRPK1	0[0,0]	0[0,0]	3[26,2682]	0[0,0]	0[0,0]	5
hsa-miR-34a-5p	ACSL4	1[5,154]	1[5,154]	1[6,163]	1[5,154]	1[6,163]	5
hsa-miR-34a-5p	VPS37D	1[2,3]	0[0,0]	0[0,0]	0[0,0]	0[0,0]	5
hsa-miR-34a-5p	TPPP	0[0,0]	0[0,0]	1[1,199]	0[0,0]	0[0,0]	5
hsa-miR-34a-5p	JUB	0[0,0]	0[0,0]	1[2,64]	0[0,0]	0[0,0]	5
hsa-miR-34a-5p	KLHL14	0[0,0]	0[0,0]	1[1,10]	0[0,0]	0[0,0]	5
hsa-miR-34a-5p	MAP3K3	0[0,0]	0[0,0]	1[1,9]	0[0,0]	0[0,0]	5
hsa-miR-34a-5p	TIMM8A	0[0,0]	0[0,0]	0[0,0]	0[0,0]	1[2,35]	5
hsa-miR-34a-5p	C11orf54	0[0,0]	0[0,0]	1[2,32]	0[0,0]	0[0,0]	5
hsa-miR-34a-5p	DST	0[0,0]	0[0,0]	0[0,0]	0[0,0]	1[1,116]	5
hsa-miR-34a-5p	STC1	0[0,0]	1[2,0]	1[2,0]	1[2,0]	1[2,0]	5
hsa-miR-34a-5p	PRUNE	0[0,0]	0[0,0]	1[3,235]	0[0,0]	0[0,0]	5
hsa-miR-34a-5p	CNNM2	0[0,0]	0[0,0]	1[13,635]	0[0,0]	0[0,0]	5
hsa-miR-34a-5p	RB1	0[0,0]	0[0,0]	0[0,0]	0[0,0]	1[2,26]	5
hsa-miR-34a-5p	ADAM10	0[0,0]	0[0,0]	0[0,0]	0[0,0]	1[5,477]	5
hsa-miR-34a-5p	ISY1	0[0,0]	0[0,0]	0[0,0]	0[0,0]	1[1,12]	5
hsa-miR-34a-5p	ZNF395	0[0,0]	0[0,0]	0[0,0]	0[0,0]	1[1,8]	5
hsa-miR-34a-5p	TMEM140	0[0,0]	0[0,0]	1[1,13]	0[0,0]	0[0,0]	5
hsa-miR-34a-5p	CHST10	0[0,0]	0[0,0]	0[0,0]	0[0,0]	1[3,24]	5
hsa-miR-34a-5p	VCPIP1	0[0,0]	0[0,0]	1[1,9]	0[0,0]	0[0,0]	5
hsa-miR-34a-5p	CNOT4	0[0,0]	1[17,315]	0[0,0]	1[17,315]	1[19,342]	5
hsa-miR-34a-5p	UBE2QL1	0[0,0]	1[1,11]	0[0,0]	0[0,0]	0[0,0]	5
hsa-miR-34a-5p	BCL2	1[3,78]	4[18,1102]	1[4,83]	0[0,0]	0[0,0]	5
hsa-miR-34a-5p	NUMBL	1[2,3579]	3[3,3647]	0[0,0]	1[2,3579]	1[2,3579]	5
hsa-miR-34a-5p	UBR1	1[1,2]	0[0,0]	0[0,0]	0[0,0]	0[0,0]	5
hsa-miR-34a-5p	RPIA	0[0,0]	0[0,0]	1[3,638]	0[0,0]	0[0,0]	5
hsa-miR-34a-5p	LDLRAD3	0[0,0]	0[0,0]	1[2,9]	0[0,0]	0[0,0]	5
hsa-miR-34a-5p	DDX23	0[0,0]	0[0,0]	1[1,1]	0[0,0]	0[0,0]	5
hsa-miR-34a-5p	SSR1	0[0,0]	0[0,0]	1[8,291]	0[0,0]	0[0,0]	5
hsa-miR-34a-5p	DHX40	0[0,0]	0[0,0]	1[3,31]	0[0,0]	0[0,0]	5
hsa-miR-34a-5p	FAM127C	0[0,0]	4[2,229]	0[0,0]	0[0,0]	1[4,47]	5
hsa-miR-34a-5p	SHOC2	0[0,0]	3[13,323]	0[0,0]	0[0,0]	1[11,299]	5
hsa-miR-34a-5p	PCGF6	0[0,0]	0[0,0]	0[0,0]	0[0,0]	1[3,17]	5
hsa-miR-34a-5p	NTN4	1[2,638]	0[0,0]	1[2,638]	0[0,0]	2[2,900]	5
hsa-miR-34a-5p	CKAP5	0[0,0]	0[0,0]	0[0,0]	0[0,0]	1[3,22]	5
hsa-miR-34a-5p	ARIH2	0[0,0]	3[2,56]	0[0,0]	0[0,0]	0[0,0]	5
hsa-miR-34a-5p	SLC20A2	0[0,0]	0[0,0]	1[11,186]	0[0,0]	0[0,0]	5
hsa-miR-34a-5p	CWC27	0[0,0]	0[0,0]	1[3,25]	0[0,0]	0[0,0]	5
hsa-miR-34a-5p	GOLT1B	0[0,0]	0[0,0]	1[19,966]	0[0,0]	0[0,0]	5
hsa-miR-34a-5p	SF3A3	0[0,0]	0[0,0]	0[0,0]	0[0,0]	1[1,25]	5
hsa-miR-34a-5p	PKP4	1[5,119]	1[5,119]	0[0,0]	1[5,119]	1[5,119]	5
hsa-miR-34a-5p	BACE1	0[0,0]	0[0,0]	1[2,29]	0[0,0]	0[0,0]	5
hsa-miR-34a-5p	CLOCK	0[0,0]	0[0,0]	2[3,8]	0[0,0]	0[0,0]	5
hsa-miR-34a-5p	GLRX5	0[0,0]	0[0,0]	0[0,0]	0[0,0]	1[2,13]	5
hsa-miR-34a-5p	PDCD11	0[0,0]	0[0,0]	1[2,36]	0[0,0]	0[0,0]	5
hsa-miR-34a-5p	SNX9	0[0,0]	0[0,0]	0[0,0]	0[0,0]	1[5,34]	5
hsa-miR-34a-5p	IPO11	0[0,0]	0[0,0]	0[0,0]	1[1,12]	0[0,0]	5
hsa-miR-34a-5p	GREM2	1[2,48]	3[3,65]	2[3,56]	0[0,0]	1[2,48]	5
hsa-miR-34a-5p	LSM11	0[0,0]	0[0,0]	1[7,88]	0[0,0]	0[0,0]	5
hsa-miR-34a-5p	MARCKS	0[0,0]	0[0,0]	1[5,76]	1[2,7]	1[2,7]	5
hsa-miR-34a-5p	CUL4B	0[0,0]	0[0,0]	1[2,26]	0[0,0]	0[0,0]	5
hsa-miR-34a-5p	FAM53C	0[0,0]	0[0,0]	2[2,18]	0[0,0]	0[0,0]	5
hsa-miR-34a-5p	ATL2	0[0,0]	0[0,0]	0[0,0]	0[0,0]	1[3,213]	5
hsa-miR-34a-5p	CSNK1G3	0[0,0]	3[3,99]	0[0,0]	1[1,10]	1[1,10]	5
hsa-miR-34a-5p	MED22	0[0,0]	0[0,0]	1[3,94]	0[0,0]	0[0,0]	5
hsa-miR-34a-5p	THRA	0[0,0]	0[0,0]	0[0,0]	1[1,12]	1[1,12]	5
hsa-miR-34a-5p	PSMD5	0[0,0]	0[0,0]	0[0,0]	0[0,0]	1[2,17]	5
hsa-miR-34a-5p	PEG10	2[6,181]	9[15,4972]	3[15,999]	0[0,0]	0[0,0]	5
hsa-miR-34a-5p	FIGN	0[0,0]	2[6,81]	0[0,0]	0[0,0]	0[0,0]	5
hsa-miR-34a-5p	ULK1	0[0,0]	0[0,0]	1[5,3279]	0[0,0]	0[0,0]	5
hsa-miR-34a-5p	PHF8	0[0,0]	0[0,0]	2[6,40]	0[0,0]	0[0,0]	5
hsa-miR-34a-5p	CAMSAP1	1[3,29]	2[3,529]	0[0,0]	0[0,0]	0[0,0]	5
hsa-miR-34a-5p	ERLIN1	0[0,0]	2[12,2769]	0[0,0]	0[0,0]	0[0,0]	5
hsa-miR-34a-5p	SV2A	0[0,0]	0[0,0]	0[0,0]	0[0,0]	1[10,76]	5
hsa-miR-34a-5p	MKX	0[0,0]	0[0,0]	0[0,0]	0[0,0]	1[2,24]	5
hsa-miR-34a-5p	TMCC3	1[1,8]	2[3,37]	0[0,0]	1[1,8]	1[1,8]	5
hsa-miR-34a-5p	RGMB	1[1,8]	0[0,0]	0[0,0]	0[0,0]	1[1,8]	5
hsa-miR-34a-5p	POLR2C	0[0,0]	0[0,0]	1[1,7]	0[0,0]	0[0,0]	5
hsa-miR-34a-5p	ORC3L	0[0,0]	0[0,0]	1[1,18]	0[0,0]	0[0,0]	5
hsa-miR-34a-5p	ATG5	0[0,0]	0[0,0]	1[2,11]	1[2,11]	1[2,11]	5
hsa-miR-34a-5p	SOX11	0[0,0]	0[0,0]	1[4,0]	0[0,0]	0[0,0]	5
hsa-miR-34a-5p	PLEKHA1	0[0,0]	0[0,0]	3[4,402]	0[0,0]	0[0,0]	5
hsa-miR-34a-5p	ZNF430	0[0,0]	0[0,0]	1[2,157]	0[0,0]	0[0,0]	5
hsa-miR-34a-5p	MFN1	0[0,0]	0[0,0]	1[1,6]	0[0,0]	0[0,0]	5
hsa-miR-34a-5p	CNNM1	0[0,0]	0[0,0]	1[2,18]	0[0,0]	0[0,0]	5
hsa-miR-34a-5p	SLAIN2	0[0,0]	0[0,0]	1[2,21]	0[0,0]	0[0,0]	5
hsa-miR-34a-5p	JPH3	0[0,0]	0[0,0]	0[0,0]	0[0,0]	2[3,16]	5
hsa-miR-34a-5p	PPARGC1A	0[0,0]	0[0,0]	1[1,13]	0[0,0]	0[0,0]	5
hsa-miR-34a-5p	CAT	0[0,0]	0[0,0]	0[0,0]	0[0,0]	1[4,49]	5
hsa-miR-34a-5p	DEGS1	0[0,0]	0[0,0]	1[6,131]	0[0,0]	0[0,0]	5
hsa-miR-34a-5p	TOMM70A	0[0,0]	0[0,0]	1[1,71]	0[0,0]	0[0,0]	5
hsa-miR-34a-5p	DNM1L	0[0,0]	0[0,0]	1[3,22]	0[0,0]	0[0,0]	5
hsa-miR-34a-5p	YY1	1[6,185]	1[6,185]	0[0,0]	0[0,0]	1[11,614]	5
hsa-miR-34a-5p	PTPN11	0[0,0]	0[0,0]	1[2,10]	0[0,0]	0[0,0]	5
hsa-miR-34a-5p	MFAP3L	0[0,0]	0[0,0]	1[1,5]	0[0,0]	0[0,0]	5
hsa-miR-34a-5p	TFAP2A	0[0,0]	0[0,0]	1[8,305]	0[0,0]	0[0,0]	5
hsa-miR-34a-5p	AASDHPPT	0[0,0]	0[0,0]	0[0,0]	0[0,0]	1[9,249]	5
hsa-miR-34a-5p	C3orf17	0[0,0]	0[0,0]	1[2,14]	0[0,0]	0[0,0]	5
hsa-miR-34a-5p	TMEM194A	0[0,0]	0[0,0]	1[1,12]	0[0,0]	0[0,0]	5
hsa-miR-34a-5p	KANK1	0[0,0]	0[0,0]	1[7,267]	0[0,0]	0[0,0]	5
hsa-miR-34a-5p	ST7	0[0,0]	0[0,0]	1[2,34]	0[0,0]	0[0,0]	5
hsa-miR-34a-5p	PPP6C	0[0,0]	2[13,823]	0[0,0]	0[0,0]	1[5,408]	5
hsa-miR-34a-5p	COG3	0[0,0]	0[0,0]	0[0,0]	0[0,0]	1[1,5]	5
hsa-miR-34a-5p	ARHGEF9	0[0,0]	0[0,0]	0[0,0]	0[0,0]	1[1,2]	5
hsa-miR-34a-5p	PLAG1	0[0,0]	0[0,0]	2[2,442]	0[0,0]	0[0,0]	5
hsa-miR-34a-5p	STAU1	0[0,0]	0[0,0]	1[4,47]	0[0,0]	0[0,0]	5
hsa-miR-34a-5p	PPM1D	0[0,0]	0[0,0]	0[0,0]	0[0,0]	1[2,361]	5
hsa-miR-34a-5p	GINS3	0[0,0]	0[0,0]	1[9,92]	0[0,0]	1[9,92]	5
hsa-miR-34a-5p	TOP2B	0[0,0]	0[0,0]	1[4,437]	0[0,0]	1[4,437]	5
hsa-miR-34a-5p	ANKRD52	2[10,141]	14[14,1345]	0[0,0]	3[12,141]	0[0,0]	5
hsa-miR-34a-5p	UBE2D3	0[0,0]	0[0,0]	0[0,0]	0[0,0]	1[5,200]	5
hsa-miR-34a-5p	LRRC57	0[0,0]	0[0,0]	1[2,1519]	0[0,0]	0[0,0]	5
hsa-miR-34a-5p	SATB1	1[1,29]	1[1,29]	0[0,0]	1[1,29]	1[1,29]	5
hsa-miR-34a-5p	C1orf9	0[0,0]	2[10,6778]	0[0,0]	1[1,78]	1[1,78]	5
hsa-miR-34a-5p	CCDC77	0[0,0]	0[0,0]	1[1,8]	0[0,0]	0[0,0]	5
hsa-miR-34a-5p	PRRG1	0[0,0]	0[0,0]	1[1,217]	0[0,0]	0[0,0]	5
hsa-miR-34a-5p	UBXN2B	0[0,0]	0[0,0]	1[3,31]	0[0,0]	0[0,0]	5
hsa-miR-34a-5p	ITGA5	0[0,0]	0[0,0]	1[2,818]	0[0,0]	0[0,0]	5
hsa-miR-34a-5p	TSR1	0[0,0]	0[0,0]	2[2,25]	0[0,0]	1[4,119]	5
hsa-miR-34a-5p	LRRC1	0[0,0]	0[0,0]	1[2,6]	0[0,0]	0[0,0]	5
hsa-miR-34a-5p	C12orf51	0[0,0]	2[2,26]	0[0,0]	0[0,0]	0[0,0]	5
hsa-miR-34a-5p	HMG20A	0[0,0]	0[0,0]	1[1,8]	0[0,0]	0[0,0]	5
hsa-miR-34a-5p	CHD3	0[0,0]	0[0,0]	0[0,0]	0[0,0]	1[1,35]	5
hsa-miR-34a-5p	NF1	0[0,0]	0[0,0]	0[0,0]	0[0,0]	1[8,491]	5
hsa-miR-34a-5p	SH3GL2	0[0,0]	0[0,0]	1[2,23]	0[0,0]	0[0,0]	5
hsa-miR-34a-5p	AXL	1[1,97]	1[1,97]	0[0,0]	1[1,97]	1[2,131]	5
hsa-miR-34a-5p	PDPK1	0[0,0]	0[0,0]	1[3,41]	0[0,0]	0[0,0]	5
hsa-miR-34a-5p	ZNF362	0[0,0]	0[0,0]	1[1,7]	0[0,0]	0[0,0]	5
hsa-miR-34a-5p	ACER3	0[0,0]	0[0,0]	0[0,0]	0[0,0]	1[2,0]	5
hsa-miR-34a-5p	EEA1	1[4,304]	2[8,326]	0[0,0]	0[0,0]	0[0,0]	5
hsa-miR-34a-5p	SEMA6A	0[0,0]	0[0,0]	1[1,9]	0[0,0]	0[0,0]	5
hsa-miR-34a-5p	CDCA5	0[0,0]	0[0,0]	0[0,0]	0[0,0]	1[1,4]	5
hsa-miR-34a-5p	TJAP1	0[0,0]	0[0,0]	1[11,192]	0[0,0]	0[0,0]	5
hsa-miR-34a-5p	NAV1	0[0,0]	2[2,318]	2[2,20]	0[0,0]	0[0,0]	5
hsa-miR-34a-5p	PCMTD2	0[0,0]	0[0,0]	1[4,267]	0[0,0]	0[0,0]	5
hsa-miR-34a-5p	ABCB7	0[0,0]	0[0,0]	2[3,463]	0[0,0]	0[0,0]	5
hsa-miR-34a-5p	TMED10	0[0,0]	0[0,0]	1[1,269]	0[0,0]	0[0,0]	5
hsa-miR-34a-5p	MGAT4A	2[4,38]	2[4,38]	0[0,0]	2[4,38]	2[6,47]	5
hsa-miR-34a-5p	UBE2G1	1[2,22]	6[14,1485]	0[0,0]	0[0,0]	0[0,0]	5
hsa-miR-34a-5p	TMOD2	0[0,0]	0[0,0]	1[1,6]	0[0,0]	0[0,0]	5
hsa-miR-34a-5p	RAPGEF2	0[0,0]	0[0,0]	3[9,614]	0[0,0]	0[0,0]	5
hsa-miR-34a-5p	SBDS	0[0,0]	0[0,0]	1[9,486]	0[0,0]	0[0,0]	5
hsa-miR-34a-5p	C9orf125	1[3,3582]	0[0,0]	1[3,3582]	1[3,3582]	2[4,3589]	5
hsa-miR-34a-5p	RNF44	1[7,89]	4[13,102]	0[0,0]	0[0,0]	0[0,0]	5
hsa-miR-34a-5p	PRKAA2	0[0,0]	3[2,40]	0[0,0]	0[0,0]	0[0,0]	5
hsa-miR-34a-5p	ABLIM1	0[0,0]	0[0,0]	1[1,12]	0[0,0]	1[2,35]	5
hsa-miR-34a-5p	SEC23A	0[0,0]	0[0,0]	1[3,28]	0[0,0]	0[0,0]	5
hsa-miR-34a-5p	PTCD3	0[0,0]	0[0,0]	1[6,76]	0[0,0]	0[0,0]	5
hsa-miR-34a-5p	UBE3C	0[0,0]	0[0,0]	1[5,207]	0[0,0]	0[0,0]	5
hsa-miR-34a-5p	NOTCH2	1[4,13]	4[10,310]	1[6,370]	1[4,13]	1[4,13]	5
hsa-miR-34a-5p	EZH1	0[0,0]	0[0,0]	1[1,1]	0[0,0]	0[0,0]	5
hsa-miR-34a-5p	ANP32A	1[6,91]	1[6,91]	0[0,0]	0[0,0]	1[6,91]	5
hsa-miR-34a-5p	TNFAIP3	0[0,0]	0[0,0]	1[2,176]	0[0,0]	0[0,0]	5
hsa-miR-34a-5p	MEIS2	0[0,0]	0[0,0]	1[2,56]	0[0,0]	0[0,0]	5
hsa-miR-34a-5p	GINS1	0[0,0]	0[0,0]	1[1,48]	0[0,0]	0[0,0]	5
hsa-miR-34a-5p	SSFA2	0[0,0]	0[0,0]	0[0,0]	0[0,0]	1[5,2334]	5
hsa-miR-34a-5p	TSN	1[7,93]	0[0,0]	1[2,144]	0[0,0]	2[7,237]	5
hsa-miR-34a-5p	GFPT2	0[0,0]	0[0,0]	1[1,355]	0[0,0]	0[0,0]	5
hsa-miR-34a-5p	MAPT	1[1,6]	0[0,0]	0[0,0]	0[0,0]	1[1,6]	5
hsa-miR-34a-5p	SSBP2	0[0,0]	0[0,0]	0[0,0]	0[0,0]	1[2,57]	5
hsa-miR-34a-5p	DOCK4	0[0,0]	0[0,0]	1[5,81]	0[0,0]	0[0,0]	5
hsa-miR-34a-5p	PHF19	1[11,532]	2[11,533]	0[0,0]	0[0,0]	0[0,0]	5
hsa-miR-34a-5p	RAB10	0[0,0]	0[0,0]	1[12,455]	0[0,0]	1[2,35]	5
hsa-miR-34a-5p	PDIA6	0[0,0]	0[0,0]	0[0,0]	0[0,0]	1[4,650]	5
hsa-miR-34a-5p	GLCE	1[1,16]	2[3,32]	2[6,212]	0[0,0]	1[1,16]	5
hsa-miR-34a-5p	UBE4B	0[0,0]	0[0,0]	0[0,0]	0[0,0]	1[1,31]	5
hsa-miR-34a-5p	TEAD1	0[0,0]	0[0,0]	1[1,319]	0[0,0]	0[0,0]	5
hsa-miR-34a-5p	UBP1	1[19,1373]	2[19,1373]	2[19,2252]	1[19,1373]	1[19,1373]	5
hsa-miR-34a-5p	TFDP2	1[1,8]	2[2,14]	0[0,0]	0[0,0]	0[0,0]	5
hsa-miR-34a-5p	RALGPS2	0[0,0]	1[1,8]	0[0,0]	0[0,0]	0[0,0]	5
hsa-miR-34a-5p	DIP2B	0[0,0]	0[0,0]	1[1,233]	0[0,0]	0[0,0]	5
hsa-miR-34a-5p	CR2	1[1,8]	0[0,0]	1[1,8]	0[0,0]	1[1,8]	5
hsa-miR-34a-5p	GMNN	0[0,0]	0[0,0]	0[0,0]	0[0,0]	1[12,3131]	5
hsa-miR-34a-5p	SLC37A3	0[0,0]	0[0,0]	1[3,15]	0[0,0]	1[3,15]	5
hsa-miR-34a-5p	YTHDC1	1[2,444]	0[0,0]	0[0,0]	0[0,0]	0[0,0]	5
hsa-miR-34a-5p	CHD9	0[0,0]	0[0,0]	1[5,213]	0[0,0]	0[0,0]	5
hsa-miR-34a-5p	ZNF100	0[0,0]	0[0,0]	1[5,233]	0[0,0]	0[0,0]	5
hsa-miR-34a-5p	RPRD1B	0[0,0]	0[0,0]	0[0,0]	0[0,0]	1[1,26]	5
hsa-miR-34a-5p	PKN2	0[0,0]	0[0,0]	0[0,0]	0[0,0]	1[2,191]	5
hsa-miR-34a-5p	WTAP	1[1,22]	0[0,0]	0[0,0]	0[0,0]	1[1,22]	5
hsa-miR-34a-5p	ZNF2	0[0,0]	0[0,0]	1[2,13]	0[0,0]	0[0,0]	5
hsa-miR-34a-5p	BCL11A	0[0,0]	0[0,0]	0[0,0]	0[0,0]	1[13,340]	5
hsa-miR-34a-5p	FNDC1	0[0,0]	0[0,0]	0[0,0]	0[0,0]	1[1,15]	5
hsa-miR-34a-5p	CDC23	0[0,0]	0[0,0]	2[11,420]	0[0,0]	1[4,134]	5
hsa-miR-34a-5p	LOC653566	0[0,0]	0[0,0]	0[0,0]	0[0,0]	1[1,8]	5
hsa-miR-34a-5p	TMEM200B	1[1,31]	1[1,31]	0[0,0]	0[0,0]	0[0,0]	5
hsa-miR-34a-5p	SYNJ1	1[1,33]	1[1,33]	1[10,428]	1[1,33]	1[1,33]	5
hsa-miR-34a-5p	ATP9A	0[0,0]	0[0,0]	1[1,14]	0[0,0]	0[0,0]	5
hsa-miR-34a-5p	INA	1[1,21]	0[0,0]	1[2,29]	1[1,21]	1[2,29]	5
hsa-miR-34a-5p	MGAT4A	0[0,0]	0[0,0]	1[1,1]	0[0,0]	0[0,0]	5
hsa-miR-34a-5p	SNX2	0[0,0]	0[0,0]	0[0,0]	0[0,0]	1[1,5]	5
hsa-miR-34a-5p	SLMAP	0[0,0]	0[0,0]	1[2,70]	0[0,0]	0[0,0]	5
hsa-miR-34a-5p	STARD7	0[0,0]	0[0,0]	1[7,69]	0[0,0]	0[0,0]	5
hsa-miR-34a-5p	MLL2	1[2,0]	4[7,262]	0[0,0]	1[2,0]	0[0,0]	5
hsa-miR-34a-5p	ARL6	0[0,0]	0[0,0]	0[0,0]	0[0,0]	1[1,28]	5
hsa-miR-34a-5p	MBLAC2	0[0,0]	0[0,0]	0[0,0]	0[0,0]	1[1,12]	5
hsa-miR-34a-5p	NAT8L	1[2,0]	0[0,0]	0[0,0]	0[0,0]	0[0,0]	5
hsa-miR-34a-5p	HMMR	0[0,0]	0[0,0]	0[0,0]	0[0,0]	1[15,783]	5
hsa-miR-34a-5p	INTS8	0[0,0]	0[0,0]	0[0,0]	0[0,0]	1[2,26]	5
hsa-miR-34a-5p	DCTN2	0[0,0]	0[0,0]	1[2,23]	0[0,0]	0[0,0]	5
hsa-miR-34a-5p	BAT2L2	0[0,0]	0[0,0]	1[9,121]	0[0,0]	0[0,0]	5
hsa-miR-34a-5p	SAR1A	1[11,535]	1[11,535]	0[0,0]	0[0,0]	1[11,535]	5
hsa-miR-34a-5p	BCL9L	0[0,0]	2[2,318]	0[0,0]	0[0,0]	0[0,0]	5
hsa-miR-34a-5p	C1orf163	0[0,0]	0[0,0]	1[1,1]	0[0,0]	0[0,0]	5
hsa-miR-34a-5p	DNM1L	0[0,0]	0[0,0]	0[0,0]	0[0,0]	2[7,440]	5
hsa-miR-34a-5p	MLL5	0[0,0]	0[0,0]	1[1,354]	0[0,0]	0[0,0]	5
hsa-miR-34a-5p	EPHA3	0[0,0]	0[0,0]	0[0,0]	0[0,0]	1[1,16]	5
hsa-miR-34a-5p	SLC6A16	0[0,0]	0[0,0]	0[0,0]	0[0,0]	1[1,28]	5
hsa-miR-34a-5p	TUBB	0[0,0]	0[0,0]	0[0,0]	0[0,0]	1[18,889]	5
hsa-miR-34a-5p	GART	0[0,0]	0[0,0]	1[2,60]	0[0,0]	0[0,0]	5
hsa-miR-34a-5p	TMEM109	1[6,4282]	6[17,5055]	0[0,0]	0[0,0]	1[6,4282]	5
hsa-miR-34a-5p	ITPR1	0[0,0]	0[0,0]	1[7,5185]	0[0,0]	0[0,0]	5
hsa-miR-34a-5p	WDR7	0[0,0]	0[0,0]	1[2,13]	0[0,0]	0[0,0]	5
hsa-miR-34a-5p	MXI1	0[0,0]	0[0,0]	1[4,22]	0[0,0]	1[1,8]	5
hsa-miR-34a-5p	UGGT1	0[0,0]	0[0,0]	1[1,91]	0[0,0]	0[0,0]	5
hsa-miR-34a-5p	KITLG	0[0,0]	4[3,265]	0[0,0]	0[0,0]	0[0,0]	5
hsa-miR-34a-5p	MTMR3	0[0,0]	0[0,0]	1[3,83]	0[0,0]	0[0,0]	5
hsa-miR-34a-5p	CNOT6L	0[0,0]	3[3,36]	0[0,0]	0[0,0]	0[0,0]	5
hsa-miR-34a-5p	CDKN2AIP	0[0,0]	0[0,0]	0[0,0]	0[0,0]	1[2,108]	5
hsa-miR-34a-5p	TMEM65	0[0,0]	0[0,0]	1[1,12]	0[0,0]	0[0,0]	5
hsa-miR-34a-5p	PVRL1	0[0,0]	1[2,0]	0[0,0]	0[0,0]	0[0,0]	5
hsa-miR-34a-5p	THBD	0[0,0]	0[0,0]	0[0,0]	0[0,0]	1[1,12]	5
hsa-miR-34a-5p	EZH2	0[0,0]	0[0,0]	0[0,0]	0[0,0]	1[3,37]	5
hsa-miR-34a-5p	PDE4B	1[5,81]	0[0,0]	0[0,0]	1[5,81]	1[5,81]	5
hsa-miR-34a-5p	LDB1	0[0,0]	0[0,0]	0[0,0]	0[0,0]	1[2,14]	5
hsa-miR-34a-5p	XPO7	0[0,0]	0[0,0]	0[0,0]	0[0,0]	1[6,105]	5
hsa-miR-34a-5p	RAPGEF1	0[0,0]	0[0,0]	1[8,253]	0[0,0]	0[0,0]	5
hsa-miR-34a-5p	CUEDC1	0[0,0]	1[1,13]	0[0,0]	0[0,0]	1[1,13]	5
hsa-miR-34a-5p	CDC25A	1[3,476]	3[3,8144]	0[0,0]	0[0,0]	0[0,0]	5
hsa-miR-34a-5p	PTGES3	0[0,0]	0[0,0]	1[6,339]	0[0,0]	0[0,0]	5
hsa-miR-34a-5p	SIDT2	1[1,47]	2[1,47]	0[0,0]	0[0,0]	1[1,47]	4
hsa-miR-34a-5p	DHTKD1	0[0,0]	0[0,0]	0[0,0]	0[0,0]	1[1,8]	4
hsa-miR-34a-5p	DOT1L	0[0,0]	0[0,0]	1[1,18]	0[0,0]	0[0,0]	4
hsa-miR-34a-5p	NAA50	1[1,1]	5[7,152]	1[4,24]	0[0,0]	1[3,34]	4
hsa-miR-34a-5p	ACLY	0[0,0]	0[0,0]	1[3,650]	0[0,0]	0[0,0]	4
hsa-miR-34a-5p	MTMR10	0[0,0]	0[0,0]	0[0,0]	0[0,0]	1[1,5]	4
hsa-miR-34a-5p	SIRPA	0[0,0]	0[0,0]	0[0,0]	0[0,0]	1[2,13]	4
hsa-miR-34a-5p	UNG	1[4,32]	0[0,0]	2[2,26]	0[0,0]	1[1,5]	4
hsa-miR-34a-5p	MAN2A2	0[0,0]	0[0,0]	0[0,0]	0[0,0]	1[2,17]	4
hsa-miR-34a-5p	MAP7	0[0,0]	0[0,0]	0[0,0]	0[0,0]	1[3,29]	4
hsa-miR-34a-5p	SGEF	0[0,0]	0[0,0]	0[0,0]	0[0,0]	1[3,33]	4
hsa-miR-34a-5p	C14orf129	0[0,0]	0[0,0]	0[0,0]	0[0,0]	1[5,66]	4
hsa-miR-34a-5p	CLCN3	0[0,0]	3[3,61]	0[0,0]	0[0,0]	0[0,0]	4
hsa-miR-34a-5p	TMTC3	0[0,0]	0[0,0]	0[0,0]	0[0,0]	1[6,2248]	4
hsa-miR-34a-5p	AS3MT	0[0,0]	0[0,0]	2[1,2]	0[0,0]	0[0,0]	4
hsa-miR-34a-5p	ACPL2	0[0,0]	0[0,0]	1[1,251]	0[0,0]	0[0,0]	4
hsa-miR-34a-5p	CDADC1	0[0,0]	0[0,0]	0[0,0]	0[0,0]	1[7,126]	4
hsa-miR-34a-5p	SVIL	0[0,0]	0[0,0]	0[0,0]	0[0,0]	1[2,30]	4
hsa-miR-34a-5p	HMGCS1	0[0,0]	0[0,0]	0[0,0]	0[0,0]	1[3,2]	4
hsa-miR-34a-5p	FEZ2	0[0,0]	0[0,0]	1[1,2]	0[0,0]	0[0,0]	4
hsa-miR-34a-5p	FSTL4	0[0,0]	0[0,0]	1[2,713]	0[0,0]	0[0,0]	4
hsa-miR-34a-5p	ZNRF3	0[0,0]	0[0,0]	1[2,49]	0[0,0]	0[0,0]	4
hsa-miR-34a-5p	NOL10	0[0,0]	0[0,0]	0[0,0]	0[0,0]	1[4,25]	4
hsa-miR-34a-5p	KLC2	1[2,0]	0[0,0]	0[0,0]	0[0,0]	0[0,0]	4
hsa-miR-34a-5p	NFATC1	0[0,0]	0[0,0]	1[1,37]	0[0,0]	0[0,0]	4
hsa-miR-34a-5p	KTN1	0[0,0]	0[0,0]	0[0,0]	0[0,0]	1[2,87]	4
hsa-miR-34a-5p	ZNF324	0[0,0]	0[0,0]	0[0,0]	0[0,0]	1[2,0]	4
hsa-miR-34a-5p	PDCD10	0[0,0]	0[0,0]	0[0,0]	0[0,0]	1[4,123]	4
hsa-miR-34a-5p	ATP2A2	0[0,0]	0[0,0]	0[0,0]	0[0,0]	1[1,3]	4
hsa-miR-34a-5p	OXSR1	1[5,38]	4[6,351]	0[0,0]	0[0,0]	0[0,0]	4
hsa-miR-34a-5p	GPX8	1[1,7]	0[0,0]	0[0,0]	0[0,0]	0[0,0]	4
hsa-miR-34a-5p	CSNK1G1	0[0,0]	4[7,316]	1[3,12]	0[0,0]	0[0,0]	4
hsa-miR-34a-5p	RHOH	0[0,0]	0[0,0]	0[0,0]	0[0,0]	1[1,5]	4
hsa-miR-34a-5p	PRC1	0[0,0]	0[0,0]	1[13,2269]	0[0,0]	0[0,0]	4
hsa-miR-34a-5p	PSEN1	0[0,0]	0[0,0]	1[4,55]	0[0,0]	0[0,0]	4
hsa-miR-34a-5p	IRS2	0[0,0]	0[0,0]	1[4,6820]	0[0,0]	0[0,0]	4
hsa-miR-34a-5p	HECW2	1[1,29]	2[2,34]	1[1,29]	0[0,0]	1[1,29]	4
hsa-miR-34a-5p	IDS	0[0,0]	0[0,0]	1[1,1]	0[0,0]	0[0,0]	4
hsa-miR-34a-5p	AMFR	0[0,0]	0[0,0]	1[1,6]	0[0,0]	0[0,0]	4
hsa-miR-34a-5p	SPTLC2	0[0,0]	0[0,0]	1[3,418]	0[0,0]	0[0,0]	4
hsa-miR-34a-5p	TOB2	0[0,0]	2[4,7]	1[2,14]	0[0,0]	0[0,0]	4
hsa-miR-34a-5p	ZDHHC2	0[0,0]	0[0,0]	1[1,8]	0[0,0]	0[0,0]	4
hsa-miR-34a-5p	STX5	0[0,0]	0[0,0]	0[0,0]	0[0,0]	1[1,31]	4
hsa-miR-34a-5p	NFAT5	0[0,0]	0[0,0]	2[2,15]	0[0,0]	0[0,0]	4
hsa-miR-34a-5p	ANKH	0[0,0]	0[0,0]	1[2,214]	0[0,0]	0[0,0]	4
hsa-miR-34a-5p	ZCCHC14	0[0,0]	0[0,0]	1[1,16]	0[0,0]	0[0,0]	4
hsa-miR-34a-5p	SGPP1	1[7,83]	2[9,187]	1[9,192]	1[7,83]	1[9,192]	4
hsa-miR-34a-5p	PPP2R3A	1[2,0]	2[4,20]	0[0,0]	1[2,0]	1[2,0]	4
hsa-miR-34a-5p	TSPAN12	0[0,0]	0[0,0]	1[6,239]	0[0,0]	0[0,0]	4
hsa-miR-34a-5p	TOPBP1	0[0,0]	0[0,0]	1[6,71]	0[0,0]	0[0,0]	4
hsa-miR-34a-5p	ANP32B	0[0,0]	1[5,70]	0[0,0]	0[0,0]	1[5,70]	4
hsa-miR-34a-5p	SRFBP1	0[0,0]	0[0,0]	0[0,0]	0[0,0]	1[3,29]	4
hsa-miR-34a-5p	PLD1	0[0,0]	0[0,0]	1[2,19]	0[0,0]	0[0,0]	4
hsa-miR-34a-5p	VPS13D	0[0,0]	0[0,0]	2[2,11]	0[0,0]	0[0,0]	4
hsa-miR-34a-5p	CPNE1	0[0,0]	0[0,0]	1[4,44]	0[0,0]	0[0,0]	4
hsa-miR-34a-5p	C6orf35	0[0,0]	0[0,0]	0[0,0]	0[0,0]	1[4,74]	4
hsa-miR-34a-5p	CCNE2	1[3,31]	1[3,31]	0[0,0]	1[3,31]	1[3,31]	4
hsa-miR-34a-5p	NOP56	0[0,0]	0[0,0]	0[0,0]	0[0,0]	3[12,171]	4
hsa-miR-34a-5p	TEX261	0[0,0]	0[0,0]	1[1,33]	0[0,0]	0[0,0]	4
hsa-miR-34a-5p	FAM107B	0[0,0]	0[0,0]	1[1,80]	0[0,0]	0[0,0]	4
hsa-miR-34a-5p	PAK2	0[0,0]	0[0,0]	1[1,12]	0[0,0]	0[0,0]	4
hsa-miR-34a-5p	HOXA4	0[0,0]	0[0,0]	1[1,3]	0[0,0]	0[0,0]	4
hsa-miR-34a-5p	MAP2K1	1[4,63]	3[5,114]	0[0,0]	1[4,63]	1[4,63]	4
hsa-miR-34a-5p	CADM1	0[0,0]	0[0,0]	0[0,0]	0[0,0]	1[1,1]	4
hsa-miR-34a-5p	C1orf198	0[0,0]	0[0,0]	0[0,0]	0[0,0]	1[2,61]	4
hsa-miR-34a-5p	DHFRL1	0[0,0]	0[0,0]	1[1,6]	0[0,0]	0[0,0]	4
hsa-miR-34a-5p	RAI2	0[0,0]	0[0,0]	0[0,0]	0[0,0]	1[1,8]	4
hsa-miR-34a-5p	C14orf28	1[1,8]	3[1,16]	0[0,0]	0[0,0]	1[1,8]	4
hsa-miR-34a-5p	ST6GALNAC6	0[0,0]	0[0,0]	0[0,0]	0[0,0]	1[3,15]	4
hsa-miR-34a-5p	SNX13	0[0,0]	2[3,69]	0[0,0]	0[0,0]	0[0,0]	4
hsa-miR-34a-5p	NAP1L5	1[1,1]	2[2,13]	0[0,0]	0[0,0]	0[0,0]	4
hsa-miR-34a-5p	PURB	1[5,59]	6[11,253]	0[0,0]	0[0,0]	0[0,0]	4
hsa-miR-34a-5p	SMAP1	0[0,0]	2[3,31]	0[0,0]	0[0,0]	0[0,0]	4
hsa-miR-34a-5p	AAGAB	1[1,30]	0[0,0]	1[1,41]	0[0,0]	1[1,41]	4
hsa-miR-34a-5p	IQGAP2	0[0,0]	0[0,0]	0[0,0]	0[0,0]	1[1,11]	4
hsa-miR-34a-5p	CALM1	0[0,0]	0[0,0]	1[4,37]	0[0,0]	0[0,0]	4
hsa-miR-34a-5p	C12orf23	0[0,0]	0[0,0]	0[0,0]	0[0,0]	1[3,50]	4
hsa-miR-34a-5p	SH3PXD2A	0[0,0]	0[0,0]	1[2,0]	0[0,0]	0[0,0]	4
hsa-miR-34a-5p	C16orf63	0[0,0]	0[0,0]	1[1,13]	0[0,0]	0[0,0]	4
hsa-miR-34a-5p	PHACTR4	0[0,0]	0[0,0]	0[0,0]	0[0,0]	1[4,123]	4
hsa-miR-34a-5p	LRRC8B	0[0,0]	0[0,0]	0[0,0]	0[0,0]	1[1,7]	4
hsa-miR-34a-5p	CD164	0[0,0]	0[0,0]	1[1,7]	0[0,0]	0[0,0]	4
hsa-miR-34a-5p	IMPAD1	0[0,0]	0[0,0]	1[2,360]	0[0,0]	0[0,0]	4
hsa-miR-34a-5p	TM2D2	0[0,0]	0[0,0]	1[2,16]	0[0,0]	0[0,0]	4
hsa-miR-34a-5p	ADAM9	0[0,0]	0[0,0]	1[4,725]	0[0,0]	1[4,725]	4
hsa-miR-34a-5p	YPEL5	0[0,0]	0[0,0]	2[9,2287]	0[0,0]	0[0,0]	4
hsa-miR-34a-5p	MIER3	0[0,0]	0[0,0]	0[0,0]	1[2,34]	0[0,0]	4
hsa-miR-34a-5p	BAG5	0[0,0]	0[0,0]	1[1,3]	0[0,0]	0[0,0]	4
hsa-miR-34a-5p	TOP2A	0[0,0]	0[0,0]	1[6,511]	0[0,0]	0[0,0]	4
hsa-miR-34a-5p	NIPSNAP1	0[0,0]	0[0,0]	1[1,10]	0[0,0]	0[0,0]	4
hsa-miR-34a-5p	TBL1XR1	1[2,12]	7[9,639]	0[0,0]	1[2,12]	1[2,12]	4
hsa-miR-34a-5p	GTPBP4	0[0,0]	0[0,0]	0[0,0]	0[0,0]	2[6,3084]	4
hsa-miR-34a-5p	PLEKHO2	0[0,0]	0[0,0]	1[1,10]	0[0,0]	0[0,0]	4
hsa-miR-34a-5p	REPS1	0[0,0]	0[0,0]	0[0,0]	0[0,0]	1[5,21]	4
hsa-miR-34a-5p	ZNF287	1[1,6]	0[0,0]	0[0,0]	0[0,0]	0[0,0]	4
hsa-miR-34a-5p	BNIP2	0[0,0]	0[0,0]	1[11,1178]	0[0,0]	0[0,0]	4
hsa-miR-34a-5p	PNRC2	0[0,0]	0[0,0]	1[2,10]	0[0,0]	0[0,0]	4
hsa-miR-34a-5p	MYH9	1[3,355]	0[0,0]	0[0,0]	1[3,355]	1[3,355]	4
hsa-miR-34a-5p	PAPD7	0[0,0]	0[0,0]	1[2,0]	0[0,0]	0[0,0]	4
hsa-miR-34a-5p	TMEM117	0[0,0]	0[0,0]	0[0,0]	0[0,0]	1[1,11]	4
hsa-miR-34a-5p	ZDHHC17	1[1,8]	2[12,165]	2[12,167]	1[1,8]	2[1,18]	4
hsa-miR-34a-5p	EIF2C4	0[0,0]	1[2,0]	0[0,0]	0[0,0]	0[0,0]	4
hsa-miR-34a-5p	EDARADD	0[0,0]	0[0,0]	1[5,161]	0[0,0]	0[0,0]	4
hsa-miR-34a-5p	PAG1	1[1,1]	0[0,0]	3[5,18]	0[0,0]	0[0,0]	4
hsa-miR-34a-5p	EPHA4	0[0,0]	1[2,16]	2[4,16]	0[0,0]	1[1,2]	4
hsa-miR-34a-5p	MEGF8	0[0,0]	0[0,0]	1[4,0]	0[0,0]	0[0,0]	4
hsa-miR-34a-5p	OSMR	0[0,0]	0[0,0]	1[2,332]	0[0,0]	0[0,0]	4
hsa-miR-34a-5p	TP53INP2	1[1,8]	0[0,0]	0[0,0]	0[0,0]	1[1,8]	4
hsa-miR-34a-5p	CD59	0[0,0]	0[0,0]	1[8,389]	0[0,0]	0[0,0]	4
hsa-miR-34a-5p	SPRYD3	0[0,0]	0[0,0]	2[13,688]	0[0,0]	0[0,0]	4
hsa-miR-34a-5p	CPSF6	0[0,0]	0[0,0]	1[11,462]	0[0,0]	1[11,462]	4
hsa-miR-34a-5p	ATG2A	0[0,0]	0[0,0]	0[0,0]	0[0,0]	1[5,53]	4
hsa-miR-34a-5p	STOM	0[0,0]	0[0,0]	1[2,271]	0[0,0]	0[0,0]	4
hsa-miR-34a-5p	EDNRA	0[0,0]	0[0,0]	1[1,152]	0[0,0]	0[0,0]	4
hsa-miR-34a-5p	COPZ1	1[2,8]	0[0,0]	0[0,0]	0[0,0]	0[0,0]	4
hsa-miR-34a-5p	FBXL5	0[0,0]	0[0,0]	1[1,7]	0[0,0]	0[0,0]	4
hsa-miR-34a-5p	ADO	1[3,19]	0[0,0]	0[0,0]	0[0,0]	1[3,19]	4
hsa-miR-34a-5p	RPL13A	0[0,0]	0[0,0]	0[0,0]	0[0,0]	1[2,3]	4
hsa-miR-34a-5p	MAZ	1[5,35]	1[5,35]	0[0,0]	0[0,0]	0[0,0]	4
hsa-miR-34a-5p	PDLIM7	0[0,0]	0[0,0]	0[0,0]	0[0,0]	1[3,43]	4
hsa-miR-34a-5p	TMBIM6	0[0,0]	0[0,0]	1[9,394]	0[0,0]	0[0,0]	4
hsa-miR-34a-5p	KRR1	0[0,0]	0[0,0]	1[1,5]	0[0,0]	0[0,0]	4
hsa-miR-34a-5p	PPP1CB	0[0,0]	0[0,0]	1[4,77]	0[0,0]	0[0,0]	4
hsa-miR-34a-5p	MPRIP	0[0,0]	0[0,0]	2[1,45]	0[0,0]	0[0,0]	4
hsa-miR-34a-5p	ZMYM4	0[0,0]	1[2,155]	0[0,0]	0[0,0]	0[0,0]	4
hsa-miR-34a-5p	DNMBP	0[0,0]	0[0,0]	0[0,0]	0[0,0]	1[1,2]	4
hsa-miR-34a-5p	PFKFB3	0[0,0]	0[0,0]	1[2,2]	0[0,0]	1[1,10]	4
hsa-miR-34a-5p	FKBP1A	0[0,0]	0[0,0]	0[0,0]	0[0,0]	1[7,106]	4
hsa-miR-34a-5p	FBXO45	0[0,0]	0[0,0]	1[1,2]	0[0,0]	0[0,0]	4
hsa-miR-34a-5p	KDM6B	0[0,0]	0[0,0]	1[7,20]	0[0,0]	0[0,0]	4
hsa-miR-34a-5p	TGFBI	0[0,0]	0[0,0]	0[0,0]	0[0,0]	1[2,338]	4
hsa-miR-34a-5p	UBE2O	0[0,0]	0[0,0]	1[4,102]	0[0,0]	0[0,0]	4
hsa-miR-34a-5p	DNAJC10	0[0,0]	0[0,0]	1[2,28]	0[0,0]	1[1,8]	4
hsa-miR-34a-5p	CPEB3	0[0,0]	3[4,324]	2[11,403]	1[1,281]	0[0,0]	4
hsa-miR-34a-5p	RTF1	1[4,60]	2[4,93]	1[5,78]	0[0,0]	0[0,0]	4
hsa-miR-34a-5p	ARHGEF3	1[2,10]	0[0,0]	0[0,0]	0[0,0]	0[0,0]	4
hsa-miR-34a-5p	RBL2	0[0,0]	0[0,0]	1[4,21]	0[0,0]	0[0,0]	4
hsa-miR-34a-5p	NIN	0[0,0]	0[0,0]	1[1,17]	0[0,0]	0[0,0]	4
hsa-miR-34a-5p	ARHGAP11B	0[0,0]	0[0,0]	0[0,0]	0[0,0]	1[4,25]	4
hsa-miR-34a-5p	UBN2	1[1,29]	4[6,123]	0[0,0]	0[0,0]	0[0,0]	4
hsa-miR-34a-5p	PLAGL1	0[0,0]	0[0,0]	0[0,0]	0[0,0]	1[1,3]	4
hsa-miR-34a-5p	SEMA4C	1[1,58]	2[1,126]	1[1,58]	1[1,58]	1[2,68]	4
hsa-miR-34a-5p	USP31	0[0,0]	3[3,37]	0[0,0]	0[0,0]	0[0,0]	4
hsa-miR-34a-5p	FNTA	0[0,0]	0[0,0]	1[1,5]	0[0,0]	0[0,0]	4
hsa-miR-34a-5p	UBTD2	0[0,0]	0[0,0]	0[0,0]	0[0,0]	1[2,22]	4
hsa-miR-34a-5p	SLAIN1	0[0,0]	0[0,0]	0[0,0]	0[0,0]	1[3,30]	4
hsa-miR-34a-5p	AFF4	1[3,258]	2[3,265]	1[3,258]	0[0,0]	0[0,0]	4
hsa-miR-34a-5p	ZADH2	0[0,0]	0[0,0]	1[1,6]	0[0,0]	0[0,0]	4
hsa-miR-34a-5p	NUDT3	0[0,0]	0[0,0]	0[0,0]	0[0,0]	1[3,258]	4
hsa-miR-34a-5p	SMARCA2	0[0,0]	1[1,43]	0[0,0]	0[0,0]	0[0,0]	4
hsa-miR-34a-5p	EFNB2	0[0,0]	0[0,0]	1[10,462]	0[0,0]	0[0,0]	4
hsa-miR-34a-5p	ZNF367	0[0,0]	0[0,0]	0[0,0]	0[0,0]	1[2,12]	4
hsa-miR-34a-5p	TNRC6B	0[0,0]	6[13,242]	0[0,0]	0[0,0]	0[0,0]	4
hsa-miR-34a-5p	KIAA1430	0[0,0]	0[0,0]	1[2,20]	0[0,0]	0[0,0]	4
hsa-miR-34a-5p	PAIP2	0[0,0]	0[0,0]	0[0,0]	0[0,0]	1[7,287]	4
hsa-miR-34a-5p	POGZ	1[11,285]	3[12,682]	0[0,0]	1[11,285]	1[12,286]	4
hsa-miR-34a-5p	CCL2	0[0,0]	0[0,0]	1[2,157]	0[0,0]	0[0,0]	4
hsa-miR-34a-5p	SERPINB9	0[0,0]	0[0,0]	1[6,105]	0[0,0]	0[0,0]	4
hsa-miR-34a-5p	C2orf42	0[0,0]	0[0,0]	1[13,1108]	0[0,0]	0[0,0]	4
hsa-miR-34a-5p	LYAR	0[0,0]	0[0,0]	0[0,0]	0[0,0]	1[6,55]	4
hsa-miR-34a-5p	TNFRSF11B	0[0,0]	0[0,0]	0[0,0]	0[0,0]	1[2,66]	4
hsa-miR-34a-5p	ZNF185	0[0,0]	0[0,0]	1[1,12]	0[0,0]	0[0,0]	4
hsa-miR-34a-5p	PRKAR1A	0[0,0]	0[0,0]	1[8,338]	0[0,0]	1[3,577]	4
hsa-miR-34a-5p	PRDX6	0[0,0]	0[0,0]	1[3,3]	0[0,0]	1[3,3]	4
hsa-miR-34a-5p	MTMR4	0[0,0]	4[6,329]	1[1,6]	0[0,0]	1[1,1]	4
hsa-miR-34a-5p	GORASP2	0[0,0]	0[0,0]	0[0,0]	0[0,0]	1[1,389]	4
hsa-miR-34a-5p	HOXA13	0[0,0]	0[0,0]	0[0,0]	0[0,0]	1[9,1398]	4
hsa-miR-34a-5p	KSR1	0[0,0]	0[0,0]	0[0,0]	0[0,0]	1[1,3]	4
hsa-miR-34a-5p	DOCK9	0[0,0]	0[0,0]	0[0,0]	1[1,20]	1[1,20]	4
hsa-miR-34a-5p	SLC38A9	0[0,0]	0[0,0]	1[2,81]	0[0,0]	0[0,0]	4
hsa-miR-34a-5p	CDC14A	0[0,0]	0[0,0]	1[4,21]	0[0,0]	0[0,0]	4
hsa-miR-34a-5p	BLZF1	0[0,0]	0[0,0]	0[0,0]	0[0,0]	1[13,202]	4
hsa-miR-34a-5p	ACVR1	0[0,0]	0[0,0]	0[0,0]	0[0,0]	1[8,70]	4
hsa-miR-34a-5p	TMEM22	0[0,0]	1[7,312]	0[0,0]	0[0,0]	1[7,312]	4
hsa-miR-34a-5p	DLST	0[0,0]	0[0,0]	1[1,12]	0[0,0]	0[0,0]	4
hsa-miR-34a-5p	ITPRIP	0[0,0]	0[0,0]	1[1,12]	0[0,0]	0[0,0]	4
hsa-miR-34a-5p	SURF4	1[3,28]	0[0,0]	0[0,0]	1[4,3378]	1[4,3378]	4
hsa-miR-34a-5p	CBFA2T3	0[0,0]	2[1,6]	0[0,0]	0[0,0]	0[0,0]	4
hsa-miR-34a-5p	ST6GAL1	0[0,0]	0[0,0]	1[1,6]	0[0,0]	0[0,0]	4
hsa-miR-34a-5p	DNAJC14	0[0,0]	0[0,0]	0[0,0]	1[1,346]	1[3,357]	4
hsa-miR-34a-5p	GIGYF1	1[14,187]	10[18,3534]	0[0,0]	0[0,0]	0[0,0]	4
hsa-miR-34a-5p	SPTBN2	0[0,0]	4[5,329]	1[1,278]	0[0,0]	1[4,75]	4
hsa-miR-34a-5p	C6orf106	0[0,0]	9[7,99]	0[0,0]	0[0,0]	0[0,0]	4
hsa-miR-34a-5p	USP7	0[0,0]	0[0,0]	0[0,0]	0[0,0]	1[3,36]	4
hsa-miR-34a-5p	SWAP70	0[0,0]	0[0,0]	1[2,72]	0[0,0]	0[0,0]	4
hsa-miR-34a-5p	NACC2	0[0,0]	0[0,0]	1[13,623]	0[0,0]	0[0,0]	4
hsa-miR-34a-5p	TSPAN14	1[12,468]	5[16,561]	0[0,0]	0[0,0]	0[0,0]	4
hsa-miR-34a-5p	NKTR	0[0,0]	0[0,0]	1[1,16]	0[0,0]	1[1,7]	4
hsa-miR-34a-5p	KIF2C	0[0,0]	0[0,0]	1[2,0]	0[0,0]	0[0,0]	4
hsa-miR-34a-5p	SNX4	1[3,23]	1[3,23]	0[0,0]	0[0,0]	1[3,23]	4
hsa-miR-34a-5p	ATP2C1	0[0,0]	0[0,0]	1[3,192]	0[0,0]	0[0,0]	4
hsa-miR-34a-5p	EPHB4	0[0,0]	0[0,0]	1[4,313]	0[0,0]	0[0,0]	4
hsa-miR-34a-5p	GADD45B	0[0,0]	0[0,0]	1[1,16]	0[0,0]	0[0,0]	4
hsa-miR-34a-5p	TMX3	0[0,0]	0[0,0]	2[2,36]	0[0,0]	0[0,0]	4
hsa-miR-34a-5p	ANK3	1[1,8]	2[2,15]	0[0,0]	1[1,8]	1[1,8]	4
hsa-miR-34a-5p	ATP6V1C1	0[0,0]	0[0,0]	1[3,706]	0[0,0]	1[1,6]	4
hsa-miR-34a-5p	EFNB1	0[0,0]	0[0,0]	1[1,1]	0[0,0]	0[0,0]	4
hsa-miR-34a-5p	PTPRM	1[3,328]	2[3,506]	0[0,0]	1[3,328]	1[3,328]	4
hsa-miR-34a-5p	CD99L2	0[0,0]	0[0,0]	0[0,0]	0[0,0]	1[1,13]	4
hsa-miR-34a-5p	KIAA1033	0[0,0]	0[0,0]	2[3,118]	0[0,0]	0[0,0]	4
hsa-miR-34a-5p	ARHGEF7	0[0,0]	0[0,0]	1[2,0]	0[0,0]	0[0,0]	4
hsa-miR-34a-5p	SMNDC1	0[0,0]	0[0,0]	1[2,22]	0[0,0]	0[0,0]	4
hsa-miR-34a-5p	PYGO2	0[0,0]	0[0,0]	0[0,0]	0[0,0]	1[3,40]	4
hsa-miR-34a-5p	LIN7C	0[0,0]	0[0,0]	1[3,59]	0[0,0]	0[0,0]	4
hsa-miR-34a-5p	MRPL33	0[0,0]	0[0,0]	0[0,0]	1[1,44]	1[2,56]	4
hsa-miR-34a-5p	TSEN15	0[0,0]	0[0,0]	2[2,14]	0[0,0]	1[1,9]	4
hsa-miR-34a-5p	SYVN1	1[1,31]	7[12,638]	0[0,0]	0[0,0]	0[0,0]	4
hsa-miR-34a-5p	FBXL14	0[0,0]	0[0,0]	0[0,0]	0[0,0]	1[1,1]	4
hsa-miR-34a-5p	CS	0[0,0]	0[0,0]	0[0,0]	0[0,0]	1[1,13]	4
hsa-miR-34a-5p	HSDL1	0[0,0]	0[0,0]	1[4,43]	0[0,0]	0[0,0]	4
hsa-miR-34a-5p	POFUT1	0[0,0]	4[12,468]	1[6,222]	0[0,0]	0[0,0]	4
hsa-miR-34a-5p	ELOVL5	0[0,0]	0[0,0]	0[0,0]	0[0,0]	1[2,11]	4
hsa-miR-34a-5p	SENP3	0[0,0]	0[0,0]	0[0,0]	1[1,1]	1[1,1]	4
hsa-miR-34a-5p	KIAA1274	0[0,0]	0[0,0]	1[1,5]	0[0,0]	0[0,0]	4
hsa-miR-34a-5p	EIF1AD	0[0,0]	0[0,0]	0[0,0]	0[0,0]	1[2,23]	4
hsa-miR-34a-5p	DENND4C	0[0,0]	0[0,0]	0[0,0]	0[0,0]	1[2,30]	4
hsa-miR-34a-5p	TRPM7	0[0,0]	0[0,0]	1[1,19]	0[0,0]	0[0,0]	4
hsa-miR-34a-5p	FUT1	0[0,0]	0[0,0]	0[0,0]	0[0,0]	1[1,18]	4
hsa-miR-34a-5p	SKA3	0[0,0]	0[0,0]	1[1,191]	0[0,0]	0[0,0]	4
hsa-miR-34a-5p	SNX17	0[0,0]	1[4,0]	0[0,0]	0[0,0]	0[0,0]	4
hsa-miR-34a-5p	MOCS3	0[0,0]	0[0,0]	1[1,26]	0[0,0]	0[0,0]	4
hsa-miR-34a-5p	C1orf21	0[0,0]	1[1,8]	0[0,0]	0[0,0]	0[0,0]	4
hsa-miR-34a-5p	ZNF189	0[0,0]	0[0,0]	0[0,0]	0[0,0]	1[5,62]	4
hsa-miR-34a-5p	MAP4K4	0[0,0]	0[0,0]	0[0,0]	0[0,0]	1[2,32]	4
hsa-miR-34a-5p	PHF5A	0[0,0]	0[0,0]	0[0,0]	0[0,0]	1[2,80]	4
hsa-miR-34a-5p	ORC6L	0[0,0]	0[0,0]	1[6,90]	0[0,0]	0[0,0]	4
hsa-miR-34a-5p	PRKAG1	0[0,0]	0[0,0]	0[0,0]	0[0,0]	1[2,6]	4
hsa-miR-34a-5p	RPS18	0[0,0]	0[0,0]	0[0,0]	0[0,0]	1[7,154]	4
hsa-miR-34a-5p	POU2F1	1[12,1020]	2[14,1020]	0[0,0]	0[0,0]	0[0,0]	4
hsa-miR-34a-5p	NXT2	0[0,0]	0[0,0]	1[4,32]	0[0,0]	0[0,0]	4
hsa-miR-34a-5p	CSRP2BP	0[0,0]	0[0,0]	1[1,31]	0[0,0]	0[0,0]	4
hsa-miR-34a-5p	SLC44A2	1[1,19]	2[1,19]	1[2,25]	0[0,0]	1[2,25]	4
hsa-miR-34a-5p	MTMR10	0[0,0]	0[0,0]	1[1,2]	0[0,0]	0[0,0]	4
hsa-miR-34a-5p	C1orf52	0[0,0]	0[0,0]	1[13,935]	0[0,0]	0[0,0]	4
hsa-miR-34a-5p	YEATS2	0[0,0]	0[0,0]	2[1,640]	0[0,0]	0[0,0]	4
hsa-miR-34a-5p	RARG	0[0,0]	1[1,44]	0[0,0]	0[0,0]	1[1,44]	4
hsa-miR-34a-5p	C15orf23	0[0,0]	0[0,0]	0[0,0]	0[0,0]	1[4,51]	4
hsa-miR-34a-5p	NIPA2	0[0,0]	0[0,0]	1[1,23]	0[0,0]	0[0,0]	4
hsa-miR-34a-5p	UCK2	1[2,0]	2[4,24]	0[0,0]	0[0,0]	0[0,0]	4
hsa-miR-34a-5p	HNRNPUL2	1[3,22]	6[4,192]	0[0,0]	0[0,0]	0[0,0]	4
hsa-miR-34a-5p	KIAA0090	0[0,0]	0[0,0]	1[1,502]	0[0,0]	1[1,502]	4
hsa-miR-34a-5p	ARHGEF12	0[0,0]	0[0,0]	1[2,605]	0[0,0]	0[0,0]	4
hsa-miR-34a-5p	ITGAV	0[0,0]	0[0,0]	1[2,22]	0[0,0]	0[0,0]	4
hsa-miR-34a-5p	FLNB	0[0,0]	0[0,0]	1[3,35]	0[0,0]	1[1,74]	4
hsa-miR-34a-5p	BCL11B	0[0,0]	1[1,13]	0[0,0]	0[0,0]	0[0,0]	4
hsa-miR-34a-5p	WWC3	0[0,0]	0[0,0]	1[1,8]	0[0,0]	1[1,5]	4
hsa-miR-34a-5p	SLC9A6	0[0,0]	0[0,0]	1[3,22]	0[0,0]	0[0,0]	4
hsa-miR-34a-5p	PIM1	0[0,0]	1[1,5]	0[0,0]	0[0,0]	1[2,368]	4
hsa-miR-34a-5p	PDCD4	1[4,846]	0[0,0]	0[0,0]	0[0,0]	0[0,0]	4
hsa-miR-34a-5p	ADAM12	0[0,0]	0[0,0]	1[2,1832]	0[0,0]	0[0,0]	4
hsa-miR-34a-5p	C12orf48	0[0,0]	0[0,0]	1[2,16]	0[0,0]	1[1,15]	4
hsa-miR-34a-5p	BRWD1	0[0,0]	0[0,0]	1[2,34]	0[0,0]	0[0,0]	4
hsa-miR-34a-5p	PTPN13	0[0,0]	0[0,0]	1[2,4]	0[0,0]	0[0,0]	4
hsa-miR-34a-5p	BEX4	0[0,0]	0[0,0]	0[0,0]	0[0,0]	1[1,10]	4
hsa-miR-34a-5p	ZNF776	0[0,0]	0[0,0]	1[4,41]	0[0,0]	0[0,0]	4
hsa-miR-34a-5p	LOC442308	0[0,0]	0[0,0]	0[0,0]	0[0,0]	1[3,27]	4
hsa-miR-34a-5p	CENPL	0[0,0]	0[0,0]	1[4,53]	0[0,0]	0[0,0]	4
hsa-miR-34a-5p	MYO10	0[0,0]	0[0,0]	1[1,35]	0[0,0]	0[0,0]	4
hsa-miR-34a-5p	SNED1	0[0,0]	0[0,0]	0[0,0]	0[0,0]	1[1,11]	4
hsa-miR-34a-5p	FAM167A	0[0,0]	1[1,5]	1[1,5]	0[0,0]	1[1,5]	4
hsa-miR-34a-5p	KDM3B	0[0,0]	0[0,0]	1[2,240]	0[0,0]	0[0,0]	4
hsa-miR-34a-5p	MED19	0[0,0]	0[0,0]	1[1,9]	0[0,0]	1[1,9]	4
hsa-miR-34a-5p	TMEM218	0[0,0]	0[0,0]	1[1,2]	0[0,0]	0[0,0]	4
hsa-miR-34a-5p	EIF4G1	0[0,0]	0[0,0]	1[1,62]	0[0,0]	0[0,0]	4
hsa-miR-34a-5p	CCT3	0[0,0]	0[0,0]	0[0,0]	0[0,0]	1[9,108]	4
hsa-miR-34a-5p	PHLPP2	0[0,0]	0[0,0]	1[1,331]	0[0,0]	0[0,0]	4
hsa-miR-34a-5p	NETO2	0[0,0]	0[0,0]	0[0,0]	0[0,0]	1[3,63]	4
hsa-miR-34a-5p	NIP7	0[0,0]	0[0,0]	1[4,31]	0[0,0]	0[0,0]	4
hsa-miR-34a-5p	ABCC1	0[0,0]	0[0,0]	1[2,42]	0[0,0]	0[0,0]	4
hsa-miR-34a-5p	POGK	0[0,0]	0[0,0]	2[10,768]	0[0,0]	0[0,0]	4
hsa-miR-34a-5p	VANGL2	0[0,0]	0[0,0]	1[2,0]	0[0,0]	0[0,0]	4
hsa-miR-34a-5p	BMF	0[0,0]	0[0,0]	1[1,2]	0[0,0]	0[0,0]	4
hsa-miR-34a-5p	CACHD1	0[0,0]	0[0,0]	1[1,2]	0[0,0]	1[1,3]	4
hsa-miR-34a-5p	MRPL30	0[0,0]	0[0,0]	0[0,0]	0[0,0]	1[5,69]	4
hsa-miR-34a-5p	FOXP1	2[7,659]	4[11,746]	0[0,0]	2[7,659]	2[13,685]	4
hsa-miR-34a-5p	UBL3	0[0,0]	0[0,0]	1[1,6]	0[0,0]	0[0,0]	4
hsa-miR-34a-5p	CCDC86	0[0,0]	0[0,0]	0[0,0]	0[0,0]	1[2,0]	4
hsa-miR-34a-5p	ABCC5	0[0,0]	0[0,0]	0[0,0]	1[2,43]	1[2,43]	4
hsa-miR-34a-5p	SLC30A9	0[0,0]	0[0,0]	1[3,23]	0[0,0]	0[0,0]	4
hsa-miR-34a-5p	ANKRD17	0[0,0]	0[0,0]	0[0,0]	0[0,0]	1[5,315]	4
hsa-miR-34a-5p	CDKN1B	0[0,0]	0[0,0]	0[0,0]	0[0,0]	1[11,87]	4
hsa-miR-34a-5p	PPP1R3E	0[0,0]	0[0,0]	1[1,119]	0[0,0]	0[0,0]	4
hsa-miR-34a-5p	HOXC5	0[0,0]	0[0,0]	0[0,0]	0[0,0]	1[1,3]	4
hsa-miR-34a-5p	HECTD1	0[0,0]	0[0,0]	1[11,2176]	0[0,0]	0[0,0]	4
hsa-miR-34a-5p	QDPR	0[0,0]	0[0,0]	0[0,0]	0[0,0]	1[1,22]	4
hsa-miR-34a-5p	KLF10	0[0,0]	0[0,0]	0[0,0]	0[0,0]	1[11,1204]	4
hsa-miR-34a-5p	METAP1	0[0,0]	3[6,103]	1[6,127]	1[2,17]	1[2,17]	4
hsa-miR-34a-5p	RAB21	0[0,0]	2[10,193]	0[0,0]	0[0,0]	1[10,193]	4
hsa-miR-34a-5p	PIP5K1B	0[0,0]	0[0,0]	1[4,37]	0[0,0]	0[0,0]	4
hsa-miR-34a-5p	JAG1	1[1,12]	2[2,24]	1[1,8]	1[1,12]	1[1,12]	4
hsa-miR-34a-5p	SYT1	2[1,8]	3[2,63]	1[2,126]	1[1,8]	4[2,131]	4
hsa-miR-34a-5p	COL5A1	0[0,0]	0[0,0]	1[2,1359]	0[0,0]	0[0,0]	4
hsa-miR-34a-5p	DMTF1	0[0,0]	0[0,0]	1[6,161]	0[0,0]	0[0,0]	4
hsa-miR-34a-5p	LRRFIP1	0[0,0]	0[0,0]	1[5,91]	0[0,0]	1[1,8]	4
hsa-miR-34a-5p	NEURL1B	0[0,0]	0[0,0]	1[1,165]	0[0,0]	0[0,0]	4
hsa-miR-34a-5p	FNDC3B	1[7,1995]	6[12,6098]	0[0,0]	0[0,0]	1[7,1995]	4
hsa-miR-34a-5p	ARL2	0[0,0]	0[0,0]	1[14,156]	0[0,0]	0[0,0]	4
hsa-miR-34a-5p	USP15	0[0,0]	0[0,0]	0[0,0]	0[0,0]	1[4,40]	4
hsa-miR-34a-5p	HMGN4	0[0,0]	0[0,0]	1[1,5]	0[0,0]	1[1,5]	4
hsa-miR-34a-5p	HSPA1A	0[0,0]	0[0,0]	0[0,0]	0[0,0]	1[9,293]	4
hsa-miR-34a-5p	TBRG1	0[0,0]	0[0,0]	1[2,8]	0[0,0]	1[2,8]	4
hsa-miR-34a-5p	MTDH	0[0,0]	0[0,0]	1[3,670]	0[0,0]	0[0,0]	4
hsa-miR-34a-5p	CCNA2	0[0,0]	0[0,0]	0[0,0]	0[0,0]	1[5,1119]	4
hsa-miR-34a-5p	TMED8	0[0,0]	0[0,0]	0[0,0]	0[0,0]	1[4,33]	4
hsa-miR-34a-5p	MAEA	0[0,0]	0[0,0]	1[3,56]	0[0,0]	0[0,0]	4
hsa-miR-34a-5p	PHKB	0[0,0]	0[0,0]	0[0,0]	0[0,0]	1[1,6]	4
hsa-miR-34a-5p	FKBP9	0[0,0]	0[0,0]	1[3,67]	0[0,0]	1[3,67]	4
hsa-miR-34a-5p	SRPK2	0[0,0]	0[0,0]	1[3,56]	0[0,0]	0[0,0]	4
hsa-miR-34a-5p	CIAO1	0[0,0]	0[0,0]	1[3,64]	0[0,0]	0[0,0]	4
hsa-miR-34a-5p	PODXL	1[5,462]	11[11,3906]	0[0,0]	0[0,0]	1[6,2518]	4
hsa-miR-34a-5p	PTP4A1	0[0,0]	0[0,0]	1[1,227]	0[0,0]	0[0,0]	4
hsa-miR-34a-5p	AXIN2	0[0,0]	0[0,0]	1[2,12]	0[0,0]	2[3,18]	4
hsa-miR-34a-5p	SFXN2	0[0,0]	0[0,0]	0[0,0]	0[0,0]	1[2,128]	4
hsa-miR-34a-5p	ZNF530	0[0,0]	0[0,0]	0[0,0]	0[0,0]	1[1,1]	4
hsa-miR-34a-5p	LIN28B	0[0,0]	1[6,189]	0[0,0]	0[0,0]	0[0,0]	4
hsa-miR-34a-5p	FAM127B	0[0,0]	0[0,0]	0[0,0]	0[0,0]	1[5,129]	3
hsa-miR-34a-5p	NDRG3	0[0,0]	0[0,0]	1[1,8]	0[0,0]	0[0,0]	3
hsa-miR-34a-5p	RHOBTB3	0[0,0]	0[0,0]	0[0,0]	0[0,0]	1[3,48]	3
hsa-miR-34a-5p	NFYB	0[0,0]	0[0,0]	1[4,112]	0[0,0]	0[0,0]	3
hsa-miR-34a-5p	GHITM	0[0,0]	0[0,0]	1[1,13]	0[0,0]	0[0,0]	3
hsa-miR-34a-5p	EIF4A1	0[0,0]	0[0,0]	0[0,0]	0[0,0]	1[13,722]	3
hsa-miR-34a-5p	MNT	0[0,0]	0[0,0]	0[0,0]	0[0,0]	1[2,0]	3
hsa-miR-34a-5p	FLJ45340	0[0,0]	0[0,0]	0[0,0]	0[0,0]	1[4,23]	3
hsa-miR-34a-5p	ARHGAP11A	0[0,0]	0[0,0]	1[2,1146]	0[0,0]	0[0,0]	3
hsa-miR-34a-5p	HSD11B2	0[0,0]	0[0,0]	0[0,0]	0[0,0]	1[1,46]	3
hsa-miR-34a-5p	MLLT1	1[2,0]	0[0,0]	0[0,0]	1[2,0]	0[0,0]	3
hsa-miR-34a-5p	RAB28	0[0,0]	0[0,0]	2[2,103]	0[0,0]	0[0,0]	3
hsa-miR-34a-5p	C2CD2	0[0,0]	0[0,0]	0[0,0]	0[0,0]	1[2,26]	3
hsa-miR-34a-5p	TM9SF3	1[12,256]	1[12,256]	0[0,0]	0[0,0]	0[0,0]	3
hsa-miR-34a-5p	UBE2H	0[0,0]	0[0,0]	1[1,249]	0[0,0]	0[0,0]	3
hsa-miR-34a-5p	MBTPS2	0[0,0]	0[0,0]	2[1,18]	0[0,0]	0[0,0]	3
hsa-miR-34a-5p	FAM70A	1[2,0]	1[2,0]	0[0,0]	1[2,0]	1[2,0]	3
hsa-miR-34a-5p	CTDSPL	0[0,0]	0[0,0]	0[0,0]	0[0,0]	1[1,31]	3
hsa-miR-34a-5p	ZNFX1	0[0,0]	0[0,0]	0[0,0]	0[0,0]	1[1,169]	3
hsa-miR-34a-5p	CALCOCO2	0[0,0]	0[0,0]	2[4,26]	0[0,0]	1[1,1]	3
hsa-miR-34a-5p	WDR67	0[0,0]	0[0,0]	0[0,0]	0[0,0]	1[1,1]	3
hsa-miR-34a-5p	PSD4	0[0,0]	0[0,0]	1[1,1]	0[0,0]	0[0,0]	3
hsa-miR-34a-5p	STK35	0[0,0]	5[3,3036]	0[0,0]	0[0,0]	0[0,0]	3
hsa-miR-34a-5p	OGFOD1	0[0,0]	0[0,0]	0[0,0]	0[0,0]	2[2,10]	3
hsa-miR-34a-5p	C19orf2	0[0,0]	0[0,0]	1[4,52]	0[0,0]	0[0,0]	3
hsa-miR-34a-5p	IKBKB	0[0,0]	0[0,0]	0[0,0]	0[0,0]	1[1,8]	3
hsa-miR-34a-5p	ZFP36L1	0[0,0]	0[0,0]	0[0,0]	0[0,0]	1[10,1662]	3
hsa-miR-34a-5p	MDFIC	0[0,0]	0[0,0]	1[4,286]	0[0,0]	0[0,0]	3
hsa-miR-34a-5p	VAV2	0[0,0]	0[0,0]	1[2,62]	0[0,0]	0[0,0]	3
hsa-miR-34a-5p	PITX2	0[0,0]	0[0,0]	1[4,38]	0[0,0]	0[0,0]	3
hsa-miR-34a-5p	LONRF1	0[0,0]	0[0,0]	0[0,0]	0[0,0]	1[6,792]	3
hsa-miR-34a-5p	TUSC3	0[0,0]	0[0,0]	0[0,0]	0[0,0]	2[2,36]	3
hsa-miR-34a-5p	SPCS2	1[2,20]	1[2,20]	0[0,0]	0[0,0]	1[2,20]	3
hsa-miR-34a-5p	NR4A2	1[2,170]	2[3,223]	1[2,203]	1[2,170]	1[2,203]	3
hsa-miR-34a-5p	ELL2	0[0,0]	0[0,0]	1[6,179]	0[0,0]	0[0,0]	3
hsa-miR-34a-5p	THSD1P1	0[0,0]	0[0,0]	1[4,53]	0[0,0]	0[0,0]	3
hsa-miR-34a-5p	ZNF207	0[0,0]	1[1,21]	0[0,0]	1[1,21]	1[2,31]	3
hsa-miR-34a-5p	C10orf76	0[0,0]	0[0,0]	1[1,6]	0[0,0]	0[0,0]	3
hsa-miR-34a-5p	DDX17	1[5,28]	4[15,192]	0[0,0]	1[5,28]	1[5,28]	3
hsa-miR-34a-5p	SMG7	0[0,0]	0[0,0]	1[2,37]	0[0,0]	0[0,0]	3
hsa-miR-34a-5p	FANCI	0[0,0]	0[0,0]	0[0,0]	0[0,0]	1[6,439]	3
hsa-miR-34a-5p	AKAP7	0[0,0]	0[0,0]	1[1,65]	0[0,0]	0[0,0]	3
hsa-miR-34a-5p	RPN2	0[0,0]	0[0,0]	1[4,123]	0[0,0]	0[0,0]	3
hsa-miR-34a-5p	ROD1	0[0,0]	0[0,0]	1[3,43]	0[0,0]	0[0,0]	3
hsa-miR-34a-5p	TDRD9	0[0,0]	0[0,0]	1[9,211]	0[0,0]	0[0,0]	3
hsa-miR-34a-5p	CRABP2	0[0,0]	0[0,0]	0[0,0]	0[0,0]	1[1,27]	3
hsa-miR-34a-5p	CEP55	0[0,0]	0[0,0]	2[11,452]	0[0,0]	1[11,442]	3
hsa-miR-34a-5p	SLC48A1	0[0,0]	0[0,0]	1[8,428]	0[0,0]	1[1,342]	3
hsa-miR-34a-5p	TCF3	0[0,0]	0[0,0]	1[3,46]	0[0,0]	0[0,0]	3
hsa-miR-34a-5p	TMEM55B	0[0,0]	0[0,0]	0[0,0]	0[0,0]	1[1,23]	3
hsa-miR-34a-5p	CSTF2	0[0,0]	0[0,0]	0[0,0]	0[0,0]	1[4,75]	3
hsa-miR-34a-5p	CPA4	0[0,0]	0[0,0]	0[0,0]	0[0,0]	1[1,16]	3
hsa-miR-34a-5p	SLC27A4	0[0,0]	2[1,33]	0[0,0]	0[0,0]	0[0,0]	3
hsa-miR-34a-5p	FAM120A	0[0,0]	0[0,0]	0[0,0]	0[0,0]	1[3,189]	3
hsa-miR-34a-5p	SLIT1	0[0,0]	0[0,0]	1[1,86]	0[0,0]	0[0,0]	3
hsa-miR-34a-5p	NRN1	1[1,2]	3[2,14]	1[1,2]	1[1,2]	1[1,2]	3
hsa-miR-34a-5p	MARCKSL1	1[4,0]	3[8,15]	0[0,0]	1[3,1]	2[7,77]	3
hsa-miR-34a-5p	SDCBP	0[0,0]	0[0,0]	0[0,0]	0[0,0]	1[3,380]	3
hsa-miR-34a-5p	LITAF	0[0,0]	0[0,0]	0[0,0]	0[0,0]	1[3,73]	3
hsa-miR-34a-5p	SLFN11	0[0,0]	0[0,0]	2[3,87]	0[0,0]	0[0,0]	3
hsa-miR-34a-5p	SPRY2	0[0,0]	0[0,0]	1[5,65]	0[0,0]	0[0,0]	3
hsa-miR-34a-5p	GOLGA1	0[0,0]	0[0,0]	1[1,20]	0[0,0]	0[0,0]	3
hsa-miR-34a-5p	SLC5A6	0[0,0]	0[0,0]	1[1,14]	0[0,0]	0[0,0]	3
hsa-miR-34a-5p	SFRS2	0[0,0]	0[0,0]	1[4,17]	0[0,0]	0[0,0]	3
hsa-miR-34a-5p	B4GALT2	0[0,0]	1[1,86]	1[2,0]	0[0,0]	0[0,0]	3
hsa-miR-34a-5p	LRRC16A	0[0,0]	0[0,0]	1[2,12]	0[0,0]	0[0,0]	3
hsa-miR-34a-5p	PARD6B	1[5,80]	0[0,0]	0[0,0]	0[0,0]	1[8,163]	3
hsa-miR-34a-5p	TMEM97	0[0,0]	0[0,0]	1[1,10]	0[0,0]	0[0,0]	3
hsa-miR-34a-5p	ZNF282	0[0,0]	2[3,35]	0[0,0]	0[0,0]	1[2,9]	3
hsa-miR-34a-5p	ARHGAP1	1[19,1169]	2[19,1169]	0[0,0]	0[0,0]	1[19,1169]	3
hsa-miR-34a-5p	CREG1	0[0,0]	0[0,0]	1[5,98]	0[0,0]	0[0,0]	3
hsa-miR-34a-5p	ALG13	1[1,6]	0[0,0]	0[0,0]	0[0,0]	1[1,6]	3
hsa-miR-34a-5p	JAZF1	0[0,0]	0[0,0]	0[0,0]	1[1,7]	2[2,25]	3
hsa-miR-34a-5p	FAM59A	0[0,0]	0[0,0]	1[4,8]	0[0,0]	0[0,0]	3
hsa-miR-34a-5p	FAM18B	0[0,0]	0[0,0]	1[5,1]	0[0,0]	0[0,0]	3
hsa-miR-34a-5p	WDFY1	0[0,0]	0[0,0]	1[2,14]	0[0,0]	0[0,0]	3
hsa-miR-34a-5p	C12orf73	0[0,0]	0[0,0]	0[0,0]	0[0,0]	1[5,62]	3
hsa-miR-34a-5p	LASS5	0[0,0]	0[0,0]	0[0,0]	0[0,0]	2[2,25]	3
hsa-miR-34a-5p	CA9	0[0,0]	0[0,0]	0[0,0]	0[0,0]	1[2,2]	3
hsa-miR-34a-5p	CDK5R1	0[0,0]	0[0,0]	2[7,202]	0[0,0]	0[0,0]	3
hsa-miR-34a-5p	HP1BP3	0[0,0]	0[0,0]	1[1,27]	0[0,0]	0[0,0]	3
hsa-miR-34a-5p	SPCS3	0[0,0]	0[0,0]	1[2,43]	0[0,0]	0[0,0]	3
hsa-miR-34a-5p	ONECUT2	1[1,29]	6[5,357]	0[0,0]	0[0,0]	0[0,0]	3
hsa-miR-34a-5p	PPARGC1B	1[1,5]	1[1,5]	0[0,0]	0[0,0]	1[2,17]	3
hsa-miR-34a-5p	HK1	0[0,0]	1[1,4]	0[0,0]	0[0,0]	0[0,0]	3
hsa-miR-34a-5p	TMEM127	0[0,0]	0[0,0]	2[4,44]	0[0,0]	0[0,0]	3
hsa-miR-34a-5p	MAML1	0[0,0]	0[0,0]	1[2,11]	0[0,0]	0[0,0]	3
hsa-miR-34a-5p	TPD52L1	0[0,0]	0[0,0]	1[2,32]	0[0,0]	0[0,0]	3
hsa-miR-34a-5p	RCOR3	0[0,0]	0[0,0]	0[0,0]	0[0,0]	1[1,323]	3
hsa-miR-34a-5p	ARID4B	1[1,1]	2[13,352]	0[0,0]	1[1,1]	1[1,1]	3
hsa-miR-34a-5p	EVI5L	2[6,74]	2[6,74]	0[0,0]	2[6,74]	2[6,74]	3
hsa-miR-34a-5p	IBTK	0[0,0]	0[0,0]	1[8,407]	0[0,0]	1[7,399]	3
hsa-miR-34a-5p	ATXN7L3	0[0,0]	5[12,751]	0[0,0]	0[0,0]	0[0,0]	3
hsa-miR-34a-5p	ZNF248	0[0,0]	0[0,0]	1[1,27]	0[0,0]	1[1,20]	3
hsa-miR-34a-5p	PNP	0[0,0]	0[0,0]	2[15,973]	0[0,0]	0[0,0]	3
hsa-miR-34a-5p	NDRG1	0[0,0]	4[4,305]	0[0,0]	0[0,0]	0[0,0]	3
hsa-miR-34a-5p	REEP1	0[0,0]	0[0,0]	1[1,11]	0[0,0]	0[0,0]	3
hsa-miR-34a-5p	MAGEB2	0[0,0]	0[0,0]	1[1,141]	0[0,0]	1[1,141]	3
hsa-miR-34a-5p	ACTR1A	0[0,0]	2[5,29]	0[0,0]	0[0,0]	0[0,0]	3
hsa-miR-34a-5p	PGK1	0[0,0]	0[0,0]	0[0,0]	0[0,0]	1[3,21]	3
hsa-miR-34a-5p	KIAA0802	0[0,0]	0[0,0]	1[7,907]	0[0,0]	0[0,0]	3
hsa-miR-34a-5p	LOC645166	0[0,0]	0[0,0]	0[0,0]	0[0,0]	1[1,5]	3
hsa-miR-34a-5p	ZNF879	0[0,0]	0[0,0]	1[2,23]	0[0,0]	0[0,0]	3
hsa-miR-34a-5p	RNF6	0[0,0]	0[0,0]	1[3,325]	0[0,0]	0[0,0]	3
hsa-miR-34a-5p	C9orf114	0[0,0]	0[0,0]	1[1,2]	1[1,12]	1[1,12]	3
hsa-miR-34a-5p	TMEM50B	0[0,0]	0[0,0]	1[2,279]	0[0,0]	0[0,0]	3
hsa-miR-34a-5p	IMPA1	0[0,0]	0[0,0]	1[15,560]	0[0,0]	0[0,0]	3
hsa-miR-34a-5p	MARCH5	1[2,11]	1[2,11]	0[0,0]	1[2,11]	1[2,11]	3
hsa-miR-34a-5p	SLC4A7	1[3,17]	4[7,3092]	1[3,172]	1[3,17]	1[3,17]	3
hsa-miR-34a-5p	WISP2	0[0,0]	0[0,0]	0[0,0]	0[0,0]	1[2,475]	3
hsa-miR-34a-5p	C14orf139	0[0,0]	0[0,0]	0[0,0]	0[0,0]	1[1,10]	3
hsa-miR-34a-5p	RHOB	0[0,0]	0[0,0]	0[0,0]	0[0,0]	1[8,102]	3
hsa-miR-34a-5p	MRPS36	0[0,0]	0[0,0]	0[0,0]	0[0,0]	1[2,85]	3
hsa-miR-34a-5p	SLC2A8	0[0,0]	0[0,0]	0[0,0]	0[0,0]	1[2,0]	3
hsa-miR-34a-5p	AP1B1	0[0,0]	1[2,0]	0[0,0]	0[0,0]	0[0,0]	3
hsa-miR-34a-5p	GNE	0[0,0]	0[0,0]	1[1,407]	0[0,0]	0[0,0]	3
hsa-miR-34a-5p	TNC	0[0,0]	0[0,0]	1[1,8]	0[0,0]	0[0,0]	3
hsa-miR-34a-5p	LRP10	0[0,0]	0[0,0]	1[5,61]	0[0,0]	0[0,0]	3
hsa-miR-34a-5p	KCTD21	0[0,0]	0[0,0]	0[0,0]	0[0,0]	1[1,45]	3
hsa-miR-34a-5p	ZNF75A	0[0,0]	0[0,0]	1[1,200]	0[0,0]	0[0,0]	3
hsa-miR-34a-5p	RELT	1[3,60]	0[0,0]	0[0,0]	0[0,0]	0[0,0]	3
hsa-miR-34a-5p	CREB5	0[0,0]	1[2,19]	0[0,0]	0[0,0]	0[0,0]	3
hsa-miR-34a-5p	SHQ1	0[0,0]	0[0,0]	1[2,50]	0[0,0]	0[0,0]	3
hsa-miR-34a-5p	SEC24C	0[0,0]	0[0,0]	0[0,0]	0[0,0]	1[1,1]	3
hsa-miR-34a-5p	IQGAP1	0[0,0]	0[0,0]	1[1,62]	0[0,0]	0[0,0]	3
hsa-miR-34a-5p	C7orf49	0[0,0]	0[0,0]	0[0,0]	0[0,0]	1[6,106]	3
hsa-miR-34a-5p	RFK	0[0,0]	0[0,0]	1[22,1241]	0[0,0]	0[0,0]	3
hsa-miR-34a-5p	ZBTB33	0[0,0]	0[0,0]	1[3,616]	0[0,0]	0[0,0]	3
hsa-miR-34a-5p	CRTC1	1[4,28]	1[4,28]	0[0,0]	0[0,0]	0[0,0]	3
hsa-miR-34a-5p	SRC	1[2,0]	0[0,0]	0[0,0]	0[0,0]	2[7,316]	3
hsa-miR-34a-5p	CD2AP	0[0,0]	0[0,0]	1[4,37]	0[0,0]	0[0,0]	3
hsa-miR-34a-5p	ARRDC4	0[0,0]	0[0,0]	1[1,2]	0[0,0]	0[0,0]	3
hsa-miR-34a-5p	ATXN2L	0[0,0]	4[9,55]	0[0,0]	0[0,0]	1[4,0]	3
hsa-miR-34a-5p	AEBP2	0[0,0]	0[0,0]	2[8,192]	0[0,0]	0[0,0]	3
hsa-miR-34a-5p	SLC25A13	0[0,0]	0[0,0]	0[0,0]	0[0,0]	1[6,140]	3
hsa-miR-34a-5p	ACBD3	1[1,123]	1[1,123]	0[0,0]	1[1,123]	1[1,123]	3
hsa-miR-34a-5p	CD47	0[0,0]	2[5,47]	1[1,8]	0[0,0]	0[0,0]	3
hsa-miR-34a-5p	SNAPC1	0[0,0]	0[0,0]	0[0,0]	0[0,0]	1[4,74]	3
hsa-miR-34a-5p	REEP5	0[0,0]	0[0,0]	2[4,312]	0[0,0]	1[5,975]	3
hsa-miR-34a-5p	SLC16A14	0[0,0]	0[0,0]	1[1,10]	0[0,0]	2[3,10]	3
hsa-miR-34a-5p	TIPARP	0[0,0]	0[0,0]	1[3,53]	0[0,0]	0[0,0]	3
hsa-miR-34a-5p	STAC2	1[2,51]	2[2,51]	0[0,0]	1[2,51]	1[2,51]	3
hsa-miR-34a-5p	ADK	0[0,0]	0[0,0]	0[0,0]	0[0,0]	1[3,81]	3
hsa-miR-34a-5p	GTF2F1	0[0,0]	0[0,0]	0[0,0]	0[0,0]	1[8,91]	3
hsa-miR-34a-5p	ARFGEF1	0[0,0]	0[0,0]	0[0,0]	0[0,0]	1[1,358]	3
hsa-miR-34a-5p	MMD	0[0,0]	0[0,0]	2[7,180]	0[0,0]	0[0,0]	3
hsa-miR-34a-5p	GNA12	0[0,0]	0[0,0]	1[3,73]	0[0,0]	0[0,0]	3
hsa-miR-34a-5p	E2F3	1[16,5466]	3[20,6019]	2[26,6489]	1[16,5466]	1[17,5660]	3
hsa-miR-34a-5p	PI4KB	0[0,0]	0[0,0]	1[1,12]	0[0,0]	1[1,12]	3
hsa-miR-34a-5p	SOX4	1[7,433]	2[8,493]	0[0,0]	1[7,433]	1[15,696]	3
hsa-miR-34a-5p	LEFTY1	0[0,0]	0[0,0]	0[0,0]	0[0,0]	1[2,1205]	3
hsa-miR-34a-5p	VAMP2	3[8,82]	5[7,128]	0[0,0]	3[6,82]	3[8,82]	3
hsa-miR-34a-5p	PPP1R15B	0[0,0]	4[25,5890]	0[0,0]	0[0,0]	0[0,0]	3
hsa-miR-34a-5p	HS2ST1	1[1,5]	0[0,0]	0[0,0]	1[1,5]	1[1,5]	3
hsa-miR-34a-5p	DLGAP4	0[0,0]	0[0,0]	0[0,0]	0[0,0]	1[3,26]	3
hsa-miR-34a-5p	REXO2	0[0,0]	0[0,0]	1[1,1]	0[0,0]	0[0,0]	3
hsa-miR-34a-5p	WDR77	0[0,0]	0[0,0]	1[1,1]	0[0,0]	1[1,1]	3
hsa-miR-34a-5p	HOOK3	0[0,0]	1[1,10]	0[0,0]	0[0,0]	0[0,0]	3
hsa-miR-34a-5p	TBCA	0[0,0]	0[0,0]	0[0,0]	0[0,0]	1[5,216]	3
hsa-miR-34a-5p	DIP2A	0[0,0]	0[0,0]	1[1,7]	0[0,0]	0[0,0]	3
hsa-miR-34a-5p	VPS13C	0[0,0]	0[0,0]	2[2,26]	0[0,0]	0[0,0]	3
hsa-miR-34a-5p	CAMLG	0[0,0]	0[0,0]	1[1,6]	0[0,0]	0[0,0]	3
hsa-miR-34a-5p	ITSN2	0[0,0]	0[0,0]	0[0,0]	0[0,0]	1[5,115]	3
hsa-miR-34a-5p	SIM2	0[0,0]	0[0,0]	1[2,45]	0[0,0]	0[0,0]	3
hsa-miR-34a-5p	RANBP10	0[0,0]	0[0,0]	1[1,208]	0[0,0]	1[1,208]	3
hsa-miR-34a-5p	PTPRJ	0[0,0]	0[0,0]	0[0,0]	0[0,0]	1[2,185]	3
hsa-miR-34a-5p	AMOT	0[0,0]	0[0,0]	1[4,11]	0[0,0]	0[0,0]	3
hsa-miR-34a-5p	SNX11	0[0,0]	0[0,0]	1[3,220]	0[0,0]	0[0,0]	3
hsa-miR-34a-5p	WNT1	0[0,0]	1[1,24]	0[0,0]	0[0,0]	0[0,0]	3
hsa-miR-34a-5p	SH3BP5L	0[0,0]	0[0,0]	1[1,2]	0[0,0]	0[0,0]	3
hsa-miR-34a-5p	NPTX1	1[4,20]	8[11,278]	1[4,20]	0[0,0]	0[0,0]	3
hsa-miR-34a-5p	UBE2N	0[0,0]	0[0,0]	1[3,41]	0[0,0]	0[0,0]	3
hsa-miR-34a-5p	RGNEF	0[0,0]	0[0,0]	0[0,0]	0[0,0]	1[1,8]	3
hsa-miR-34a-5p	DMKN	0[0,0]	0[0,0]	0[0,0]	0[0,0]	1[1,22]	3
hsa-miR-34a-5p	ATF3	0[0,0]	0[0,0]	1[6,52]	0[0,0]	0[0,0]	3
hsa-miR-34a-5p	BTBD9	0[0,0]	0[0,0]	1[2,11]	0[0,0]	0[0,0]	3
hsa-miR-34a-5p	OSGIN2	0[0,0]	0[0,0]	1[1,3]	0[0,0]	0[0,0]	3
hsa-miR-34a-5p	PSTK	0[0,0]	0[0,0]	0[0,0]	0[0,0]	1[1,7]	3
hsa-miR-34a-5p	FBXW11	0[0,0]	0[0,0]	3[4,178]	0[0,0]	0[0,0]	3
hsa-miR-34a-5p	SLC2A1	0[0,0]	0[0,0]	0[0,0]	0[0,0]	1[5,140]	3
hsa-miR-34a-5p	RPS23	0[0,0]	0[0,0]	0[0,0]	0[0,0]	1[2,14]	3
hsa-miR-34a-5p	LEF1	1[4,30]	3[6,63]	0[0,0]	1[4,30]	1[4,30]	3
hsa-miR-34a-5p	HTT	0[0,0]	0[0,0]	1[1,8]	0[0,0]	0[0,0]	3
hsa-miR-34a-5p	SNX30	0[0,0]	3[4,26]	0[0,0]	0[0,0]	0[0,0]	3
hsa-miR-34a-5p	ARSB	0[0,0]	0[0,0]	1[5,136]	0[0,0]	0[0,0]	3
hsa-miR-34a-5p	SCD	0[0,0]	0[0,0]	2[2,902]	0[0,0]	0[0,0]	3
hsa-miR-34a-5p	PEA15	1[9,220]	4[10,278]	0[0,0]	1[9,220]	1[10,238]	3
hsa-miR-34a-5p	C2orf15	0[0,0]	0[0,0]	0[0,0]	0[0,0]	1[1,10]	3
hsa-miR-34a-5p	EPB41L4B	0[0,0]	0[0,0]	1[2,466]	0[0,0]	0[0,0]	3
hsa-miR-34a-5p	MOCS2	0[0,0]	0[0,0]	0[0,0]	0[0,0]	1[8,98]	3
hsa-miR-34a-5p	ESCO2	0[0,0]	0[0,0]	0[0,0]	0[0,0]	1[1,2]	3
hsa-miR-34a-5p	FAM126B	1[1,3]	4[4,62]	2[2,15]	1[1,3]	0[0,0]	3
hsa-miR-34a-5p	FAM98A	0[0,0]	0[0,0]	0[0,0]	0[0,0]	1[1,21]	3
hsa-miR-34a-5p	LGALS1	0[0,0]	0[0,0]	0[0,0]	0[0,0]	1[4,151]	3
hsa-miR-34a-5p	STX17	2[12,170]	2[12,170]	0[0,0]	0[0,0]	1[7,81]	3
hsa-miR-34a-5p	SHC4	0[0,0]	0[0,0]	0[0,0]	0[0,0]	1[1,18]	3
hsa-miR-34a-5p	UBE2J1	0[0,0]	0[0,0]	1[2,15]	0[0,0]	0[0,0]	3
hsa-miR-34a-5p	GGPS1	0[0,0]	0[0,0]	1[6,418]	0[0,0]	0[0,0]	3
hsa-miR-34a-5p	RILPL1	0[0,0]	0[0,0]	0[0,0]	0[0,0]	1[2,11]	3
hsa-miR-34a-5p	ANKFY1	0[0,0]	0[0,0]	1[9,427]	0[0,0]	0[0,0]	3
hsa-miR-34a-5p	FAM76A	2[11,514]	2[11,514]	0[0,0]	2[11,514]	2[11,514]	3
hsa-miR-34a-5p	DCUN1D4	0[0,0]	0[0,0]	0[0,0]	0[0,0]	1[4,0]	3
hsa-miR-34a-5p	KIAA0247	0[0,0]	0[0,0]	1[2,24]	0[0,0]	0[0,0]	3
hsa-miR-34a-5p	MPV17L2	0[0,0]	0[0,0]	0[0,0]	0[0,0]	1[1,31]	3
hsa-miR-34a-5p	RND3	0[0,0]	0[0,0]	1[2,549]	0[0,0]	0[0,0]	3
hsa-miR-34a-5p	IGSF3	0[0,0]	0[0,0]	1[4,274]	0[0,0]	1[2,17]	3
hsa-miR-34a-5p	CFLAR	0[0,0]	0[0,0]	0[0,0]	0[0,0]	1[1,12]	3
hsa-miR-34a-5p	TMEM68	0[0,0]	0[0,0]	1[3,51]	0[0,0]	0[0,0]	3
hsa-miR-34a-5p	C6orf48	0[0,0]	0[0,0]	1[3,16]	0[0,0]	0[0,0]	3
hsa-miR-34a-5p	TPCN1	0[0,0]	0[0,0]	1[1,3]	0[0,0]	0[0,0]	3
hsa-miR-34a-5p	REXO4	0[0,0]	0[0,0]	0[0,0]	0[0,0]	1[1,1721]	3
hsa-miR-34a-5p	PLXNC1	0[0,0]	0[0,0]	1[1,32]	0[0,0]	0[0,0]	3
hsa-miR-34a-5p	ADPRH	0[0,0]	0[0,0]	0[0,0]	0[0,0]	1[2,19]	3
hsa-miR-34a-5p	CASK	0[0,0]	0[0,0]	1[5,42]	0[0,0]	0[0,0]	3
hsa-miR-34a-5p	LIMA1	0[0,0]	0[0,0]	0[0,0]	0[0,0]	1[4,89]	3
hsa-miR-34a-5p	EIF2AK1	0[0,0]	0[0,0]	1[1,2]	0[0,0]	0[0,0]	3
hsa-miR-34a-5p	LYPD3	0[0,0]	0[0,0]	1[1,785]	0[0,0]	1[2,874]	3
hsa-miR-34a-5p	TUG1	0[0,0]	0[0,0]	1[1,7]	0[0,0]	0[0,0]	3
hsa-miR-34a-5p	LAMA1	0[0,0]	0[0,0]	1[1,290]	0[0,0]	0[0,0]	3
hsa-miR-34a-5p	INTS10	0[0,0]	0[0,0]	1[2,1633]	0[0,0]	0[0,0]	3
hsa-miR-34a-5p	TRIM13	0[0,0]	0[0,0]	1[1,10]	0[0,0]	0[0,0]	3
hsa-miR-34a-5p	PHF15	1[1,7]	9[6,1262]	3[4,1092]	0[0,0]	1[1,7]	3
hsa-miR-34a-5p	BLCAP	0[0,0]	0[0,0]	1[3,545]	0[0,0]	0[0,0]	3
hsa-miR-34a-5p	HINT3	0[0,0]	0[0,0]	2[2,266]	0[0,0]	0[0,0]	3
hsa-miR-34a-5p	MUL1	0[0,0]	0[0,0]	1[1,17]	0[0,0]	0[0,0]	3
hsa-miR-34a-5p	HSPA4L	0[0,0]	0[0,0]	1[3,27]	0[0,0]	0[0,0]	3
hsa-miR-34a-5p	FAM84B	0[0,0]	0[0,0]	1[1,10]	0[0,0]	0[0,0]	3
hsa-miR-34a-5p	VPS39	0[0,0]	0[0,0]	0[0,0]	0[0,0]	1[1,8]	3
hsa-miR-34a-5p	TOM1L2	0[0,0]	0[0,0]	1[1,2]	0[0,0]	0[0,0]	3
hsa-miR-34a-5p	MSL2	1[1,6]	3[5,366]	0[0,0]	0[0,0]	2[1,21]	3
hsa-miR-34a-5p	YAP1	0[0,0]	0[0,0]	1[1,50]	0[0,0]	0[0,0]	3
hsa-miR-34a-5p	LONRF3	0[0,0]	0[0,0]	0[0,0]	0[0,0]	1[2,826]	3
hsa-miR-34a-5p	CTNNB1	0[0,0]	0[0,0]	1[2,1487]	0[0,0]	0[0,0]	3
hsa-miR-34a-5p	CLINT1	0[0,0]	0[0,0]	0[0,0]	0[0,0]	1[4,39]	3
hsa-miR-34a-5p	ZC3H4	1[9,326]	4[16,479]	0[0,0]	0[0,0]	2[18,699]	3
hsa-miR-34a-5p	SLC2A13	1[2,0]	3[3,56]	1[2,0]	1[2,0]	0[0,0]	3
hsa-miR-34a-5p	PGM2L1	0[0,0]	0[0,0]	2[2,784]	0[0,0]	0[0,0]	3
hsa-miR-34a-5p	FHL2	0[0,0]	0[0,0]	1[1,2]	0[0,0]	0[0,0]	3
hsa-miR-34a-5p	ZSWIM4	0[0,0]	0[0,0]	0[0,0]	0[0,0]	1[2,152]	3
hsa-miR-34a-5p	ZNF10	0[0,0]	0[0,0]	1[1,10]	0[0,0]	0[0,0]	3
hsa-miR-34a-5p	MATN3	0[0,0]	0[0,0]	0[0,0]	0[0,0]	1[1,9]	3
hsa-miR-34a-5p	PL-5283	0[0,0]	0[0,0]	0[0,0]	0[0,0]	1[4,14]	3
hsa-miR-34a-5p	RRAGD	0[0,0]	1[5,51]	0[0,0]	0[0,0]	0[0,0]	3
hsa-miR-34a-5p	GIT2	0[0,0]	0[0,0]	0[0,0]	0[0,0]	1[2,21]	3
hsa-miR-34a-5p	CD48	0[0,0]	0[0,0]	1[2,42]	0[0,0]	0[0,0]	3
hsa-miR-34a-5p	EFNA3	0[0,0]	0[0,0]	0[0,0]	0[0,0]	1[1,2]	3
hsa-miR-34a-5p	C14orf1	0[0,0]	0[0,0]	1[1,292]	0[0,0]	0[0,0]	3
hsa-miR-34a-5p	SEPT6	0[0,0]	0[0,0]	1[1,353]	0[0,0]	0[0,0]	3
hsa-miR-34a-5p	EDEM3	0[0,0]	3[3,2562]	1[1,34]	0[0,0]	0[0,0]	3
hsa-miR-34a-5p	TIMM17B	0[0,0]	0[0,0]	0[0,0]	0[0,0]	1[2,17]	3
hsa-miR-34a-5p	GYG1	0[0,0]	0[0,0]	1[1,12]	0[0,0]	0[0,0]	3
hsa-miR-34a-5p	CASD1	0[0,0]	0[0,0]	1[1,2]	0[0,0]	0[0,0]	3
hsa-miR-34a-5p	ZER1	0[0,0]	1[1,13]	0[0,0]	0[0,0]	0[0,0]	3
hsa-miR-34a-5p	ADIPOR1	0[0,0]	0[0,0]	1[8,414]	0[0,0]	0[0,0]	3
hsa-miR-34a-5p	ZNF238	0[0,0]	0[0,0]	1[1,5]	0[0,0]	0[0,0]	3
hsa-miR-34a-5p	IL6R	1[1,14]	0[0,0]	0[0,0]	0[0,0]	1[1,14]	3
hsa-miR-34a-5p	TWF1	0[0,0]	0[0,0]	1[1,1]	0[0,0]	0[0,0]	3
hsa-miR-34a-5p	C1orf144	1[6,16]	0[0,0]	1[1,24]	1[6,16]	1[11,276]	3
hsa-miR-34a-5p	PIGS	0[0,0]	0[0,0]	1[1,260]	0[0,0]	0[0,0]	3
hsa-miR-34a-5p	SLC25A44	0[0,0]	6[11,897]	1[7,184]	0[0,0]	1[4,139]	3
hsa-miR-34a-5p	CWC25	0[0,0]	0[0,0]	1[4,79]	0[0,0]	1[4,79]	3
hsa-miR-34a-5p	RBPMS2	0[0,0]	0[0,0]	1[1,26]	0[0,0]	0[0,0]	3
hsa-miR-34a-5p	NEDD8	0[0,0]	0[0,0]	0[0,0]	0[0,0]	1[5,50]	3
hsa-miR-34a-5p	SH3BP5	0[0,0]	0[0,0]	1[2,95]	0[0,0]	0[0,0]	3
hsa-miR-34a-5p	CCDC6	0[0,0]	0[0,0]	1[3,74]	0[0,0]	0[0,0]	3
hsa-miR-34a-5p	GOLPH3	0[0,0]	0[0,0]	1[2,14]	0[0,0]	1[2,14]	3
hsa-miR-34a-5p	MTERFD2	0[0,0]	0[0,0]	1[1,11]	0[0,0]	0[0,0]	3
hsa-miR-34a-5p	PVR	0[0,0]	0[0,0]	1[1,1520]	0[0,0]	0[0,0]	3
hsa-miR-34a-5p	KIAA0101	0[0,0]	0[0,0]	1[3,271]	0[0,0]	0[0,0]	3
hsa-miR-34a-5p	SLC1A4	0[0,0]	0[0,0]	0[0,0]	0[0,0]	1[1,28]	3
hsa-miR-34a-5p	ARGLU1	0[0,0]	0[0,0]	1[1,30]	0[0,0]	0[0,0]	3
hsa-miR-34a-5p	KDSR	0[0,0]	0[0,0]	1[3,118]	0[0,0]	0[0,0]	3
hsa-miR-34a-5p	TOP3A	0[0,0]	0[0,0]	1[2,19]	0[0,0]	0[0,0]	3
hsa-miR-34a-5p	ZFP36	0[0,0]	0[0,0]	1[19,9301]	0[0,0]	1[19,9301]	3
hsa-miR-34a-5p	SCD5	0[0,0]	0[0,0]	0[0,0]	0[0,0]	1[1,6]	3
hsa-miR-34a-5p	LNX2	0[0,0]	0[0,0]	1[5,133]	0[0,0]	0[0,0]	3
hsa-miR-34a-5p	DYNC1LI2	0[0,0]	0[0,0]	2[6,456]	0[0,0]	1[4,0]	3
hsa-miR-34a-5p	FAM49B	0[0,0]	0[0,0]	0[0,0]	0[0,0]	2[9,632]	3
hsa-miR-34a-5p	PITPNC1	0[0,0]	1[1,5]	0[0,0]	0[0,0]	0[0,0]	3
hsa-miR-34a-5p	GLRX3	0[0,0]	0[0,0]	0[0,0]	0[0,0]	1[1,34]	3
hsa-miR-34a-5p	PAM	0[0,0]	0[0,0]	1[11,1755]	0[0,0]	0[0,0]	3
hsa-miR-34a-5p	SLFN5	0[0,0]	0[0,0]	1[1,8]	0[0,0]	0[0,0]	3
hsa-miR-34a-5p	CENPF	0[0,0]	0[0,0]	1[3,266]	0[0,0]	0[0,0]	3
hsa-miR-34a-5p	DCTN6	0[0,0]	0[0,0]	1[2,199]	0[0,0]	0[0,0]	3
hsa-miR-34a-5p	GPBP1	0[0,0]	0[0,0]	0[0,0]	0[0,0]	2[12,423]	3
hsa-miR-34a-5p	SLC2A3	0[0,0]	0[0,0]	1[5,128]	0[0,0]	0[0,0]	3
hsa-miR-34a-5p	SNCG	0[0,0]	0[0,0]	0[0,0]	0[0,0]	1[2,42]	3
hsa-miR-34a-5p	SDF2	0[0,0]	0[0,0]	1[1,5]	0[0,0]	0[0,0]	3
hsa-miR-34a-5p	ZFYVE21	0[0,0]	0[0,0]	1[7,97]	0[0,0]	1[1,11]	3
hsa-miR-34a-5p	LDHA	1[7,1355]	1[7,1355]	0[0,0]	0[0,0]	1[7,1355]	3
hsa-miR-34a-5p	CPEB2	1[7,507]	4[11,3030]	4[12,1358]	0[0,0]	0[0,0]	3
hsa-miR-34a-5p	ProSAPiP1	0[0,0]	1[1,57]	0[0,0]	0[0,0]	0[0,0]	3
hsa-miR-34a-5p	PCNXL3	0[0,0]	0[0,0]	1[4,80]	0[0,0]	0[0,0]	3
hsa-miR-34a-5p	GFPT1	0[0,0]	0[0,0]	0[0,0]	0[0,0]	1[2,8]	3
hsa-miR-34a-5p	RNF216L	0[0,0]	0[0,0]	0[0,0]	0[0,0]	1[3,53]	3
hsa-miR-34a-5p	ZNF398	0[0,0]	0[0,0]	1[2,11]	0[0,0]	0[0,0]	3
hsa-miR-34a-5p	CNN2	0[0,0]	0[0,0]	1[7,352]	0[0,0]	0[0,0]	3
hsa-miR-34a-5p	STK33	0[0,0]	0[0,0]	1[14,315]	0[0,0]	0[0,0]	3
hsa-miR-34a-5p	TRIB2	0[0,0]	0[0,0]	1[3,25]	0[0,0]	0[0,0]	3
hsa-miR-34a-5p	TXNDC9	0[0,0]	0[0,0]	1[2,232]	0[0,0]	0[0,0]	3
hsa-miR-34a-5p	OGT	0[0,0]	0[0,0]	2[5,167]	0[0,0]	0[0,0]	3
hsa-miR-34a-5p	LEPROTL1	0[0,0]	0[0,0]	0[0,0]	0[0,0]	1[1,8]	3
hsa-miR-34a-5p	LMAN2L	1[3,29]	5[6,628]	2[4,53]	0[0,0]	1[3,29]	3
hsa-miR-34a-5p	MOBKL1A	0[0,0]	0[0,0]	1[3,32]	0[0,0]	0[0,0]	3
hsa-miR-34a-5p	PRPF38B	0[0,0]	0[0,0]	0[0,0]	0[0,0]	1[4,45]	3
hsa-miR-34a-5p	CYB5R3	0[0,0]	0[0,0]	1[5,1318]	0[0,0]	0[0,0]	3
hsa-miR-34a-5p	TMED7-TICAM2	0[0,0]	0[0,0]	1[9,590]	0[0,0]	0[0,0]	3
hsa-miR-34a-5p	SLC31A2	0[0,0]	0[0,0]	0[0,0]	0[0,0]	1[2,18]	2
hsa-miR-34a-5p	CD44	0[0,0]	0[0,0]	1[2,62]	0[0,0]	0[0,0]	2
hsa-miR-34a-5p	TRIM52	0[0,0]	0[0,0]	1[1,32]	0[0,0]	0[0,0]	2
hsa-miR-34a-5p	FRK	0[0,0]	0[0,0]	0[0,0]	0[0,0]	1[2,17]	2
hsa-miR-34a-5p	C1orf152	0[0,0]	0[0,0]	1[4,49]	0[0,0]	0[0,0]	2
hsa-miR-34a-5p	AGPAT3	0[0,0]	0[0,0]	1[3,7]	0[0,0]	0[0,0]	2
hsa-miR-34a-5p	XBP1	0[0,0]	0[0,0]	0[0,0]	0[0,0]	2[17,1652]	2
hsa-miR-34a-5p	POLL	0[0,0]	0[0,0]	0[0,0]	0[0,0]	1[3,37]	2
hsa-miR-34a-5p	DPYSL4	0[0,0]	0[0,0]	1[1,2]	0[0,0]	0[0,0]	2
hsa-miR-34a-5p	SLC11A2	0[0,0]	0[0,0]	1[10,1002]	0[0,0]	0[0,0]	2
hsa-miR-34a-5p	DNAJB1	1[2,19]	0[0,0]	0[0,0]	1[1,1]	1[2,19]	2
hsa-miR-34a-5p	VAT1	0[0,0]	3[5,326]	0[0,0]	0[0,0]	1[1,95]	2
hsa-miR-34a-5p	C3orf1	0[0,0]	0[0,0]	0[0,0]	0[0,0]	1[3,295]	2
hsa-miR-34a-5p	KIAA0317	0[0,0]	0[0,0]	1[2,2]	0[0,0]	1[1,316]	2
hsa-miR-34a-5p	TMEM59	0[0,0]	0[0,0]	2[6,126]	0[0,0]	0[0,0]	2
hsa-miR-34a-5p	STK38	0[0,0]	0[0,0]	2[3,1561]	0[0,0]	0[0,0]	2
hsa-miR-34a-5p	HIP1R	0[0,0]	0[0,0]	0[0,0]	0[0,0]	1[1,411]	2
hsa-miR-34a-5p	CTSC	0[0,0]	0[0,0]	1[1,13]	0[0,0]	0[0,0]	2
hsa-miR-34a-5p	POU4F1	0[0,0]	1[2,22]	0[0,0]	0[0,0]	0[0,0]	2
hsa-miR-34a-5p	MDM4	4[18,1241]	8[20,1353]	0[0,0]	0[0,0]	2[12,1788]	2
hsa-miR-34a-5p	PPP2R5B	0[0,0]	0[0,0]	1[1,1]	0[0,0]	0[0,0]	2
hsa-miR-34a-5p	CCNL1	0[0,0]	0[0,0]	1[2,25]	0[0,0]	0[0,0]	2
hsa-miR-34a-5p	AKTIP	0[0,0]	0[0,0]	1[1,70]	0[0,0]	0[0,0]	2
hsa-miR-34a-5p	TMEM129	0[0,0]	0[0,0]	1[2,1]	0[0,0]	0[0,0]	2
hsa-miR-34a-5p	ZDHHC23	0[0,0]	1[1,11]	0[0,0]	0[0,0]	0[0,0]	2
hsa-miR-34a-5p	TMEM14A	0[0,0]	0[0,0]	1[4,35]	0[0,0]	0[0,0]	2
hsa-miR-34a-5p	ARHGAP18	0[0,0]	0[0,0]	2[3,370]	0[0,0]	0[0,0]	2
hsa-miR-34a-5p	GPD1L	0[0,0]	0[0,0]	1[3,42]	0[0,0]	0[0,0]	2
hsa-miR-34a-5p	LAMP1	0[0,0]	0[0,0]	1[3,616]	0[0,0]	0[0,0]	2
hsa-miR-34a-5p	HCN3	2[2,40]	4[5,122]	2[7,156]	0[0,0]	3[5,97]	2
hsa-miR-34a-5p	TMEM170A	0[0,0]	0[0,0]	0[0,0]	0[0,0]	1[6,114]	2
hsa-miR-34a-5p	USF2	0[0,0]	0[0,0]	0[0,0]	0[0,0]	1[3,6]	2
hsa-miR-34a-5p	GDAP2	0[0,0]	0[0,0]	1[1,8]	0[0,0]	0[0,0]	2
hsa-miR-34a-5p	SLC36A1	0[0,0]	0[0,0]	2[7,281]	0[0,0]	0[0,0]	2
hsa-miR-34a-5p	MBD6	1[5,249]	0[0,0]	0[0,0]	1[5,249]	1[5,249]	2
hsa-miR-34a-5p	FGFRL1	0[0,0]	0[0,0]	1[2,78]	0[0,0]	1[2,78]	2
hsa-miR-34a-5p	TFG	0[0,0]	0[0,0]	1[9,418]	0[0,0]	0[0,0]	2
hsa-miR-34a-5p	ATP6V0B	0[0,0]	0[0,0]	0[0,0]	0[0,0]	1[2,15]	2
hsa-miR-34a-5p	PMAIP1	0[0,0]	0[0,0]	1[10,185]	0[0,0]	0[0,0]	2
hsa-miR-34a-5p	GPBP1L1	0[0,0]	0[0,0]	1[2,57]	0[0,0]	0[0,0]	2
hsa-miR-34a-5p	TM9SF4	0[0,0]	0[0,0]	1[1,19]	0[0,0]	0[0,0]	2
hsa-miR-34a-5p	BIRC5	0[0,0]	0[0,0]	1[2,18]	0[0,0]	1[3,43]	2
hsa-miR-34a-5p	C17orf68	0[0,0]	0[0,0]	1[1,1]	0[0,0]	0[0,0]	2
hsa-miR-34a-5p	NEDD4L	1[1,12]	0[0,0]	0[0,0]	0[0,0]	0[0,0]	2
hsa-miR-34a-5p	UBASH3B	0[0,0]	0[0,0]	1[1,21]	0[0,0]	0[0,0]	2
hsa-miR-34a-5p	ALDH1A3	0[0,0]	0[0,0]	1[1,5]	0[0,0]	0[0,0]	2
hsa-miR-34a-5p	NAPEPLD	1[1,3]	0[0,0]	1[1,3]	0[0,0]	1[1,3]	2
hsa-miR-34a-5p	TOMM6	0[0,0]	0[0,0]	1[8,1330]	0[0,0]	0[0,0]	2
hsa-miR-34a-5p	SMPD1	0[0,0]	0[0,0]	0[0,0]	0[0,0]	1[1,207]	2
hsa-miR-34a-5p	C11orf68	0[0,0]	0[0,0]	1[1,1]	0[0,0]	1[6,48]	2
hsa-miR-34a-5p	LASP1	0[0,0]	0[0,0]	1[1,24]	0[0,0]	0[0,0]	2
hsa-miR-34a-5p	MICAL2	0[0,0]	0[0,0]	3[1,16]	0[0,0]	0[0,0]	2
hsa-miR-34a-5p	OSCP1	0[0,0]	0[0,0]	1[2,13]	0[0,0]	0[0,0]	2
hsa-miR-34a-5p	DGKZ	1[1,1]	1[1,1]	0[0,0]	0[0,0]	1[1,1]	2
hsa-miR-34a-5p	ZNF365	0[0,0]	0[0,0]	2[1,16]	0[0,0]	0[0,0]	2
hsa-miR-34a-5p	PPA1	0[0,0]	0[0,0]	1[2,7]	0[0,0]	0[0,0]	2
hsa-miR-34a-5p	TMEM223	0[0,0]	0[0,0]	0[0,0]	0[0,0]	1[1,2]	2
hsa-miR-34a-5p	ZMYND17	0[0,0]	0[0,0]	0[0,0]	0[0,0]	1[2,14]	2
hsa-miR-34a-5p	C6orf134	0[0,0]	0[0,0]	1[1,2]	0[0,0]	0[0,0]	2
hsa-miR-34a-5p	C20orf72	0[0,0]	0[0,0]	1[1,13]	0[0,0]	0[0,0]	2
hsa-miR-34a-5p	RPA2	0[0,0]	0[0,0]	0[0,0]	0[0,0]	1[10,370]	2
hsa-miR-34a-5p	LYPLAL1	1[1,3]	0[0,0]	0[0,0]	0[0,0]	1[1,3]	2
hsa-miR-34a-5p	DENR	0[0,0]	0[0,0]	1[2,6]	0[0,0]	0[0,0]	2
hsa-miR-34a-5p	TRAF5	0[0,0]	0[0,0]	1[1,2]	0[0,0]	0[0,0]	2
hsa-miR-34a-5p	UBA1	0[0,0]	0[0,0]	0[0,0]	0[0,0]	1[9,211]	2
hsa-miR-34a-5p	UBAC2	0[0,0]	0[0,0]	0[0,0]	0[0,0]	1[2,53]	2
hsa-miR-34a-5p	CAPRIN2	0[0,0]	0[0,0]	1[1,1]	0[0,0]	0[0,0]	2
hsa-miR-34a-5p	KIAA1217	1[1,9]	1[1,9]	1[1,9]	1[1,9]	1[1,9]	2
hsa-miR-34a-5p	ARRDC3	0[0,0]	0[0,0]	2[2,434]	0[0,0]	0[0,0]	2
hsa-miR-34a-5p	APH1A	1[3,22]	6[12,970]	1[2,0]	1[3,22]	2[6,50]	2
hsa-miR-34a-5p	ARF3	0[0,0]	11[20,1229]	0[0,0]	0[0,0]	1[4,0]	2
hsa-miR-34a-5p	CNOT6	1[3,24]	5[10,413]	2[15,406]	1[3,24]	0[0,0]	2
hsa-miR-34a-5p	BFSP1	0[0,0]	0[0,0]	1[1,16]	0[0,0]	0[0,0]	2
hsa-miR-34a-5p	CCDC9	0[0,0]	0[0,0]	1[1,32]	0[0,0]	0[0,0]	2
hsa-miR-34a-5p	TMEM173	0[0,0]	0[0,0]	0[0,0]	0[0,0]	1[12,145]	2
hsa-miR-34a-5p	TANC2	1[1,10]	3[5,43]	0[0,0]	1[1,10]	1[1,10]	2
hsa-miR-34a-5p	HOXC13	0[0,0]	0[0,0]	0[0,0]	0[0,0]	1[1,2]	2
hsa-miR-34a-5p	TXNL1	0[0,0]	0[0,0]	0[0,0]	0[0,0]	1[7,285]	2
hsa-miR-34a-5p	TM7SF3	0[0,0]	0[0,0]	0[0,0]	0[0,0]	1[5,93]	2
hsa-miR-34a-5p	MARVELD2	0[0,0]	0[0,0]	0[0,0]	0[0,0]	1[6,210]	2
hsa-miR-34a-5p	HN1L	0[0,0]	0[0,0]	1[1,234]	0[0,0]	0[0,0]	2
hsa-miR-34a-5p	ARFGAP3	0[0,0]	0[0,0]	1[1,16]	0[0,0]	1[1,16]	2
hsa-miR-34a-5p	MELK	0[0,0]	0[0,0]	1[2,0]	0[0,0]	0[0,0]	2
hsa-miR-34a-5p	DUSP5	0[0,0]	0[0,0]	1[12,6329]	0[0,0]	1[3,127]	2
hsa-miR-34a-5p	PPP1R10	1[7,140]	0[0,0]	0[0,0]	0[0,0]	1[7,140]	2
hsa-miR-34a-5p	PTPN12	0[0,0]	0[0,0]	0[0,0]	0[0,0]	1[1,5]	2
hsa-miR-34a-5p	STAU2	0[0,0]	0[0,0]	1[5,70]	0[0,0]	0[0,0]	2
hsa-miR-34a-5p	MAP4K2	0[0,0]	0[0,0]	1[1,8]	0[0,0]	0[0,0]	2
hsa-miR-34a-5p	HTRA1	0[0,0]	0[0,0]	0[0,0]	0[0,0]	1[1,67]	2
hsa-miR-34a-5p	HMGB1	0[0,0]	0[0,0]	0[0,0]	0[0,0]	1[1,9]	2
hsa-miR-34a-5p	TMEM167A	0[0,0]	0[0,0]	1[9,125]	0[0,0]	1[4,43]	2
hsa-miR-34a-5p	KIAA1324	0[0,0]	0[0,0]	0[0,0]	0[0,0]	1[1,166]	2
hsa-miR-34a-5p	UBE2G2	0[0,0]	0[0,0]	1[7,314]	0[0,0]	0[0,0]	2
hsa-miR-34a-5p	BCL2L13	0[0,0]	0[0,0]	2[15,471]	0[0,0]	1[14,469]	2
hsa-miR-34a-5p	IGFBP3	1[8,2436]	1[8,2436]	0[0,0]	0[0,0]	0[0,0]	2
hsa-miR-34a-5p	MEGF9	0[0,0]	0[0,0]	1[1,35]	0[0,0]	0[0,0]	2
hsa-miR-34a-5p	ANKMY2	0[0,0]	0[0,0]	0[0,0]	0[0,0]	1[1,374]	2
hsa-miR-34a-5p	DAPK1	0[0,0]	0[0,0]	1[1,158]	0[0,0]	0[0,0]	2
hsa-miR-34a-5p	CHMP7	1[1,30]	3[5,206]	0[0,0]	0[0,0]	1[1,30]	2
hsa-miR-34a-5p	LOC151009	0[0,0]	0[0,0]	0[0,0]	0[0,0]	1[2,43]	2
hsa-miR-34a-5p	KAT2B	0[0,0]	0[0,0]	0[0,0]	0[0,0]	1[4,56]	2
hsa-miR-34a-5p	SMURF1	0[0,0]	0[0,0]	1[1,6]	0[0,0]	0[0,0]	2
hsa-miR-34a-5p	XPR1	0[0,0]	0[0,0]	2[2,140]	0[0,0]	0[0,0]	2
hsa-miR-34a-5p	PIGG	0[0,0]	0[0,0]	1[1,8]	0[0,0]	0[0,0]	2
hsa-miR-34a-5p	MID1	0[0,0]	0[0,0]	0[0,0]	0[0,0]	1[2,27]	2
hsa-miR-34a-5p	KCNG3	0[0,0]	0[0,0]	1[2,16]	0[0,0]	0[0,0]	2
hsa-miR-34a-5p	SSH2	0[0,0]	0[0,0]	1[1,8]	0[0,0]	0[0,0]	2
hsa-miR-34a-5p	KIAA0174	0[0,0]	0[0,0]	1[6,242]	0[0,0]	1[11,152]	2
hsa-miR-34a-5p	C9orf123	0[0,0]	0[0,0]	1[1,6]	0[0,0]	0[0,0]	2
hsa-miR-34a-5p	MTA2	0[0,0]	1[2,0]	0[0,0]	0[0,0]	0[0,0]	2
hsa-miR-34a-5p	ENTPD4	0[0,0]	0[0,0]	0[0,0]	0[0,0]	1[4,44]	2
hsa-miR-34a-5p	RAI14	0[0,0]	2[4,302]	0[0,0]	0[0,0]	0[0,0]	2
hsa-miR-34a-5p	CLK3	0[0,0]	0[0,0]	0[0,0]	0[0,0]	1[1,8]	2
hsa-miR-34a-5p	C3orf58	1[1,2]	0[0,0]	0[0,0]	0[0,0]	1[1,2]	2
hsa-miR-34a-5p	ZNF345	0[0,0]	0[0,0]	1[1,2]	0[0,0]	0[0,0]	2
hsa-miR-34a-5p	C20orf29	0[0,0]	0[0,0]	1[1,16]	0[0,0]	0[0,0]	2
hsa-miR-34a-5p	COBLL1	0[0,0]	0[0,0]	1[2,921]	0[0,0]	1[5,47]	2
hsa-miR-34a-5p	RBM39	0[0,0]	0[0,0]	1[4,0]	0[0,0]	0[0,0]	2
hsa-miR-34a-5p	BCL2L12	0[0,0]	0[0,0]	1[8,169]	0[0,0]	0[0,0]	2
hsa-miR-34a-5p	C6orf145	0[0,0]	0[0,0]	1[1,33]	0[0,0]	1[1,33]	2
hsa-miR-34a-5p	NSA2	0[0,0]	0[0,0]	0[0,0]	0[0,0]	1[4,93]	2
hsa-miR-34a-5p	PRIC285	0[0,0]	0[0,0]	1[1,23]	0[0,0]	0[0,0]	2
hsa-miR-34a-5p	RGS17	0[0,0]	1[1,8]	1[9,95]	0[0,0]	0[0,0]	2
hsa-miR-34a-5p	BDP1	0[0,0]	0[0,0]	1[2,22]	0[0,0]	0[0,0]	2
hsa-miR-34a-5p	CYFIP2	0[0,0]	0[0,0]	1[1,2]	0[0,0]	1[1,3]	2
hsa-miR-34a-5p	SDC1	0[0,0]	0[0,0]	0[0,0]	0[0,0]	1[3,33]	2
hsa-miR-34a-5p	NUP43	0[0,0]	0[0,0]	0[0,0]	0[0,0]	1[2,18]	2
hsa-miR-34a-5p	TIMM8B	0[0,0]	0[0,0]	1[2,71]	0[0,0]	0[0,0]	2
hsa-miR-34a-5p	SLC7A2	0[0,0]	5[6,776]	0[0,0]	0[0,0]	0[0,0]	2
hsa-miR-34a-5p	ZDHHC9	0[0,0]	3[2,26]	0[0,0]	0[0,0]	0[0,0]	2
hsa-miR-34a-5p	SP6	0[0,0]	0[0,0]	1[1,5]	0[0,0]	0[0,0]	2
hsa-miR-34a-5p	B4GALT5	0[0,0]	0[0,0]	2[3,48]	0[0,0]	0[0,0]	2
hsa-miR-34a-5p	SEH1L	0[0,0]	0[0,0]	2[3,51]	1[1,131]	1[1,131]	2
hsa-miR-34a-5p	TTYH3	0[0,0]	0[0,0]	0[0,0]	0[0,0]	1[3,141]	2
hsa-miR-34a-5p	CELF2	0[0,0]	1[4,74]	0[0,0]	0[0,0]	2[4,26]	2
hsa-miR-34a-5p	PREB	1[2,17]	0[0,0]	1[2,17]	0[0,0]	1[2,17]	2
hsa-miR-34a-5p	HEATR2	0[0,0]	0[0,0]	0[0,0]	0[0,0]	1[6,342]	2
hsa-miR-34a-5p	NT5DC3	0[0,0]	0[0,0]	2[2,7]	0[0,0]	0[0,0]	2
hsa-miR-34a-5p	INTS5	0[0,0]	0[0,0]	1[1,6]	0[0,0]	0[0,0]	2
hsa-miR-34a-5p	CTTN	0[0,0]	0[0,0]	1[2,0]	0[0,0]	0[0,0]	2
hsa-miR-34a-5p	EML4	0[0,0]	0[0,0]	1[3,63]	0[0,0]	0[0,0]	2
hsa-miR-34a-5p	PROSC	0[0,0]	0[0,0]	1[7,172]	0[0,0]	1[1,9]	2
hsa-miR-34a-5p	CMPK1	0[0,0]	0[0,0]	1[17,920]	0[0,0]	0[0,0]	2
hsa-miR-34a-5p	SVIP	1[1,11]	0[0,0]	0[0,0]	0[0,0]	1[1,11]	2
hsa-miR-34a-5p	CAP1	0[0,0]	0[0,0]	1[2,67]	0[0,0]	1[2,18]	2
hsa-miR-34a-5p	EFCAB6	0[0,0]	0[0,0]	1[1,1]	0[0,0]	0[0,0]	2
hsa-miR-34a-5p	HADH	0[0,0]	0[0,0]	1[2,28]	0[0,0]	0[0,0]	2
hsa-miR-34a-5p	ZNF276	0[0,0]	0[0,0]	1[1,8]	0[0,0]	0[0,0]	2
hsa-miR-34a-5p	EBP	0[0,0]	0[0,0]	1[2,76]	0[0,0]	0[0,0]	2
hsa-miR-34a-5p	SLC10A7	0[0,0]	0[0,0]	1[1,10]	0[0,0]	0[0,0]	2
hsa-miR-34a-5p	PPP2R5A	0[0,0]	2[3,72]	0[0,0]	0[0,0]	0[0,0]	2
hsa-miR-34a-5p	NR2C1	0[0,0]	0[0,0]	1[3,11]	0[0,0]	0[0,0]	2
hsa-miR-34a-5p	SLC25A4	0[0,0]	0[0,0]	0[0,0]	0[0,0]	1[3,16]	2
hsa-miR-34a-5p	SATB2	1[9,645]	2[11,1079]	0[0,0]	1[9,645]	2[9,664]	2
hsa-miR-34a-5p	TPD52	1[11,230]	5[19,786]	0[0,0]	1[11,230]	1[12,240]	2
hsa-miR-34a-5p	PRLR	0[0,0]	0[0,0]	1[2,0]	0[0,0]	0[0,0]	2
hsa-miR-34a-5p	CPSF4	0[0,0]	0[0,0]	1[2,336]	0[0,0]	0[0,0]	2
hsa-miR-34a-5p	HMGN3	0[0,0]	0[0,0]	1[3,134]	0[0,0]	0[0,0]	2
hsa-miR-34a-5p	GLB1	0[0,0]	0[0,0]	1[2,111]	0[0,0]	0[0,0]	2
hsa-miR-34a-5p	ALCAM	1[1,1]	1[1,1]	0[0,0]	1[1,1]	2[2,6]	2
hsa-miR-34a-5p	CCNDBP1	0[0,0]	0[0,0]	0[0,0]	0[0,0]	1[1,2]	2
hsa-miR-34a-5p	CCDC90B	0[0,0]	0[0,0]	1[1,5]	0[0,0]	0[0,0]	2
hsa-miR-34a-5p	GABARAPL2	0[0,0]	0[0,0]	0[0,0]	0[0,0]	1[2,67]	2
hsa-miR-34a-5p	GCH1	0[0,0]	0[0,0]	1[1,5]	0[0,0]	0[0,0]	2
hsa-miR-34a-5p	MRPL10	0[0,0]	0[0,0]	2[4,174]	0[0,0]	0[0,0]	2
hsa-miR-34a-5p	FBXL19	0[0,0]	3[6,73]	0[0,0]	0[0,0]	0[0,0]	2
hsa-miR-34a-5p	KCNJ2	0[0,0]	5[5,432]	1[3,42]	0[0,0]	0[0,0]	2
hsa-miR-34a-5p	C4orf34	0[0,0]	0[0,0]	0[0,0]	0[0,0]	1[3,34]	2
hsa-miR-34a-5p	MRPS25	0[0,0]	0[0,0]	1[2,0]	0[0,0]	0[0,0]	2
hsa-miR-34a-5p	CDC37L1	0[0,0]	0[0,0]	1[3,430]	0[0,0]	1[3,430]	2
hsa-miR-34a-5p	MET	2[5,6654]	3[5,7821]	0[0,0]	2[5,6654]	2[5,7312]	2
hsa-miR-34a-5p	KCNH1	0[0,0]	2[1,23]	0[0,0]	0[0,0]	0[0,0]	2
hsa-miR-34a-5p	C15orf52	0[0,0]	3[2,67]	0[0,0]	0[0,0]	0[0,0]	2
hsa-miR-34a-5p	LHFPL2	0[0,0]	0[0,0]	2[12,546]	0[0,0]	0[0,0]	2
hsa-miR-34a-5p	FEM1C	0[0,0]	0[0,0]	0[0,0]	0[0,0]	1[3,123]	2
hsa-miR-34a-5p	TRIM36	0[0,0]	0[0,0]	1[3,105]	0[0,0]	0[0,0]	2
hsa-miR-34a-5p	HNMT	0[0,0]	0[0,0]	1[1,12]	0[0,0]	0[0,0]	2
hsa-miR-34a-5p	BFAR	0[0,0]	0[0,0]	0[0,0]	0[0,0]	1[1,2]	2
hsa-miR-34a-5p	VPS4A	0[0,0]	0[0,0]	1[4,4]	0[0,0]	1[1,6]	2
hsa-miR-34a-5p	JPH1	0[0,0]	0[0,0]	1[2,14]	0[0,0]	1[2,14]	2
hsa-miR-34a-5p	TRIM4	0[0,0]	0[0,0]	1[3,22]	0[0,0]	0[0,0]	2
hsa-miR-34a-5p	DNAJC16	1[1,5]	4[5,45]	0[0,0]	0[0,0]	1[1,5]	2
hsa-miR-34a-5p	FOXJ3	0[0,0]	0[0,0]	1[8,787]	0[0,0]	0[0,0]	2
hsa-miR-34a-5p	MAPK7	0[0,0]	0[0,0]	0[0,0]	0[0,0]	1[1,11]	2
hsa-miR-34a-5p	UNC45A	0[0,0]	0[0,0]	0[0,0]	0[0,0]	1[1,1]	2
hsa-miR-34a-5p	ARSJ	0[0,0]	0[0,0]	0[0,0]	1[3,215]	1[3,215]	2
hsa-miR-34a-5p	DCTN4	0[0,0]	0[0,0]	3[4,135]	0[0,0]	0[0,0]	2
hsa-miR-34a-5p	PGAM1	0[0,0]	0[0,0]	0[0,0]	0[0,0]	1[2,2]	2
hsa-miR-34a-5p	PGD	0[0,0]	0[0,0]	0[0,0]	0[0,0]	1[4,36]	2
hsa-miR-34a-5p	GRB10	0[0,0]	0[0,0]	0[0,0]	0[0,0]	1[1,19]	2
hsa-miR-34a-5p	SFMBT1	0[0,0]	0[0,0]	1[3,111]	0[0,0]	0[0,0]	2
hsa-miR-34a-5p	LSM4	0[0,0]	0[0,0]	0[0,0]	0[0,0]	1[3,29]	2
hsa-miR-34a-5p	ATXN7	1[2,27]	3[7,153]	0[0,0]	0[0,0]	1[4,47]	2
hsa-miR-34a-5p	FAM116A	0[0,0]	0[0,0]	1[3,245]	0[0,0]	0[0,0]	2
hsa-miR-34a-5p	LLPH	0[0,0]	0[0,0]	0[0,0]	0[0,0]	1[3,36]	2
hsa-miR-34a-5p	KBTBD2	0[0,0]	0[0,0]	1[6,624]	0[0,0]	0[0,0]	2
hsa-miR-34a-5p	IRAK2	0[0,0]	0[0,0]	0[0,0]	0[0,0]	1[3,40]	2
hsa-miR-34a-5p	C12orf76	0[0,0]	0[0,0]	1[9,333]	0[0,0]	0[0,0]	2
hsa-miR-34a-5p	TLR4	0[0,0]	0[0,0]	1[1,20]	0[0,0]	0[0,0]	2
hsa-miR-34a-5p	PDE8A	0[0,0]	0[0,0]	1[1,8]	0[0,0]	0[0,0]	2
hsa-miR-34a-5p	EME1	0[0,0]	0[0,0]	1[1,13]	0[0,0]	0[0,0]	2
hsa-miR-34a-5p	SYCP1	0[0,0]	0[0,0]	1[1,5]	0[0,0]	0[0,0]	2
hsa-miR-34a-5p	RPS6KL1	0[0,0]	0[0,0]	0[0,0]	0[0,0]	1[2,22]	2
hsa-miR-34a-5p	PDSS1	0[0,0]	0[0,0]	0[0,0]	0[0,0]	1[2,17]	2
hsa-miR-34a-5p	CHD1	1[19,1400]	1[19,1400]	0[0,0]	1[19,1400]	1[21,1423]	2
hsa-miR-34a-5p	RAB14	0[0,0]	0[0,0]	1[3,183]	0[0,0]	0[0,0]	2
hsa-miR-34a-5p	CDKN2A	0[0,0]	0[0,0]	1[1,22]	0[0,0]	0[0,0]	2
hsa-miR-34a-5p	ATP6V1E1	0[0,0]	0[0,0]	0[0,0]	0[0,0]	1[5,66]	2
hsa-miR-34a-5p	FAM73B	1[3,37]	0[0,0]	0[0,0]	0[0,0]	1[5,88]	2
hsa-miR-34a-5p	CCDC13	0[0,0]	0[0,0]	0[0,0]	0[0,0]	1[1,6]	2
hsa-miR-34a-5p	PPP1R9B	0[0,0]	2[5,5]	0[0,0]	0[0,0]	0[0,0]	2
hsa-miR-34a-5p	HSPE1	0[0,0]	0[0,0]	1[6,491]	0[0,0]	1[4,20]	2
hsa-miR-34a-5p	TMSB10	0[0,0]	1[3,909]	0[0,0]	0[0,0]	0[0,0]	2
hsa-miR-34a-5p	CSRNP2	0[0,0]	0[0,0]	2[2,19]	0[0,0]	0[0,0]	2
hsa-miR-34a-5p	PRKCH	0[0,0]	0[0,0]	1[3,27]	0[0,0]	1[3,27]	2
hsa-miR-34a-5p	ULBP2	0[0,0]	0[0,0]	1[1,8]	0[0,0]	1[4,41]	2
hsa-miR-34a-5p	CCBL2	0[0,0]	0[0,0]	1[2,29]	0[0,0]	0[0,0]	2
hsa-miR-34a-5p	FMNL2	0[0,0]	2[2,152]	4[3,144]	0[0,0]	0[0,0]	2
hsa-miR-34a-5p	COX7A2	0[0,0]	0[0,0]	0[0,0]	0[0,0]	1[9,93]	2
hsa-miR-34a-5p	SUPT6H	0[0,0]	4[2,13]	1[1,14]	0[0,0]	0[0,0]	2
hsa-miR-34a-5p	ERMP1	0[0,0]	0[0,0]	1[1,29]	0[0,0]	0[0,0]	2
hsa-miR-34a-5p	FEN1	0[0,0]	0[0,0]	1[1,40]	0[0,0]	0[0,0]	2
hsa-miR-34a-5p	ACTR8	0[0,0]	0[0,0]	1[1,8]	0[0,0]	1[1,8]	2
hsa-miR-34a-5p	TMEM189	0[0,0]	0[0,0]	0[0,0]	0[0,0]	1[4,506]	2
hsa-miR-34a-5p	MYB	0[0,0]	0[0,0]	1[6,17]	0[0,0]	0[0,0]	2
hsa-miR-34a-5p	TRIAP1	0[0,0]	0[0,0]	1[4,518]	0[0,0]	0[0,0]	2
hsa-miR-34a-5p	GLUL	0[0,0]	0[0,0]	1[2,20]	0[0,0]	0[0,0]	2
hsa-miR-34a-5p	IL1RAP	0[0,0]	0[0,0]	1[2,349]	0[0,0]	0[0,0]	2
hsa-miR-34a-5p	EPS15L1	0[0,0]	0[0,0]	0[0,0]	0[0,0]	1[6,47]	2
hsa-miR-34a-5p	NMT1	0[0,0]	0[0,0]	0[0,0]	0[0,0]	1[1,9]	2
hsa-miR-34a-5p	UNC13A	0[0,0]	0[0,0]	1[1,8]	0[0,0]	0[0,0]	2
hsa-miR-34a-5p	CYBASC3	0[0,0]	0[0,0]	1[1,15]	0[0,0]	0[0,0]	2
hsa-miR-34a-5p	TOR1A	0[0,0]	0[0,0]	0[0,0]	0[0,0]	1[2,0]	2
hsa-miR-34a-5p	DAK	0[0,0]	0[0,0]	0[0,0]	0[0,0]	1[3,35]	2
hsa-miR-34a-5p	TIA1	0[0,0]	0[0,0]	1[4,30]	0[0,0]	0[0,0]	2
hsa-miR-34a-5p	LCP1	0[0,0]	0[0,0]	1[3,8]	0[0,0]	1[2,2]	2
hsa-miR-34a-5p	PPM1M	0[0,0]	0[0,0]	0[0,0]	0[0,0]	1[1,2]	2
hsa-miR-34a-5p	RRAS	1[7,115]	1[7,115]	0[0,0]	1[7,115]	1[7,115]	2
hsa-miR-34a-5p	WDR26	0[0,0]	0[0,0]	1[2,13]	0[0,0]	0[0,0]	2
hsa-miR-34a-5p	NUDT6	0[0,0]	0[0,0]	1[17,1708]	0[0,0]	0[0,0]	2
hsa-miR-34a-5p	TMEM201	1[3,310]	0[0,0]	1[3,310]	0[0,0]	0[0,0]	2
hsa-miR-34a-5p	ATP1B3	0[0,0]	0[0,0]	0[0,0]	0[0,0]	1[9,209]	2
hsa-miR-34a-5p	PIGT	0[0,0]	0[0,0]	1[3,128]	0[0,0]	1[3,128]	2
hsa-miR-34a-5p	ZC3H7A	0[0,0]	0[0,0]	1[2,0]	0[0,0]	0[0,0]	2
hsa-miR-34a-5p	DKK1	0[0,0]	0[0,0]	0[0,0]	1[1,232]	1[1,232]	2
hsa-miR-34a-5p	C16orf5	1[2,105]	0[0,0]	0[0,0]	0[0,0]	1[2,105]	2
hsa-miR-34a-5p	NFS1	0[0,0]	0[0,0]	2[1,7]	0[0,0]	0[0,0]	2
hsa-miR-34a-5p	KIAA0284	0[0,0]	4[2,0]	0[0,0]	0[0,0]	0[0,0]	2
hsa-miR-34a-5p	ANKRD13B	0[0,0]	0[0,0]	0[0,0]	0[0,0]	2[3,286]	2
hsa-miR-34a-5p	HDAC1	0[0,0]	0[0,0]	0[0,0]	0[0,0]	1[3,53]	2
hsa-miR-34a-5p	WDR45L	0[0,0]	0[0,0]	1[9,293]	0[0,0]	0[0,0]	2
hsa-miR-34a-5p	LOC652276	0[0,0]	0[0,0]	1[3,87]	0[0,0]	0[0,0]	2
hsa-miR-34a-5p	ZNF780A	0[0,0]	0[0,0]	0[0,0]	0[0,0]	1[1,3]	2
hsa-miR-34a-5p	ERAL1	0[0,0]	0[0,0]	0[0,0]	0[0,0]	1[4,59]	2
hsa-miR-34a-5p	PAN3	0[0,0]	2[2,201]	2[3,182]	0[0,0]	0[0,0]	2
hsa-miR-34a-5p	RNFT1	0[0,0]	0[0,0]	2[6,91]	0[0,0]	0[0,0]	2
hsa-miR-34a-5p	PACS1	1[1,4]	3[3,269]	0[0,0]	1[1,4]	1[1,4]	2
hsa-miR-34a-5p	MICALL1	0[0,0]	0[0,0]	1[4,44]	0[0,0]	0[0,0]	2
hsa-miR-34a-5p	LYST	0[0,0]	2[6,143]	0[0,0]	1[6,96]	1[7,101]	2
hsa-miR-34a-5p	INTS1	0[0,0]	0[0,0]	0[0,0]	0[0,0]	1[2,0]	2
hsa-miR-34a-5p	S100PBP	0[0,0]	0[0,0]	1[1,5]	0[0,0]	0[0,0]	2
hsa-miR-34a-5p	CELSR3	0[0,0]	0[0,0]	0[0,0]	1[7,17]	1[7,17]	2
hsa-miR-34a-5p	C10orf110	0[0,0]	0[0,0]	1[1,44]	0[0,0]	0[0,0]	2
hsa-miR-34a-5p	ADCY6	0[0,0]	0[0,0]	0[0,0]	0[0,0]	1[2,0]	2
hsa-miR-34a-5p	ECHDC1	0[0,0]	0[0,0]	1[13,507]	0[0,0]	0[0,0]	2
hsa-miR-34a-5p	NRIP3	1[1,9]	2[1,17]	0[0,0]	1[1,9]	1[2,10]	2
hsa-miR-34a-5p	AGPAT5	0[0,0]	0[0,0]	1[3,11]	0[0,0]	0[0,0]	2
hsa-miR-34a-5p	ITPR3	0[0,0]	0[0,0]	1[1,51]	0[0,0]	0[0,0]	2
hsa-miR-34a-5p	CIAPIN1	0[0,0]	0[0,0]	1[1,15]	0[0,0]	0[0,0]	2
hsa-miR-34a-5p	IRF2BP2	1[3,12]	0[0,0]	0[0,0]	1[3,12]	0[0,0]	2
hsa-miR-34a-5p	RAD9A	0[0,0]	0[0,0]	1[2,19]	0[0,0]	1[2,19]	2
hsa-miR-34a-5p	ALG2	0[0,0]	0[0,0]	1[1,167]	0[0,0]	0[0,0]	2
hsa-miR-34a-5p	TMEM184B	1[2,1357]	5[5,1653]	0[0,0]	0[0,0]	0[0,0]	2
hsa-miR-34a-5p	RAB1B	0[0,0]	0[0,0]	1[1,2]	0[0,0]	0[0,0]	2
hsa-miR-34a-5p	MED4	0[0,0]	0[0,0]	0[0,0]	0[0,0]	1[10,169]	2
hsa-miR-34a-5p	UQCRFS1	0[0,0]	0[0,0]	1[9,89]	0[0,0]	0[0,0]	2
hsa-miR-34a-5p	GRSF1	1[2,0]	0[0,0]	0[0,0]	0[0,0]	0[0,0]	2
hsa-miR-34a-5p	CAMTA2	0[0,0]	0[0,0]	0[0,0]	0[0,0]	1[3,110]	2
hsa-miR-34a-5p	IKZF1	0[0,0]	0[0,0]	0[0,0]	1[2,33]	1[2,41]	2
hsa-miR-34a-5p	SPATA2	0[0,0]	0[0,0]	1[2,54]	0[0,0]	0[0,0]	2
hsa-miR-34a-5p	DAB2	0[0,0]	0[0,0]	0[0,0]	0[0,0]	1[1,345]	2
hsa-miR-34a-5p	ARL8B	0[0,0]	2[17,1063]	0[0,0]	0[0,0]	1[16,1022]	2
hsa-miR-34a-5p	CBX3	0[0,0]	0[0,0]	0[0,0]	0[0,0]	1[10,421]	2
hsa-miR-34a-5p	SFRS15	0[0,0]	0[0,0]	0[0,0]	0[0,0]	1[1,9]	2
hsa-miR-34a-5p	OTUD3	0[0,0]	0[0,0]	2[3,10]	0[0,0]	0[0,0]	2
hsa-miR-34a-5p	ZNF193	0[0,0]	0[0,0]	0[0,0]	0[0,0]	1[4,52]	2
hsa-miR-34a-5p	HSPA1B	1[14,1293]	0[0,0]	0[0,0]	0[0,0]	1[21,1294]	2
hsa-miR-34a-5p	NARF	0[0,0]	0[0,0]	0[0,0]	0[0,0]	1[2,10]	2
hsa-miR-34a-5p	CAPZA1	0[0,0]	0[0,0]	1[3,62]	0[0,0]	0[0,0]	2
hsa-miR-34a-5p	OAS3	0[0,0]	0[0,0]	1[1,3127]	0[0,0]	0[0,0]	2
hsa-miR-34a-5p	CHCHD7	0[0,0]	0[0,0]	0[0,0]	0[0,0]	1[1,14]	2
hsa-miR-34a-5p	EGLN3	0[0,0]	0[0,0]	1[6,91]	0[0,0]	0[0,0]	2
hsa-miR-34a-5p	C10orf28	0[0,0]	0[0,0]	0[0,0]	0[0,0]	1[1,8]	2
hsa-miR-34a-5p	HEBP1	0[0,0]	0[0,0]	0[0,0]	0[0,0]	1[3,33]	2
hsa-miR-34a-5p	CCND1	1[11,2731]	3[18,3384]	1[12,2732]	0[0,0]	1[12,2732]	2
hsa-miR-34a-5p	IDH3B	0[0,0]	0[0,0]	1[2,35]	0[0,0]	0[0,0]	2
hsa-miR-34a-5p	PPIA	0[0,0]	0[0,0]	1[1,15]	0[0,0]	1[1,1]	2
hsa-miR-34a-5p	DSCR3	0[0,0]	0[0,0]	1[1,8]	0[0,0]	0[0,0]	2
hsa-miR-34a-5p	ACAP3	0[0,0]	0[0,0]	0[0,0]	0[0,0]	1[1,15]	2
hsa-miR-34a-5p	SCPEP1	0[0,0]	0[0,0]	1[3,49]	0[0,0]	0[0,0]	2
hsa-miR-34a-5p	FAM122B	0[0,0]	0[0,0]	2[3,43]	0[0,0]	0[0,0]	2
hsa-miR-34a-5p	FAM120AOS	0[0,0]	0[0,0]	1[5,98]	0[0,0]	1[5,98]	2
hsa-miR-34a-5p	STEAP2	0[0,0]	0[0,0]	1[3,24]	0[0,0]	0[0,0]	2
hsa-miR-34a-5p	ERP44	1[1,25]	0[0,0]	0[0,0]	0[0,0]	0[0,0]	2
hsa-miR-34a-5p	MECOM	0[0,0]	0[0,0]	1[2,15]	0[0,0]	0[0,0]	2
hsa-miR-34a-5p	CDA	0[0,0]	0[0,0]	0[0,0]	0[0,0]	2[1,1]	2
hsa-miR-34a-5p	RNF125	0[0,0]	0[0,0]	1[4,44]	0[0,0]	0[0,0]	2
hsa-miR-34a-5p	MKL1	0[0,0]	0[0,0]	0[0,0]	0[0,0]	1[1,8]	2
hsa-miR-34a-5p	TNFSF12	0[0,0]	0[0,0]	1[1,5]	0[0,0]	0[0,0]	1
hsa-miR-34a-5p	ZNF707	0[0,0]	0[0,0]	0[0,0]	0[0,0]	1[1,26]	1
hsa-miR-34a-5p	CACNB3	0[0,0]	3[2,6]	0[0,0]	0[0,0]	0[0,0]	1
hsa-miR-34a-5p	SESN1	0[0,0]	0[0,0]	1[2,0]	0[0,0]	0[0,0]	1
hsa-miR-34a-5p	NFKBIA	0[0,0]	0[0,0]	1[6,212]	0[0,0]	1[6,212]	1
hsa-miR-34a-5p	MRPS7	0[0,0]	0[0,0]	1[4,65]	0[0,0]	0[0,0]	1
hsa-miR-34a-5p	FTSJ2	0[0,0]	0[0,0]	1[2,11]	0[0,0]	0[0,0]	1
hsa-miR-34a-5p	IPO13	0[0,0]	0[0,0]	1[2,0]	0[0,0]	0[0,0]	1
hsa-miR-34a-5p	GNAI2	1[2,89]	5[8,745]	0[0,0]	0[0,0]	0[0,0]	1
hsa-miR-34a-5p	LPCAT1	0[0,0]	0[0,0]	1[1,584]	0[0,0]	1[3,1164]	1
hsa-miR-34a-5p	SHKBP1	0[0,0]	1[2,0]	0[0,0]	0[0,0]	0[0,0]	1
hsa-miR-34a-5p	JOSD1	0[0,0]	0[0,0]	2[4,22]	0[0,0]	0[0,0]	1
hsa-miR-34a-5p	USP6NL	0[0,0]	0[0,0]	1[3,44]	0[0,0]	0[0,0]	1
hsa-miR-34a-5p	DPP9	0[0,0]	0[0,0]	1[3,323]	0[0,0]	0[0,0]	1
hsa-miR-34a-5p	E2F7	0[0,0]	0[0,0]	1[12,1022]	0[0,0]	0[0,0]	1
hsa-miR-34a-5p	HOXA5	0[0,0]	0[0,0]	1[7,2099]	0[0,0]	0[0,0]	1
hsa-miR-34a-5p	HOXB8	0[0,0]	2[18,731]	0[0,0]	0[0,0]	0[0,0]	1
hsa-miR-34a-5p	LMBR1L	1[2,0]	0[0,0]	1[4,0]	1[2,0]	1[4,0]	1
hsa-miR-34a-5p	TMEM33	1[2,1218]	0[0,0]	0[0,0]	0[0,0]	0[0,0]	1
hsa-miR-34a-5p	GALM	0[0,0]	0[0,0]	1[1,8]	0[0,0]	1[1,8]	1
hsa-miR-34a-5p	PNPO	0[0,0]	0[0,0]	1[2,25]	0[0,0]	0[0,0]	1
hsa-miR-34a-5p	PLEKHA6	0[0,0]	0[0,0]	2[1,40]	0[0,0]	0[0,0]	1
hsa-miR-34a-5p	GCNT2	0[0,0]	0[0,0]	1[1,12]	0[0,0]	1[2,2]	1
hsa-miR-34a-5p	CYB5B	0[0,0]	0[0,0]	2[3,187]	0[0,0]	0[0,0]	1
hsa-miR-34a-5p	GGA3	0[0,0]	0[0,0]	1[2,10]	0[0,0]	0[0,0]	1
hsa-miR-34a-5p	CDAN1	0[0,0]	0[0,0]	0[0,0]	0[0,0]	1[1,8]	1
hsa-miR-34a-5p	SLC9A8	0[0,0]	0[0,0]	1[2,0]	0[0,0]	0[0,0]	1
hsa-miR-34a-5p	SLC12A2	1[1,162]	2[2,164]	1[2,25]	0[0,0]	0[0,0]	1
hsa-miR-34a-5p	FAM46A	1[1,1]	6[9,3859]	1[1,1]	1[1,1]	0[0,0]	1
hsa-miR-34a-5p	SLC19A1	0[0,0]	0[0,0]	1[6,101]	0[0,0]	0[0,0]	1
hsa-miR-34a-5p	PLEKHM1	0[0,0]	0[0,0]	1[2,62]	0[0,0]	1[1,1]	1
hsa-miR-34a-5p	NAPG	0[0,0]	0[0,0]	0[0,0]	0[0,0]	1[2,8]	1
hsa-miR-34a-5p	RNF4	0[0,0]	5[12,165]	0[0,0]	0[0,0]	0[0,0]	1
hsa-miR-34a-5p	TMEM143	0[0,0]	0[0,0]	1[1,8]	0[0,0]	0[0,0]	1
hsa-miR-34a-5p	BET1	0[0,0]	0[0,0]	0[0,0]	0[0,0]	1[2,46]	1
hsa-miR-34a-5p	SUGT1	0[0,0]	0[0,0]	1[4,73]	0[0,0]	1[4,73]	1
hsa-miR-34a-5p	IL1A	0[0,0]	0[0,0]	1[2,19]	0[0,0]	0[0,0]	1
hsa-miR-34a-5p	LMAN1	1[1,14]	3[9,316]	0[0,0]	0[0,0]	2[1,19]	1
hsa-miR-34a-5p	SEMA4B	1[8,808]	2[8,809]	0[0,0]	0[0,0]	1[10,820]	1
hsa-miR-34a-5p	NOP2	0[0,0]	0[0,0]	0[0,0]	0[0,0]	1[1,17]	1
hsa-miR-34a-5p	AP3D1	0[0,0]	0[0,0]	1[9,457]	0[0,0]	0[0,0]	1
hsa-miR-34a-5p	UFC1	0[0,0]	0[0,0]	1[2,59]	0[0,0]	0[0,0]	1
hsa-miR-34a-5p	CD151	0[0,0]	0[0,0]	1[2,101]	0[0,0]	0[0,0]	1
hsa-miR-34a-5p	GNAS	0[0,0]	3[11,578]	2[12,1105]	1[2,2]	1[2,2]	1
hsa-miR-34a-5p	EXOSC6	0[0,0]	0[0,0]	0[0,0]	0[0,0]	1[1,7]	1
hsa-miR-34a-5p	C22orf13	0[0,0]	0[0,0]	1[2,0]	0[0,0]	1[10,163]	1
hsa-miR-34a-5p	HNF4G	0[0,0]	0[0,0]	0[0,0]	0[0,0]	1[1,5]	1
hsa-miR-34a-5p	APTX	0[0,0]	0[0,0]	1[1,6]	0[0,0]	0[0,0]	1
hsa-miR-34a-5p	AIM1	0[0,0]	0[0,0]	1[4,195]	0[0,0]	0[0,0]	1
hsa-miR-34a-5p	C21orf67	0[0,0]	0[0,0]	1[2,15]	0[0,0]	1[2,15]	1
hsa-miR-34a-5p	FAM83A	0[0,0]	0[0,0]	1[1,8]	0[0,0]	1[1,8]	1
hsa-miR-34a-5p	ARFIP1	0[0,0]	0[0,0]	1[1,12]	0[0,0]	0[0,0]	1
hsa-miR-34a-5p	TPRG1	0[0,0]	0[0,0]	1[1,7]	0[0,0]	0[0,0]	1
hsa-miR-34a-5p	GBP2	0[0,0]	0[0,0]	0[0,0]	0[0,0]	1[2,32]	1
hsa-miR-34a-5p	UROD	0[0,0]	0[0,0]	0[0,0]	0[0,0]	1[2,16]	1
hsa-miR-34a-5p	STRADA	0[0,0]	0[0,0]	1[1,6]	0[0,0]	0[0,0]	1
hsa-miR-34a-5p	ABCF3	0[0,0]	1[1,29]	0[0,0]	0[0,0]	0[0,0]	1
hsa-miR-34a-5p	DOC2A	0[0,0]	0[0,0]	0[0,0]	0[0,0]	1[1,13]	1
hsa-miR-34a-5p	SNX10	0[0,0]	0[0,0]	1[5,69]	0[0,0]	0[0,0]	1
hsa-miR-34a-5p	LZTS2	0[0,0]	3[3,216]	0[0,0]	0[0,0]	1[3,216]	1
hsa-miR-34a-5p	ERGIC1	0[0,0]	0[0,0]	0[0,0]	0[0,0]	1[1,77]	1
hsa-miR-34a-5p	ATG9A	1[1,1]	4[7,361]	0[0,0]	0[0,0]	0[0,0]	1
hsa-miR-34a-5p	MGST2	0[0,0]	0[0,0]	1[2,23]	0[0,0]	0[0,0]	1
hsa-miR-34a-5p	SLC30A7	0[0,0]	0[0,0]	2[5,254]	0[0,0]	0[0,0]	1
hsa-miR-34a-5p	MFSD1	0[0,0]	0[0,0]	1[1,54]	0[0,0]	0[0,0]	1
hsa-miR-34a-5p	UBE2Z	0[0,0]	0[0,0]	2[8,318]	0[0,0]	0[0,0]	1
hsa-miR-34a-5p	SGTA	1[1,7]	2[3,15]	0[0,0]	0[0,0]	1[1,7]	1
hsa-miR-34a-5p	SDC4	0[0,0]	0[0,0]	1[1,203]	0[0,0]	0[0,0]	1
hsa-miR-34a-5p	TMEM141	0[0,0]	0[0,0]	0[0,0]	0[0,0]	1[3,8]	1
hsa-miR-34a-5p	EREG	0[0,0]	0[0,0]	1[1,8]	0[0,0]	0[0,0]	1
hsa-miR-34a-5p	MYO5B	0[0,0]	0[0,0]	1[5,127]	0[0,0]	0[0,0]	1
hsa-miR-34a-5p	ZIC5	0[0,0]	2[11,1444]	0[0,0]	0[0,0]	0[0,0]	1
hsa-miR-34a-5p	RANGAP1	0[0,0]	0[0,0]	1[1,6]	0[0,0]	0[0,0]	1
hsa-miR-34a-5p	RELB	0[0,0]	0[0,0]	0[0,0]	0[0,0]	1[1,10]	1
hsa-miR-34a-5p	GLTP	0[0,0]	0[0,0]	0[0,0]	0[0,0]	1[2,20]	1
hsa-miR-34a-5p	ADCK1	0[0,0]	0[0,0]	0[0,0]	0[0,0]	1[1,6]	1
hsa-miR-34a-5p	FLOT2	2[11,223]	0[0,0]	0[0,0]	2[6,107]	2[11,237]	1
hsa-miR-34a-5p	PDXDC1	0[0,0]	0[0,0]	1[3,781]	0[0,0]	0[0,0]	1
hsa-miR-34a-5p	EI24	0[0,0]	3[15,487]	0[0,0]	0[0,0]	2[2,239]	1
hsa-miR-34a-5p	HLA-DPB1	0[0,0]	0[0,0]	1[4,8]	0[0,0]	0[0,0]	1
hsa-miR-34a-5p	SPRED1	0[0,0]	5[6,164]	0[0,0]	0[0,0]	0[0,0]	1
hsa-miR-34a-5p	ZNF317	0[0,0]	0[0,0]	1[1,14]	0[0,0]	0[0,0]	1
hsa-miR-34a-5p	TEX264	0[0,0]	0[0,0]	0[0,0]	0[0,0]	1[4,24]	1
hsa-miR-34a-5p	TTLL12	0[0,0]	0[0,0]	1[8,55]	0[0,0]	0[0,0]	1
hsa-miR-34a-5p	CENPB	0[0,0]	0[0,0]	0[0,0]	0[0,0]	1[3,6]	1
hsa-miR-34a-5p	MAST2	0[0,0]	0[0,0]	1[1,13]	0[0,0]	0[0,0]	1
hsa-miR-34a-5p	GNL3	0[0,0]	0[0,0]	1[1,1]	0[0,0]	0[0,0]	1
hsa-miR-34a-5p	PVRL2	0[0,0]	0[0,0]	0[0,0]	0[0,0]	1[1,156]	1
hsa-miR-34a-5p	VPS37C	0[0,0]	0[0,0]	1[1,10]	0[0,0]	0[0,0]	1
hsa-miR-34a-5p	ORMDL3	1[2,0]	0[0,0]	0[0,0]	0[0,0]	1[4,0]	1
hsa-miR-34a-5p	DGCR6L	0[0,0]	0[0,0]	1[1,5]	0[0,0]	0[0,0]	1
hsa-miR-34a-5p	VOPP1	0[0,0]	0[0,0]	1[2,19]	0[0,0]	0[0,0]	1
hsa-miR-34a-5p	NRXN3	0[0,0]	0[0,0]	0[0,0]	0[0,0]	1[1,40]	1
hsa-miR-34a-5p	UBE2L3	0[0,0]	0[0,0]	0[0,0]	0[0,0]	2[2,148]	1
hsa-miR-34a-5p	PPARG	0[0,0]	0[0,0]	1[3,50]	0[0,0]	1[3,50]	1
hsa-miR-34a-5p	CYTH2	0[0,0]	0[0,0]	0[0,0]	0[0,0]	1[2,72]	1
hsa-miR-34a-5p	CASP2	1[3,41]	9[15,654]	0[0,0]	1[3,41]	1[3,41]	1
hsa-miR-34a-5p	RDH10	0[0,0]	0[0,0]	1[2,1895]	0[0,0]	0[0,0]	1
hsa-miR-34a-5p	YWHAH	0[0,0]	0[0,0]	1[6,162]	0[0,0]	0[0,0]	1
hsa-miR-34a-5p	ARHGAP26	1[2,11]	1[2,11]	0[0,0]	1[2,11]	1[2,11]	1
hsa-miR-34a-5p	CRLS1	0[0,0]	0[0,0]	0[0,0]	0[0,0]	1[1,19]	1
hsa-miR-34a-5p	C3orf64	0[0,0]	0[0,0]	1[5,761]	0[0,0]	0[0,0]	1
hsa-miR-34a-5p	NCBP2	0[0,0]	0[0,0]	1[2,15]	0[0,0]	1[2,15]	1
hsa-miR-34a-5p	STX3	0[0,0]	0[0,0]	1[1,299]	0[0,0]	0[0,0]	1
hsa-miR-34a-5p	DAG1	0[0,0]	3[5,1336]	0[0,0]	0[0,0]	0[0,0]	1
hsa-miR-34a-5p	C20orf96	0[0,0]	0[0,0]	0[0,0]	0[0,0]	1[1,11]	1
hsa-miR-34a-5p	LARS2	0[0,0]	0[0,0]	1[1,19]	0[0,0]	0[0,0]	1
hsa-miR-34a-5p	WBSCR22	0[0,0]	0[0,0]	0[0,0]	0[0,0]	1[8,261]	1
hsa-miR-34a-5p	MYO1C	0[0,0]	2[4,511]	0[0,0]	0[0,0]	0[0,0]	1
hsa-miR-34a-5p	UBE2Q1	0[0,0]	0[0,0]	0[0,0]	0[0,0]	1[5,327]	1
hsa-miR-34a-5p	PGM1	1[1,41]	1[1,41]	1[1,41]	0[0,0]	1[1,41]	1
hsa-miR-34a-5p	C19orf50	0[0,0]	0[0,0]	1[6,104]	0[0,0]	0[0,0]	1
hsa-miR-34a-5p	TNFAIP8	0[0,0]	0[0,0]	0[0,0]	0[0,0]	1[2,54]	1
hsa-miR-34a-5p	CCDC28B	0[0,0]	0[0,0]	1[1,14]	0[0,0]	1[1,14]	1
hsa-miR-34a-5p	SNAP29	0[0,0]	0[0,0]	1[1,3]	0[0,0]	1[1,3]	1
hsa-miR-34a-5p	EEF2K	0[0,0]	2[2,16]	0[0,0]	0[0,0]	1[1,7]	1
hsa-miR-34a-5p	TMUB2	0[0,0]	0[0,0]	0[0,0]	0[0,0]	1[1,8]	1
hsa-miR-34a-5p	TRIM41	0[0,0]	0[0,0]	1[1,28]	0[0,0]	1[1,28]	1
hsa-miR-34a-5p	FAS	0[0,0]	0[0,0]	1[5,132]	0[0,0]	0[0,0]	1
hsa-miR-34a-5p	GLS2	0[0,0]	0[0,0]	1[1,7]	0[0,0]	0[0,0]	1
hsa-miR-34a-5p	NR1I2	0[0,0]	0[0,0]	1[1,5]	0[0,0]	0[0,0]	1
hsa-miR-34a-5p	IDUA	0[0,0]	0[0,0]	0[0,0]	0[0,0]	1[1,8]	1
hsa-miR-34a-5p	SNX24	0[0,0]	0[0,0]	1[1,6]	0[0,0]	0[0,0]	1
hsa-miR-34a-5p	RNF170	0[0,0]	0[0,0]	0[0,0]	0[0,0]	1[1,35]	1
hsa-miR-34a-5p	THAP6	0[0,0]	0[0,0]	1[3,933]	0[0,0]	0[0,0]	1
hsa-miR-34a-5p	CHST12	1[5,368]	0[0,0]	0[0,0]	0[0,0]	1[5,368]	1
hsa-miR-34a-5p	MRPL43	0[0,0]	0[0,0]	1[1,9]	0[0,0]	0[0,0]	1
hsa-miR-34a-5p	RIT1	0[0,0]	0[0,0]	1[2,27]	0[0,0]	0[0,0]	1
hsa-miR-34a-5p	FKBP11	0[0,0]	0[0,0]	0[0,0]	0[0,0]	1[1,1]	1
hsa-miR-34a-5p	C17orf49	0[0,0]	0[0,0]	0[0,0]	0[0,0]	1[3,46]	1
hsa-miR-34a-5p	MPHOSPH6	0[0,0]	0[0,0]	1[7,194]	0[0,0]	1[7,194]	1
hsa-miR-34a-5p	C21orf63	0[0,0]	0[0,0]	0[0,0]	0[0,0]	1[1,8]	1
hsa-miR-34a-5p	CHMP4C	0[0,0]	0[0,0]	2[2,208]	0[0,0]	0[0,0]	1
hsa-miR-34a-5p	JMJD4	0[0,0]	0[0,0]	0[0,0]	0[0,0]	1[2,0]	1
hsa-miR-34a-5p	ABHD14B	0[0,0]	0[0,0]	0[0,0]	0[0,0]	1[1,16]	1
hsa-miR-34a-5p	CCDC109A	0[0,0]	0[0,0]	1[1,9]	0[0,0]	0[0,0]	1
hsa-miR-34a-5p	YDJC	0[0,0]	0[0,0]	0[0,0]	0[0,0]	1[1,15]	1
hsa-miR-34a-5p	LPPR2	0[0,0]	3[2,17]	0[0,0]	0[0,0]	1[1,11]	1
hsa-miR-34a-5p	ZSCAN22	0[0,0]	0[0,0]	1[1,8]	0[0,0]	0[0,0]	1
hsa-miR-34a-5p	SPRY4	0[0,0]	0[0,0]	1[3,23]	0[0,0]	0[0,0]	1
hsa-miR-34a-5p	C6orf115	0[0,0]	0[0,0]	1[4,73]	0[0,0]	1[4,73]	1
hsa-miR-34a-5p	KIAA0146	0[0,0]	0[0,0]	0[0,0]	0[0,0]	1[1,11]	1
hsa-miR-34a-5p	FAM178A	0[0,0]	0[0,0]	1[2,29]	0[0,0]	0[0,0]	1
hsa-miR-34a-5p	WWC1	0[0,0]	0[0,0]	1[2,15]	0[0,0]	0[0,0]	1
hsa-miR-34a-5p	TMC7	0[0,0]	0[0,0]	1[1,121]	0[0,0]	0[0,0]	1
hsa-miR-34a-5p	SDCCAG3	0[0,0]	0[0,0]	1[3,102]	0[0,0]	0[0,0]	1
hsa-miR-34a-5p	C5orf43	1[4,50]	2[6,107]	0[0,0]	0[0,0]	2[5,51]	1
hsa-miR-34a-5p	INPP5K	0[0,0]	0[0,0]	0[0,0]	0[0,0]	1[1,34]	1
hsa-miR-34a-5p	CLU	0[0,0]	0[0,0]	1[2,7]	0[0,0]	0[0,0]	1
hsa-miR-34a-5p	ALDOA	1[4,16]	2[7,1655]	0[0,0]	1[5,79]	1[5,79]	1
hsa-miR-34a-5p	ESRRA	1[1,1]	1[1,1]	0[0,0]	1[1,1]	1[1,1]	1
hsa-miR-34a-5p	MRPS2	0[0,0]	0[0,0]	1[2,0]	0[0,0]	0[0,0]	1
hsa-miR-34a-5p	ITGB3BP	0[0,0]	0[0,0]	0[0,0]	0[0,0]	1[2,23]	1
hsa-miR-34a-5p	C19orf53	0[0,0]	0[0,0]	1[2,128]	0[0,0]	0[0,0]	1
hsa-miR-34a-5p	MTUS1	1[4,148]	0[0,0]	0[0,0]	0[0,0]	1[4,148]	1
hsa-miR-34a-5p	TRPV1	0[0,0]	0[0,0]	0[0,0]	0[0,0]	1[1,63]	1
hsa-miR-34a-5p	CDC42SE2	0[0,0]	0[0,0]	2[13,1036]	0[0,0]	1[6,121]	1
hsa-miR-34a-5p	RAB11FIP3	0[0,0]	0[0,0]	1[2,0]	0[0,0]	0[0,0]	1
hsa-miR-34a-5p	RAB36	0[0,0]	0[0,0]	1[1,6]	0[0,0]	0[0,0]	1
hsa-miR-34a-5p	LOC100132215	0[0,0]	0[0,0]	2[3,79]	0[0,0]	0[0,0]	1
hsa-miR-34a-5p	RPS6KA4	1[1,373]	2[12,898]	0[0,0]	1[1,373]	1[1,373]	1
hsa-miR-34a-5p	TNFSF10	0[0,0]	0[0,0]	1[2,184]	0[0,0]	0[0,0]	1
hsa-miR-34a-5p	ZDHHC16	1[13,684]	1[13,684]	1[13,684]	1[13,684]	2[14,753]	1
hsa-miR-34a-5p	PAQR7	0[0,0]	0[0,0]	1[1,45]	0[0,0]	1[1,45]	1
hsa-miR-34a-5p	ITGB8	1[7,680]	0[0,0]	0[0,0]	0[0,0]	0[0,0]	1
hsa-miR-34a-5p	NOTCH2NL	0[0,0]	1[1,10]	0[0,0]	0[0,0]	2[2,10]	1
hsa-miR-34a-5p	ZNF449	0[0,0]	0[0,0]	2[10,301]	0[0,0]	0[0,0]	1
hsa-miR-34a-5p	RBBP4	0[0,0]	0[0,0]	1[4,39]	0[0,0]	0[0,0]	1
hsa-miR-34a-5p	PHC2	0[0,0]	0[0,0]	1[1,18]	0[0,0]	0[0,0]	1
hsa-miR-34a-5p	C9orf69	1[3,35]	0[0,0]	0[0,0]	0[0,0]	1[3,35]	1
hsa-miR-34a-5p	LIMD2	1[6,48]	2[8,61]	1[6,48]	1[6,48]	1[6,48]	1
hsa-miR-34a-5p	ACOX1	0[0,0]	0[0,0]	1[8,121]	0[0,0]	0[0,0]	1
hsa-miR-34a-5p	FAM32A	0[0,0]	0[0,0]	1[3,50]	0[0,0]	0[0,0]	1
hsa-miR-34a-5p	GRAMD1A	0[0,0]	0[0,0]	0[0,0]	0[0,0]	1[7,90]	1
hsa-miR-34a-5p	PSME1	0[0,0]	0[0,0]	0[0,0]	1[1,3]	1[2,15]	1
hsa-miR-34a-5p	MRRF	0[0,0]	0[0,0]	1[4,61]	0[0,0]	0[0,0]	1
hsa-miR-34a-5p	NUB1	0[0,0]	0[0,0]	1[4,34]	0[0,0]	0[0,0]	1
hsa-miR-34a-5p	CC2D1B	0[0,0]	0[0,0]	0[0,0]	0[0,0]	1[7,18]	1
hsa-miR-34a-5p	TTC19	1[2,11]	1[2,11]	0[0,0]	0[0,0]	1[2,11]	1
hsa-miR-34a-5p	CCDC22	0[0,0]	0[0,0]	0[0,0]	0[0,0]	1[1,1]	1
hsa-miR-34a-5p	SRPR	1[5,322]	3[11,1464]	0[0,0]	1[5,322]	1[5,322]	1
hsa-miR-34a-5p	DGCR2	0[0,0]	5[4,355]	1[2,8]	0[0,0]	0[0,0]	1
hsa-miR-34a-5p	ABR	0[0,0]	2[2,18]	1[1,2]	0[0,0]	1[1,2]	1
hsa-miR-34a-5p	GPCPD1	0[0,0]	0[0,0]	2[7,89]	0[0,0]	0[0,0]	1
hsa-miR-34a-5p	IQGAP3	0[0,0]	2[4,3113]	1[1,2]	0[0,0]	0[0,0]	1
hsa-miR-34a-5p	SAP30BP	0[0,0]	0[0,0]	0[0,0]	0[0,0]	1[2,45]	1
hsa-miR-34a-5p	ANKRD1	0[0,0]	0[0,0]	0[0,0]	0[0,0]	1[1,12]	1
hsa-miR-34a-5p	SLC35D2	0[0,0]	0[0,0]	0[0,0]	0[0,0]	1[2,70]	1
hsa-miR-34a-5p	ABCD3	0[0,0]	0[0,0]	1[1,1]	0[0,0]	0[0,0]	1
hsa-miR-34a-5p	PPP1R1C	0[0,0]	0[0,0]	0[0,0]	0[0,0]	1[1,5]	1
hsa-miR-34a-5p	ZNF746	0[0,0]	0[0,0]	0[0,0]	0[0,0]	1[1,19]	1
hsa-miR-34a-5p	FAM186A	0[0,0]	0[0,0]	1[2,33]	0[0,0]	0[0,0]	1
hsa-miR-34a-5p	PIK3R1	0[0,0]	0[0,0]	1[5,64]	0[0,0]	0[0,0]	1
hsa-miR-34a-5p	CD3E	0[0,0]	0[0,0]	1[1,7]	0[0,0]	0[0,0]	1
hsa-miR-34a-5p	SLC25A35	0[0,0]	0[0,0]	0[0,0]	0[0,0]	1[1,25]	1
hsa-miR-34a-5p	SPATA20	0[0,0]	0[0,0]	0[0,0]	0[0,0]	2[2,7]	1
hsa-miR-34a-5p	TM4SF1	0[0,0]	0[0,0]	0[0,0]	0[0,0]	1[1,709]	1
hsa-miR-34a-5p	LRPAP1	0[0,0]	0[0,0]	0[0,0]	0[0,0]	1[2,8]	1
hsa-miR-34a-5p	ZNF514	0[0,0]	0[0,0]	1[1,179]	0[0,0]	0[0,0]	1
hsa-miR-34a-5p	GOLPH3L	1[4,35]	0[0,0]	1[1,9]	1[4,35]	1[4,35]	1
hsa-miR-34a-5p	VEGFA	0[0,0]	3[4,318]	0[0,0]	0[0,0]	0[0,0]	1
hsa-miR-34a-5p	PGRMC2	1[8,595]	2[11,659]	1[5,336]	0[0,0]	1[9,636]	1
hsa-miR-34a-5p	CTBP1	0[0,0]	0[0,0]	1[2,46]	0[0,0]	0[0,0]	1
hsa-miR-34a-5p	PLOD1	1[1,6]	0[0,0]	0[0,0]	0[0,0]	1[1,6]	1
hsa-miR-34a-5p	OTX1	0[0,0]	2[1,1472]	0[0,0]	0[0,0]	1[1,1472]	1
hsa-miR-34a-5p	FOSL1	1[1,34]	0[0,0]	1[6,479]	1[1,34]	2[6,485]	1
hsa-miR-34a-5p	KIAA1468	0[0,0]	0[0,0]	0[0,0]	0[0,0]	1[13,182]	1
hsa-miR-34a-5p	DGAT1	0[0,0]	0[0,0]	2[3,33]	0[0,0]	1[2,24]	1
hsa-miR-34a-5p	RBBP7	0[0,0]	0[0,0]	0[0,0]	0[0,0]	1[4,130]	1
hsa-miR-34a-5p	MED8	0[0,0]	0[0,0]	0[0,0]	0[0,0]	1[4,19]	1
hsa-miR-34a-5p	AP2S1	0[0,0]	1[1,7]	0[0,0]	0[0,0]	0[0,0]	1
hsa-miR-34a-5p	CDK16	0[0,0]	0[0,0]	0[0,0]	0[0,0]	1[6,25]	1
hsa-miR-34a-5p	CLDN1	0[0,0]	0[0,0]	0[0,0]	0[0,0]	1[1,20]	1
hsa-miR-34a-5p	LHX2	0[0,0]	1[1,8]	0[0,0]	0[0,0]	1[1,8]	1
hsa-miR-34a-5p	SSNA1	0[0,0]	0[0,0]	1[5,76]	0[0,0]	0[0,0]	1
hsa-miR-34a-5p	SELPLG	0[0,0]	0[0,0]	0[0,0]	0[0,0]	1[4,17]	1
hsa-miR-34a-5p	RNF34	1[9,244]	1[9,244]	0[0,0]	0[0,0]	0[0,0]	1
hsa-miR-34a-5p	GCNT7	0[0,0]	0[0,0]	1[1,20]	0[0,0]	0[0,0]	1
hsa-miR-34a-5p	ATPAF1	0[0,0]	0[0,0]	0[0,0]	0[0,0]	1[1,3]	1
hsa-miR-34a-5p	SLC39A7	0[0,0]	0[0,0]	0[0,0]	0[0,0]	1[1,1]	1
hsa-miR-34a-5p	TRMT61A	0[0,0]	0[0,0]	1[2,1]	0[0,0]	1[2,1]	1
hsa-miR-34a-5p	IGFBP1	0[0,0]	0[0,0]	0[0,0]	0[0,0]	1[1,179]	1
hsa-miR-34a-5p	IL2RB	0[0,0]	0[0,0]	0[0,0]	0[0,0]	1[3,15]	1
hsa-miR-34a-5p	CLEC4F	0[0,0]	0[0,0]	1[10,180]	0[0,0]	0[0,0]	1
hsa-miR-34a-5p	ATG4B	0[0,0]	2[2,8]	0[0,0]	0[0,0]	0[0,0]	1
hsa-miR-34a-5p	STS	0[0,0]	0[0,0]	1[1,31]	0[0,0]	0[0,0]	1
hsa-miR-34a-5p	CPOX	0[0,0]	0[0,0]	1[2,31]	0[0,0]	0[0,0]	1
hsa-miR-34a-5p	EIF4EBP1	0[0,0]	0[0,0]	0[0,0]	0[0,0]	1[8,125]	1
hsa-miR-34a-5p	PARP14	0[0,0]	0[0,0]	1[1,8]	0[0,0]	0[0,0]	1
hsa-miR-34a-5p	CASP7	0[0,0]	0[0,0]	1[7,199]	0[0,0]	0[0,0]	1
hsa-miR-34a-5p	MGRN1	0[0,0]	0[0,0]	1[2,0]	0[0,0]	0[0,0]	0
hsa-miR-34a-5p	UCN2	0[0,0]	1[1,18]	0[0,0]	0[0,0]	0[0,0]	0
hsa-miR-34a-5p	FUT8	1[1,2516]	1[1,2516]	1[1,2516]	1[1,2516]	1[1,2516]	0
hsa-miR-34a-5p	KDM5D	0[0,0]	0[0,0]	0[0,0]	0[0,0]	1[2,28]	0
hsa-miR-34a-5p	PTRH1	0[0,0]	0[0,0]	1[1,15]	0[0,0]	1[1,15]	0
hsa-miR-34a-5p	PSAP	0[0,0]	0[0,0]	1[8,842]	0[0,0]	0[0,0]	0
hsa-miR-34a-5p	HYAL3	0[0,0]	0[0,0]	0[0,0]	0[0,0]	1[1,3]	0
hsa-miR-34a-5p	LENG9	0[0,0]	0[0,0]	1[5,7]	0[0,0]	0[0,0]	0
hsa-miR-34a-5p	RIOK3	0[0,0]	0[0,0]	1[1,12]	0[0,0]	0[0,0]	0
hsa-miR-34a-5p	PIGB	0[0,0]	0[0,0]	0[0,0]	0[0,0]	1[2,55]	0
hsa-miR-34a-5p	IRF1	0[0,0]	0[0,0]	1[1,6]	0[0,0]	0[0,0]	0
hsa-miR-34a-5p	RER1	0[0,0]	0[0,0]	1[5,49]	0[0,0]	0[0,0]	0
hsa-miR-34a-5p	ITPKC	0[0,0]	0[0,0]	1[3,19]	0[0,0]	0[0,0]	0
hsa-miR-34a-5p	IDH1	0[0,0]	0[0,0]	0[0,0]	0[0,0]	1[1,1]	0
hsa-miR-34a-5p	ABCD4	0[0,0]	0[0,0]	1[1,8]	0[0,0]	0[0,0]	0
hsa-miR-34a-5p	MUC2	0[0,0]	0[0,0]	0[0,0]	0[0,0]	1[1,9]	0
hsa-miR-34a-5p	HPS3	0[0,0]	0[0,0]	0[0,0]	0[0,0]	1[1,16]	0
hsa-miR-34a-5p	ARF1	0[0,0]	0[0,0]	1[10,81]	0[0,0]	0[0,0]	0
hsa-miR-34a-5p	TXLNA	0[0,0]	0[0,0]	1[12,228]	0[0,0]	0[0,0]	0
hsa-miR-34a-5p	SIRT6	1[1,5]	0[0,0]	1[1,5]	0[0,0]	1[1,5]	0
hsa-miR-34a-5p	SH3BP2	0[0,0]	0[0,0]	1[13,310]	0[0,0]	0[0,0]	0
hsa-miR-34a-5p	ABHD11	0[0,0]	0[0,0]	1[1,9]	0[0,0]	0[0,0]	0
hsa-miR-34a-5p	NUDC	0[0,0]	0[0,0]	1[3,1]	0[0,0]	0[0,0]	0
hsa-miR-34a-5p	GALNT7	1[2,104]	6[7,421]	1[2,42]	1[2,104]	1[2,104]	0
hsa-miR-34a-5p	DPH1	0[0,0]	0[0,0]	0[0,0]	0[0,0]	1[1,17]	0
hsa-miR-34a-5p	UTY	0[0,0]	0[0,0]	0[0,0]	0[0,0]	1[1,5]	0
hsa-miR-34a-5p	SLC25A1	0[0,0]	0[0,0]	0[0,0]	0[0,0]	1[1,1]	0
hsa-miR-34a-5p	POMZP3	0[0,0]	0[0,0]	0[0,0]	0[0,0]	1[1,1]	0
hsa-miR-34a-5p	ANXA4	0[0,0]	0[0,0]	0[0,0]	0[0,0]	1[6,122]	0
hsa-miR-34a-5p	SYNGR2	0[0,0]	0[0,0]	0[0,0]	0[0,0]	1[3,93]	0
hsa-miR-34a-5p	CDC37	0[0,0]	0[0,0]	0[0,0]	0[0,0]	1[2,58]	0
hsa-miR-34a-5p	FDPS	0[0,0]	0[0,0]	1[1,8]	0[0,0]	0[0,0]	0
hsa-miR-34a-5p	MOSPD1	0[0,0]	0[0,0]	0[0,0]	0[0,0]	1[2,17]	0
hsa-miR-34a-5p	GPS2	0[0,0]	0[0,0]	0[0,0]	0[0,0]	1[1,13]	0
hsa-miR-34a-5p	TMEM222	0[0,0]	0[0,0]	0[0,0]	0[0,0]	1[1,6]	0
hsa-miR-34a-5p	CDK18	0[0,0]	0[0,0]	0[0,0]	0[0,0]	1[1,19]	0
hsa-miR-34a-5p	PKN3	0[0,0]	0[0,0]	0[0,0]	0[0,0]	1[2,0]	0
hsa-miR-34a-5p	NKD2	0[0,0]	0[0,0]	0[0,0]	0[0,0]	1[1,6]	0
hsa-miR-34a-5p	CLDN12	0[0,0]	0[0,0]	1[2,288]	0[0,0]	0[0,0]	0
hsa-miR-34a-5p	CLTB	0[0,0]	0[0,0]	1[1,9]	0[0,0]	0[0,0]	0
hsa-miR-34a-5p	C20orf24	0[0,0]	0[0,0]	2[8,192]	0[0,0]	1[7,180]	0
hsa-miR-34a-5p	RNF213	0[0,0]	0[0,0]	2[2,3]	0[0,0]	0[0,0]	0
hsa-miR-34a-5p	RALY	0[0,0]	3[3,25]	0[0,0]	0[0,0]	1[1,17]	0
hsa-miR-34a-5p	SUMF2	0[0,0]	0[0,0]	2[2,25]	0[0,0]	0[0,0]	0
hsa-miR-34a-5p	IFI35	0[0,0]	0[0,0]	0[0,0]	0[0,0]	1[5,41]	0
hsa-miR-34a-5p	RALGDS	0[0,0]	1[1,124]	0[0,0]	0[0,0]	0[0,0]	0
hsa-miR-34a-5p	TRAFD1	0[0,0]	0[0,0]	0[0,0]	0[0,0]	1[4,39]	0
hsa-miR-34a-5p	CCL22	0[0,0]	0[0,0]	0[0,0]	0[0,0]	1[1,5]	0
hsa-miR-34a-5p	GNPDA1	0[0,0]	0[0,0]	1[1,81]	0[0,0]	1[1,81]	0
hsa-miR-34a-5p	STK39	0[0,0]	0[0,0]	0[0,0]	0[0,0]	1[1,29]	0
hsa-miR-34a-5p	CLN6	0[0,0]	0[0,0]	0[0,0]	0[0,0]	1[4,0]	0
hsa-miR-34a-5p	SLC22A5	0[0,0]	0[0,0]	1[1,36]	0[0,0]	0[0,0]	0
hsa-miR-34a-5p	BAX	0[0,0]	0[0,0]	0[0,0]	0[0,0]	1[1,25]	0
hsa-miR-34a-5p	CARS2	0[0,0]	0[0,0]	1[2,17]	0[0,0]	0[0,0]	0
hsa-miR-34a-5p	FBXW7	0[0,0]	0[0,0]	1[30,14380]	0[0,0]	0[0,0]	0
hsa-miR-34a-5p	NEU1	0[0,0]	0[0,0]	0[0,0]	0[0,0]	2[1,12]	0
hsa-miR-34a-5p	DRG2	0[0,0]	0[0,0]	0[0,0]	0[0,0]	1[1,12]	0
hsa-miR-34a-5p	NCEH1	0[0,0]	1[1,88]	1[1,10]	0[0,0]	1[1,10]	0
hsa-miR-34a-5p	HLA-A	0[0,0]	0[0,0]	0[0,0]	0[0,0]	1[1,1]	0
hsa-miR-34a-5p	HLA-J	0[0,0]	0[0,0]	0[0,0]	0[0,0]	2[1,1]	0
hsa-miR-34a-5p	ITFG3	0[0,0]	0[0,0]	0[0,0]	0[0,0]	1[1,5]	0
hsa-miR-34a-5p	COX4I1	0[0,0]	0[0,0]	1[7,284]	0[0,0]	0[0,0]	0
hsa-miR-34a-5p	WBSCR16	0[0,0]	0[0,0]	0[0,0]	0[0,0]	1[1,1]	0
hsa-miR-34a-5p	IKBKG	0[0,0]	0[0,0]	0[0,0]	0[0,0]	1[1,9]	0
hsa-miR-34a-5p	ST3GAL5	0[0,0]	0[0,0]	0[0,0]	0[0,0]	1[5,55]	0
hsa-miR-34a-5p	CTSB	0[0,0]	0[0,0]	0[0,0]	0[0,0]	1[4,51]	0
hsa-miR-34a-5p	SYNC	0[0,0]	0[0,0]	0[0,0]	0[0,0]	1[1,8]	0
hsa-miR-34a-5p	NENF	0[0,0]	0[0,0]	0[0,0]	0[0,0]	1[5,57]	0
hsa-miR-34a-5p	SLC4A2	0[0,0]	0[0,0]	0[0,0]	0[0,0]	1[2,224]	0
hsa-miR-34a-5p	MAP2K3	0[0,0]	7[11,417]	0[0,0]	0[0,0]	0[0,0]	0
hsa-miR-34a-5p	DAGLB	0[0,0]	0[0,0]	0[0,0]	0[0,0]	1[2,53]	0
hsa-miR-34a-5p	NRBP2	0[0,0]	0[0,0]	1[1,17]	0[0,0]	0[0,0]	0
hsa-miR-34a-5p	HLA-G	0[0,0]	0[0,0]	1[2,2]	0[0,0]	1[1,1]	0
hsa-miR-34a-5p	TIMM13	0[0,0]	0[0,0]	0[0,0]	0[0,0]	1[4,0]	0
hsa-miR-34a-5p	IER3	0[0,0]	0[0,0]	1[3,630]	0[0,0]	0[0,0]	0
hsa-miR-34a-5p	ANKRD10	0[0,0]	0[0,0]	0[0,0]	0[0,0]	1[1,325]	0
hsa-miR-34a-5p	C1orf159	0[0,0]	0[0,0]	0[0,0]	0[0,0]	1[2,21]	0
hsa-miR-34a-5p	TP73	1[2,0]	0[0,0]	0[0,0]	0[0,0]	0[0,0]	0
hsa-miR-34a-5p	HEXA	0[0,0]	0[0,0]	0[0,0]	0[0,0]	1[1,23]	0
hsa-miR-34a-5p	CAMTA1	1[6,326]	2[6,333]	0[0,0]	1[6,326]	1[6,326]	0
hsa-miR-34a-5p	NQO1	0[0,0]	0[0,0]	0[0,0]	0[0,0]	2[1,587]	0
hsa-miR-34a-5p	TAPBP	0[0,0]	0[0,0]	0[0,0]	0[0,0]	1[1,14]	0
hsa-miR-34a-5p	HERC6	0[0,0]	0[0,0]	0[0,0]	0[0,0]	1[2,40]	0
hsa-miR-34a-5p	CXCL16	0[0,0]	0[0,0]	0[0,0]	0[0,0]	1[1,2]	0
hsa-miR-34a-5p	CHST13	0[0,0]	0[0,0]	0[0,0]	0[0,0]	1[1,15]	0
hsa-miR-34a-5p	TP53INP1	0[0,0]	0[0,0]	0[0,0]	0[0,0]	1[1,1]	0
hsa-miR-34a-5p	C6orf62	0[0,0]	0[0,0]	1[3,311]	0[0,0]	0[0,0]	0
hsa-miR-34a-5p	ADCK5	0[0,0]	0[0,0]	0[0,0]	0[0,0]	1[1,8]	0
hsa-miR-34a-5p	C19orf28	0[0,0]	0[0,0]	0[0,0]	0[0,0]	1[2,0]	0
hsa-miR-34a-5p	RAC1	0[0,0]	0[0,0]	1[6,379]	0[0,0]	0[0,0]	0
hsa-miR-34a-5p	TMEM41B	0[0,0]	0[0,0]	1[3,84]	0[0,0]	0[0,0]	0
hsa-miR-34a-5p	AGTRAP	1[1,18]	0[0,0]	0[0,0]	0[0,0]	0[0,0]	0
hsa-miR-34a-5p	BRI3	0[0,0]	0[0,0]	0[0,0]	0[0,0]	1[1,12]	0
[truncated: 41 more rows]

## Sheet: miR-106b-5p
name	geneName	targetScanSites	picTarSites	RNA22Sites	PITASites	miRandaSites	CancerNum
hsa-miR-106b-5p	CAPN2	0[0,0]	0[0,0]	0[0,0]	0[0,0]	1[14,872]	14
hsa-miR-106b-5p	RAB11FIP5	1[5,63]	0[0,0]	2[5,78]	1[5,63]	2[5,78]	13
hsa-miR-106b-5p	LEPROT	0[0,0]	0[0,0]	0[0,0]	0[0,0]	2[19,1157]	12
hsa-miR-106b-5p	OTUD1	1[9,288]	4[16,1030]	0[0,0]	0[0,0]	3[18,1063]	12
hsa-miR-106b-5p	AKTIP	1[3,83]	2[4,91]	0[0,0]	0[0,0]	1[3,83]	12
hsa-miR-106b-5p	NACC2	1[16,174]	0[0,0]	0[0,0]	0[0,0]	0[0,0]	12
hsa-miR-106b-5p	PALLD	0[0,0]	0[0,0]	0[0,0]	1[3,175]	1[3,175]	12
hsa-miR-106b-5p	FEZ2	0[0,0]	0[0,0]	0[0,0]	0[0,0]	2[7,174]	11
hsa-miR-106b-5p	RNH1	0[0,0]	2[23,1468]	0[0,0]	0[0,0]	2[24,1475]	11
hsa-miR-106b-5p	AHNAK	1[18,12838]	2[18,18269]	0[0,0]	1[18,12838]	1[18,12838]	11
hsa-miR-106b-5p	LITAF	1[3,1093]	0[0,0]	0[0,0]	0[0,0]	1[5,1118]	11
hsa-miR-106b-5p	PLK3	0[0,0]	0[0,0]	0[0,0]	0[0,0]	1[2,25]	11
hsa-miR-106b-5p	KIAA0513	1[8,175]	2[9,1268]	0[0,0]	0[0,0]	1[8,175]	11
hsa-miR-106b-5p	GNS	1[17,1016]	0[0,0]	1[17,1016]	2[20,1060]	2[20,1060]	11
hsa-miR-106b-5p	BCL2L2	2[11,485]	3[11,2218]	0[0,0]	2[11,485]	2[11,485]	11
hsa-miR-106b-5p	ADRA2A	0[0,0]	2[2,163]	0[0,0]	0[0,0]	0[0,0]	11
hsa-miR-106b-5p	MTUS1	0[0,0]	0[0,0]	1[2,45]	0[0,0]	0[0,0]	11
hsa-miR-106b-5p	TPRG1L	1[17,786]	0[0,0]	0[0,0]	0[0,0]	1[17,786]	11
hsa-miR-106b-5p	TGFBR2	1[19,10785]	11[22,14336]	0[0,0]	1[19,10785]	2[19,12072]	11
hsa-miR-106b-5p	ACSL1	0[0,0]	0[0,0]	1[2,19]	0[0,0]	1[1,5]	11
hsa-miR-106b-5p	TMEM127	1[24,852]	5[25,1375]	0[0,0]	1[24,852]	2[24,906]	11
hsa-miR-106b-5p	PRNP	0[0,0]	0[0,0]	0[0,0]	0[0,0]	1[10,371]	11
hsa-miR-106b-5p	ACTR10	0[0,0]	0[0,0]	0[0,0]	0[0,0]	1[6,98]	11
hsa-miR-106b-5p	TNFSF12	0[0,0]	0[0,0]	0[0,0]	0[0,0]	1[1,5]	10
hsa-miR-106b-5p	TSHZ3	0[0,0]	1[1,5]	1[1,2]	0[0,0]	0[0,0]	10
hsa-miR-106b-5p	ASAH1	0[0,0]	0[0,0]	0[0,0]	0[0,0]	1[4,66]	10
hsa-miR-106b-5p	LONP2	0[0,0]	0[0,0]	0[0,0]	0[0,0]	1[3,32]	10
hsa-miR-106b-5p	ITFG1	1[1,6]	0[0,0]	0[0,0]	1[1,6]	1[1,6]	10
hsa-miR-106b-5p	CHURC1	0[0,0]	0[0,0]	0[0,0]	0[0,0]	2[6,107]	10
hsa-miR-106b-5p	TSPAN4	0[0,0]	0[0,0]	0[0,0]	0[0,0]	1[1,12]	10
hsa-miR-106b-5p	RIN2	0[0,0]	0[0,0]	0[0,0]	0[0,0]	1[1,8]	10
hsa-miR-106b-5p	HABP4	1[4,297]	2[11,447]	0[0,0]	1[4,297]	1[4,297]	10
hsa-miR-106b-5p	CYBRD1	1[6,736]	0[0,0]	0[0,0]	0[0,0]	4[13,1442]	10
hsa-miR-106b-5p	FYCO1	2[13,330]	0[0,0]	0[0,0]	0[0,0]	3[22,601]	10
hsa-miR-106b-5p	SDCBP	0[0,0]	6[13,1262]	0[0,0]	0[0,0]	0[0,0]	10
hsa-miR-106b-5p	KLHL2	0[0,0]	6[6,204]	1[2,17]	1[2,17]	4[6,132]	10
hsa-miR-106b-5p	KIF16B	0[0,0]	0[0,0]	0[0,0]	0[0,0]	1[2,28]	10
hsa-miR-106b-5p	SMARCD3	0[0,0]	0[0,0]	0[0,0]	0[0,0]	1[1,16]	10
hsa-miR-106b-5p	TP53INP2	1[1,8]	1[1,8]	1[1,8]	1[1,8]	1[1,8]	10
hsa-miR-106b-5p	FNIP2	0[0,0]	0[0,0]	0[0,0]	0[0,0]	2[10,189]	10
hsa-miR-106b-5p	DLC1	1[5,21]	5[11,462]	0[0,0]	0[0,0]	0[0,0]	10
hsa-miR-106b-5p	SPRED1	2[8,149]	7[9,329]	0[0,0]	0[0,0]	2[8,170]	10
hsa-miR-106b-5p	ATP6V1D	0[0,0]	0[0,0]	0[0,0]	0[0,0]	2[7,210]	10
hsa-miR-106b-5p	TGOLN2	1[4,189]	4[7,821]	0[0,0]	1[4,189]	1[4,189]	10
hsa-miR-106b-5p	ZBTB47	1[5,1119]	2[17,1403]	0[0,0]	0[0,0]	1[13,1402]	10
hsa-miR-106b-5p	SLC46A3	0[0,0]	0[0,0]	0[0,0]	0[0,0]	1[2,1014]	10
hsa-miR-106b-5p	RNF11	0[0,0]	0[0,0]	0[0,0]	0[0,0]	1[1,7]	10
hsa-miR-106b-5p	TADA2B	1[1,16]	1[1,16]	0[0,0]	0[0,0]	0[0,0]	10
hsa-miR-106b-5p	PITPNA	0[0,0]	2[4,104]	0[0,0]	0[0,0]	0[0,0]	10
hsa-miR-106b-5p	FAM190B	1[1,33]	5[7,282]	0[0,0]	0[0,0]	1[3,54]	10
hsa-miR-106b-5p	PRRG1	2[8,831]	3[8,852]	1[8,819]	1[8,819]	1[8,819]	10
hsa-miR-106b-5p	KIF13B	0[0,0]	0[0,0]	0[0,0]	0[0,0]	1[3,29]	10
hsa-miR-106b-5p	REEP3	1[32,5003]	9[32,6310]	0[0,0]	1[32,5003]	1[32,5003]	10
hsa-miR-106b-5p	ADD1	0[0,0]	0[0,0]	0[0,0]	0[0,0]	2[8,97]	10
hsa-miR-106b-5p	KIAA0247	1[11,934]	5[14,2370]	0[0,0]	0[0,0]	1[7,1342]	10
hsa-miR-106b-5p	LUM	0[0,0]	0[0,0]	0[0,0]	0[0,0]	1[1,8]	10
hsa-miR-106b-5p	MBNL2	0[0,0]	0[0,0]	0[0,0]	0[0,0]	1[1,8]	10
hsa-miR-106b-5p	TOLLIP	1[10,137]	0[0,0]	1[10,137]	0[0,0]	1[10,137]	10
hsa-miR-106b-5p	CREBL2	0[0,0]	0[0,0]	1[4,32]	0[0,0]	0[0,0]	10
hsa-miR-106b-5p	ELK3	1[6,155]	2[6,298]	0[0,0]	1[6,155]	2[6,298]	10
hsa-miR-106b-5p	HADHA	0[0,0]	0[0,0]	1[1,3]	0[0,0]	1[9,192]	10
hsa-miR-106b-5p	TMEM66	0[0,0]	0[0,0]	0[0,0]	0[0,0]	1[10,93]	10
hsa-miR-106b-5p	FIBIN	0[0,0]	0[0,0]	0[0,0]	0[0,0]	1[1,11]	10
hsa-miR-106b-5p	ZBTB4	2[26,1971]	5[26,3208]	0[0,0]	2[26,1971]	2[26,1978]	10
hsa-miR-106b-5p	GBF1	1[10,241]	1[10,241]	0[0,0]	1[10,241]	1[10,241]	10
hsa-miR-106b-5p	TANK	0[0,0]	0[0,0]	0[0,0]	0[0,0]	1[3,26]	10
hsa-miR-106b-5p	PLEKHM1	1[6,60]	0[0,0]	1[6,60]	1[6,60]	0[0,0]	10
hsa-miR-106b-5p	MAP3K3	1[9,423]	1[9,423]	0[0,0]	1[9,423]	1[9,427]	10
hsa-miR-106b-5p	LTBP2	0[0,0]	0[0,0]	0[0,0]	0[0,0]	1[1,18]	10
hsa-miR-106b-5p	ST6GALNAC6	1[4,35]	1[4,35]	1[4,35]	1[4,35]	1[4,35]	10
hsa-miR-106b-5p	SCARA5	0[0,0]	0[0,0]	0[0,0]	0[0,0]	1[2,38]	10
hsa-miR-106b-5p	CPEB3	0[0,0]	6[14,2630]	0[0,0]	0[0,0]	0[0,0]	10
hsa-miR-106b-5p	ANTXR2	0[0,0]	0[0,0]	0[0,0]	0[0,0]	1[1,13]	10
hsa-miR-106b-5p	RHOC	1[19,1298]	1[17,1298]	0[0,0]	1[17,1298]	1[19,1298]	10
hsa-miR-106b-5p	CSRP1	0[0,0]	0[0,0]	0[0,0]	0[0,0]	1[1,97]	10
hsa-miR-106b-5p	IQSEC1	2[9,227]	0[0,0]	1[4,132]	1[4,132]	2[9,227]	10
hsa-miR-106b-5p	SDC2	0[0,0]	0[0,0]	0[0,0]	1[3,51]	2[6,405]	10
hsa-miR-106b-5p	ANKRD29	2[11,235]	0[0,0]	0[0,0]	1[10,218]	2[11,235]	10
hsa-miR-106b-5p	MITF	0[0,0]	2[2,425]	0[0,0]	0[0,0]	0[0,0]	10
hsa-miR-106b-5p	NBL1	1[7,295]	0[0,0]	0[0,0]	1[7,295]	1[7,295]	10
hsa-miR-106b-5p	RAB5C	0[0,0]	0[0,0]	0[0,0]	0[0,0]	1[13,2200]	10
hsa-miR-106b-5p	AKT3	1[2,21]	2[6,58]	0[0,0]	1[2,21]	1[2,21]	10
hsa-miR-106b-5p	ANXA7	0[0,0]	0[0,0]	0[0,0]	0[0,0]	1[4,134]	10
hsa-miR-106b-5p	CLIP4	2[19,1454]	6[19,1746]	0[0,0]	0[0,0]	2[19,1454]	10
hsa-miR-106b-5p	ALG2	0[0,0]	0[0,0]	0[0,0]	0[0,0]	1[5,115]	10
hsa-miR-106b-5p	ZFYVE21	0[0,0]	2[26,11143]	0[0,0]	0[0,0]	1[26,11143]	10
hsa-miR-106b-5p	STBD1	0[0,0]	0[0,0]	0[0,0]	0[0,0]	1[2,17]	10
hsa-miR-106b-5p	LAPTM4A	1[30,10885]	4[34,11440]	0[0,0]	1[30,10885]	1[30,10885]	10
hsa-miR-106b-5p	CDA	0[0,0]	0[0,0]	0[0,0]	0[0,0]	1[2,69]	10
hsa-miR-106b-5p	B2M	0[0,0]	0[0,0]	0[0,0]	0[0,0]	1[27,15448]	10
hsa-miR-106b-5p	CDKN1A	2[14,987]	5[23,1547]	0[0,0]	2[14,987]	2[18,1027]	9
hsa-miR-106b-5p	BOC	0[0,0]	0[0,0]	0[0,0]	0[0,0]	1[1,6]	9
hsa-miR-106b-5p	C14orf28	1[3,24]	5[7,64]	0[0,0]	1[3,24]	2[5,24]	9
hsa-miR-106b-5p	TMEM9B	0[0,0]	0[0,0]	0[0,0]	0[0,0]	1[1,353]	9
hsa-miR-106b-5p	TMEM87A	0[0,0]	0[0,0]	0[0,0]	0[0,0]	2[3,523]	9
hsa-miR-106b-5p	ARHGAP1	1[16,898]	2[18,977]	0[0,0]	1[16,898]	1[16,898]	9
hsa-miR-106b-5p	FLJ10357	0[0,0]	0[0,0]	0[0,0]	0[0,0]	1[1,6]	9
hsa-miR-106b-5p	TXNIP	2[23,6560]	8[26,9560]	1[18,3125]	2[23,6560]	2[24,6581]	9
hsa-miR-106b-5p	HEG1	1[5,670]	6[10,2845]	1[2,1889]	1[5,670]	1[6,949]	9
hsa-miR-106b-5p	NFE2L1	0[0,0]	0[0,0]	0[0,0]	0[0,0]	1[6,112]	9
hsa-miR-106b-5p	RNASEL	0[0,0]	0[0,0]	0[0,0]	0[0,0]	1[3,51]	9
hsa-miR-106b-5p	STOM	0[0,0]	0[0,0]	0[0,0]	0[0,0]	1[3,800]	9
hsa-miR-106b-5p	KIAA0040	0[0,0]	0[0,0]	1[1,85]	0[0,0]	0[0,0]	9
hsa-miR-106b-5p	FBXL5	1[29,14288]	4[29,14321]	1[29,14288]	1[29,14288]	1[29,14288]	9
hsa-miR-106b-5p	BTG2	0[0,0]	3[21,3174]	0[0,0]	0[0,0]	1[18,2804]	9
hsa-miR-106b-5p	PFKFB3	1[2,60]	0[0,0]	0[0,0]	1[2,60]	1[3,70]	9
hsa-miR-106b-5p	MAP4	0[0,0]	0[0,0]	0[0,0]	0[0,0]	1[7,80]	9
hsa-miR-106b-5p	SH3PXD2B	0[0,0]	0[0,0]	1[1,13]	0[0,0]	0[0,0]	9
hsa-miR-106b-5p	IQGAP1	0[0,0]	0[0,0]	0[0,0]	0[0,0]	1[4,763]	9
hsa-miR-106b-5p	TSC22D1	0[0,0]	0[0,0]	1[6,425]	0[0,0]	1[7,2270]	9
hsa-miR-106b-5p	MFAP5	0[0,0]	0[0,0]	0[0,0]	0[0,0]	2[3,52]	9
hsa-miR-106b-5p	PRKAR1A	0[0,0]	0[0,0]	0[0,0]	0[0,0]	1[12,420]	9
hsa-miR-106b-5p	CGRRF1	0[0,0]	0[0,0]	0[0,0]	0[0,0]	2[2,18]	9
hsa-miR-106b-5p	EFHA2	0[0,0]	0[0,0]	1[7,100]	0[0,0]	1[7,100]	9
hsa-miR-106b-5p	ZDHHC1	1[2,7]	1[2,7]	0[0,0]	1[2,7]	1[2,7]	9
hsa-miR-106b-5p	PELO	0[0,0]	0[0,0]	0[0,0]	0[0,0]	1[4,117]	9
hsa-miR-106b-5p	LRRK1	0[0,0]	2[2,31]	0[0,0]	0[0,0]	0[0,0]	9
hsa-miR-106b-5p	CRK	1[16,709]	2[18,709]	0[0,0]	1[16,709]	1[17,731]	9
hsa-miR-106b-5p	S100A4	0[0,0]	0[0,0]	0[0,0]	0[0,0]	1[2,537]	9
hsa-miR-106b-5p	ATP6V0E1	0[0,0]	0[0,0]	0[0,0]	0[0,0]	1[29,2901]	9
hsa-miR-106b-5p	PBXIP1	0[0,0]	0[0,0]	1[23,1192]	0[0,0]	0[0,0]	9
hsa-miR-106b-5p	DPYD	0[0,0]	0[0,0]	0[0,0]	0[0,0]	2[4,62]	9
hsa-miR-106b-5p	GNAL	0[0,0]	0[0,0]	0[0,0]	0[0,0]	1[1,2]	9
hsa-miR-106b-5p	CD55	0[0,0]	0[0,0]	0[0,0]	0[0,0]	1[1,177]	9
hsa-miR-106b-5p	RAPGEF2	1[4,257]	4[10,414]	0[0,0]	1[4,257]	1[4,257]	9
hsa-miR-106b-5p	CDC42EP3	0[0,0]	0[0,0]	1[4,38]	0[0,0]	0[0,0]	9
hsa-miR-106b-5p	CRY2	1[23,921]	1[23,921]	0[0,0]	1[23,921]	1[23,921]	9
hsa-miR-106b-5p	UBC	1[29,33864]	1[29,33864]	0[0,0]	1[29,33864]	1[29,33864]	9
hsa-miR-106b-5p	PDE4A	0[0,0]	0[0,0]	1[3,89]	0[0,0]	0[0,0]	9
hsa-miR-106b-5p	UGP2	0[0,0]	0[0,0]	0[0,0]	0[0,0]	1[3,163]	9
hsa-miR-106b-5p	NDEL1	1[6,75]	1[6,75]	0[0,0]	1[6,75]	1[7,83]	9
hsa-miR-106b-5p	PRCP	0[0,0]	0[0,0]	0[0,0]	0[0,0]	1[3,200]	9
hsa-miR-106b-5p	RAB31	0[0,0]	0[0,0]	1[1,17]	0[0,0]	1[1,17]	9
hsa-miR-106b-5p	KLF10	1[11,1204]	0[0,0]	0[0,0]	1[11,1204]	1[11,1204]	9
hsa-miR-106b-5p	SLC40A1	2[6,43]	2[6,43]	0[0,0]	2[6,43]	2[6,43]	9
hsa-miR-106b-5p	GALNT10	1[1,219]	0[0,0]	0[0,0]	0[0,0]	0[0,0]	9
hsa-miR-106b-5p	PDLIM5	1[5,98]	0[0,0]	0[0,0]	1[5,98]	1[5,98]	9
hsa-miR-106b-5p	MGLL	1[2,405]	3[4,453]	0[0,0]	0[0,0]	1[2,405]	9
hsa-miR-106b-5p	LDLR	2[26,6699]	8[28,10695]	0[0,0]	1[24,5975]	2[26,6699]	9
hsa-miR-106b-5p	GANC	0[0,0]	0[0,0]	0[0,0]	0[0,0]	1[1,6]	9
hsa-miR-106b-5p	SASH1	1[16,2043]	1[16,2043]	0[0,0]	1[16,2043]	1[16,2043]	9
hsa-miR-106b-5p	ZBTB7A	3[24,935]	6[24,1020]	0[0,0]	2[17,544]	2[18,556]	9
hsa-miR-106b-5p	MYO1D	1[1,41]	1[1,41]	0[0,0]	0[0,0]	1[1,41]	9
hsa-miR-106b-5p	SLC25A30	0[0,0]	0[0,0]	0[0,0]	0[0,0]	1[1,2]	9
hsa-miR-106b-5p	SGMS1	0[0,0]	3[20,940]	0[0,0]	0[0,0]	1[19,731]	9
hsa-miR-106b-5p	RPS6KA2	1[2,91]	0[0,0]	0[0,0]	0[0,0]	1[2,91]	9
hsa-miR-106b-5p	CALCOCO2	0[0,0]	0[0,0]	0[0,0]	0[0,0]	1[14,1905]	9
hsa-miR-106b-5p	WWC2	1[1,8]	0[0,0]	0[0,0]	1[1,8]	1[1,8]	9
hsa-miR-106b-5p	TPPP	1[1,2]	2[1,5]	0[0,0]	0[0,0]	0[0,0]	9
hsa-miR-106b-5p	ANO6	1[8,333]	6[12,736]	1[8,333]	0[0,0]	1[8,333]	9
hsa-miR-106b-5p	OSBPL5	1[1,12]	4[1,96]	1[1,84]	1[1,12]	2[1,96]	9
hsa-miR-106b-5p	UBE2QL1	1[1,10]	0[0,0]	0[0,0]	0[0,0]	0[0,0]	9
hsa-miR-106b-5p	RAI2	0[0,0]	0[0,0]	0[0,0]	0[0,0]	1[2,27]	9
hsa-miR-106b-5p	ABHD2	2[14,724]	9[17,1606]	0[0,0]	2[14,724]	0[0,0]	9
hsa-miR-106b-5p	TIMP3	0[0,0]	4[4,196]	0[0,0]	0[0,0]	0[0,0]	9
hsa-miR-106b-5p	JAZF1	1[5,61]	5[5,165]	0[0,0]	1[5,61]	1[5,61]	9
hsa-miR-106b-5p	PLEKHO2	1[11,317]	1[11,317]	0[0,0]	0[0,0]	1[12,324]	9
hsa-miR-106b-5p	ITPRIPL2	2[4,22]	4[7,345]	0[0,0]	0[0,0]	2[6,1792]	9
hsa-miR-106b-5p	SNX9	1[11,746]	0[0,0]	0[0,0]	1[11,746]	1[11,746]	9
hsa-miR-106b-5p	SNX21	1[2,14]	1[2,14]	0[0,0]	1[2,14]	1[2,14]	9
hsa-miR-106b-5p	STAT3	2[18,779]	7[19,1056]	0[0,0]	1[8,79]	3[19,1030]	9
hsa-miR-106b-5p	SCARB2	0[0,0]	0[0,0]	0[0,0]	0[0,0]	1[2,24]	9
hsa-miR-106b-5p	PLK2	0[0,0]	0[0,0]	0[0,0]	0[0,0]	1[2,345]	9
hsa-miR-106b-5p	TGFB1I1	1[2,300]	0[0,0]	1[3,520]	0[0,0]	1[2,300]	9
hsa-miR-106b-5p	ARHGEF3	1[2,13]	4[2,50]	1[1,8]	1[2,13]	1[2,13]	9
hsa-miR-106b-5p	ZFAND6	0[0,0]	0[0,0]	0[0,0]	0[0,0]	1[5,179]	9
hsa-miR-106b-5p	REEP5	0[0,0]	0[0,0]	0[0,0]	0[0,0]	1[26,4653]	9
hsa-miR-106b-5p	GNAQ	0[0,0]	0[0,0]	1[1,129]	0[0,0]	0[0,0]	9
hsa-miR-106b-5p	NCOA4	0[0,0]	0[0,0]	0[0,0]	0[0,0]	1[1,53]	9
hsa-miR-106b-5p	PURA	1[5,140]	10[21,2062]	1[10,213]	1[5,140]	1[5,140]	9
hsa-miR-106b-5p	PDGFD	0[0,0]	0[0,0]	0[0,0]	0[0,0]	1[2,14]	9
hsa-miR-106b-5p	SMAD7	1[10,1674]	4[30,7987]	0[0,0]	1[10,1674]	1[10,1675]	9
hsa-miR-106b-5p	ACVR1	0[0,0]	0[0,0]	0[0,0]	0[0,0]	1[4,29]	9
hsa-miR-106b-5p	TMEM154	0[0,0]	0[0,0]	0[0,0]	0[0,0]	1[1,8]	9
hsa-miR-106b-5p	LATS2	0[0,0]	0[0,0]	0[0,0]	0[0,0]	1[1,905]	9
hsa-miR-106b-5p	KIAA1191	1[13,451]	0[0,0]	0[0,0]	0[0,0]	1[14,553]	9
hsa-miR-106b-5p	TIMP2	1[3,2936]	3[4,3313]	0[0,0]	1[3,2936]	2[3,2936]	9
hsa-miR-106b-5p	SYNE1	1[3,28]	0[0,0]	0[0,0]	1[3,28]	1[3,28]	9
hsa-miR-106b-5p	PPP3CB	0[0,0]	0[0,0]	0[0,0]	0[0,0]	1[1,9]	9
hsa-miR-106b-5p	ZMAT3	1[3,42]	0[0,0]	0[0,0]	0[0,0]	0[0,0]	9
hsa-miR-106b-5p	BHLHE40	0[0,0]	0[0,0]	0[0,0]	0[0,0]	1[8,608]	9
hsa-miR-106b-5p	LUZP1	1[1,12]	4[7,71]	0[0,0]	1[1,12]	0[0,0]	9
hsa-miR-106b-5p	ANKFY1	2[16,433]	3[16,477]	0[0,0]	2[16,433]	2[16,504]	9
hsa-miR-106b-5p	MINK1	1[15,1197]	1[15,1197]	0[0,0]	1[15,1197]	1[21,1285]	9
hsa-miR-106b-5p	PMP22	0[0,0]	0[0,0]	0[0,0]	0[0,0]	1[3,913]	9
hsa-miR-106b-5p	CAMK2D	0[0,0]	0[0,0]	0[0,0]	0[0,0]	1[2,33]	9
hsa-miR-106b-5p	CPA3	0[0,0]	0[0,0]	0[0,0]	0[0,0]	1[1,10]	9
hsa-miR-106b-5p	SRPX	0[0,0]	0[0,0]	0[0,0]	0[0,0]	1[3,28]	9
hsa-miR-106b-5p	SQSTM1	1[14,2859]	2[20,3184]	0[0,0]	1[14,2859]	1[15,2875]	9
hsa-miR-106b-5p	PCDHA10	1[2,87]	0[0,0]	0[0,0]	0[0,0]	2[2,106]	9
hsa-miR-106b-5p	SETD7	1[1,161]	0[0,0]	0[0,0]	0[0,0]	0[0,0]	9
hsa-miR-106b-5p	FOXN3	0[0,0]	3[9,164]	0[0,0]	0[0,0]	0[0,0]	9
hsa-miR-106b-5p	EPAS1	0[0,0]	4[7,517]	0[0,0]	0[0,0]	1[7,107]	9
hsa-miR-106b-5p	FCHO2	2[13,817]	5[17,1197]	0[0,0]	2[13,817]	2[13,817]	9
hsa-miR-106b-5p	SNTB2	1[3,275]	3[4,283]	0[0,0]	1[3,275]	0[0,0]	9
hsa-miR-106b-5p	LYST	1[7,66]	0[0,0]	1[7,66]	0[0,0]	1[7,66]	9
hsa-miR-106b-5p	TJP1	0[0,0]	0[0,0]	0[0,0]	0[0,0]	1[2,661]	9
hsa-miR-106b-5p	FOXP1	0[0,0]	0[0,0]	0[0,0]	0[0,0]	1[8,143]	9
hsa-miR-106b-5p	CRYBG3	0[0,0]	0[0,0]	0[0,0]	0[0,0]	1[13,889]	9
hsa-miR-106b-5p	TRIM8	1[6,127]	0[0,0]	0[0,0]	1[6,127]	1[6,127]	9
hsa-miR-106b-5p	SNRK	1[7,1780]	0[0,0]	0[0,0]	0[0,0]	2[4,419]	9
hsa-miR-106b-5p	TBC1D2	0[0,0]	0[0,0]	1[2,236]	0[0,0]	1[2,236]	9
hsa-miR-106b-5p	CAMTA2	1[1,44]	0[0,0]	0[0,0]	0[0,0]	1[1,44]	9
hsa-miR-106b-5p	ITPR1	0[0,0]	0[0,0]	0[0,0]	0[0,0]	1[5,5125]	9
hsa-miR-106b-5p	VCL	1[17,2198]	0[0,0]	1[17,2198]	0[0,0]	0[0,0]	9
hsa-miR-106b-5p	EDA2R	0[0,0]	0[0,0]	1[9,56]	0[0,0]	1[9,56]	9
hsa-miR-106b-5p	ZNF597	1[6,133]	0[0,0]	0[0,0]	1[6,133]	1[6,133]	9
hsa-miR-106b-5p	CA12	0[0,0]	0[0,0]	1[1,8]	0[0,0]	0[0,0]	9
hsa-miR-106b-5p	PJA2	0[0,0]	0[0,0]	1[1,33]	0[0,0]	0[0,0]	9
hsa-miR-106b-5p	MACF1	0[0,0]	0[0,0]	0[0,0]	0[0,0]	1[1,28]	9
hsa-miR-106b-5p	C13orf1	0[0,0]	0[0,0]	1[2,47]	0[0,0]	0[0,0]	9
hsa-miR-106b-5p	F3	1[15,2127]	4[15,2381]	1[15,2127]	1[15,2127]	1[15,2127]	9
hsa-miR-106b-5p	RECK	0[0,0]	0[0,0]	0[0,0]	0[0,0]	2[11,174]	8
hsa-miR-106b-5p	PRKACB	1[13,477]	0[0,0]	0[0,0]	1[13,477]	1[13,477]	8
hsa-miR-106b-5p	DNAJB9	1[21,5740]	2[28,5883]	0[0,0]	1[21,5740]	2[28,7167]	8
hsa-miR-106b-5p	MEIS3P1	0[0,0]	0[0,0]	0[0,0]	0[0,0]	1[1,5]	8
hsa-miR-106b-5p	ZNFX1	2[33,6928]	4[35,7027]	1[22,2806]	2[33,6928]	3[35,6959]	8
hsa-miR-106b-5p	SH2B3	0[0,0]	0[0,0]	0[0,0]	0[0,0]	1[1,9]	8
hsa-miR-106b-5p	LAMP1	0[0,0]	0[0,0]	0[0,0]	0[0,0]	1[2,83]	8
hsa-miR-106b-5p	CFL2	1[9,614]	3[11,731]	2[13,634]	2[11,704]	3[16,1239]	8
hsa-miR-106b-5p	FBXL3	1[23,3322]	8[23,3597]	0[0,0]	0[0,0]	1[23,3322]	8
hsa-miR-106b-5p	C10orf76	0[0,0]	0[0,0]	0[0,0]	0[0,0]	1[3,38]	8
hsa-miR-106b-5p	DHDDS	0[0,0]	0[0,0]	0[0,0]	0[0,0]	1[8,97]	8
hsa-miR-106b-5p	VPS13D	0[0,0]	0[0,0]	0[0,0]	0[0,0]	1[1,9]	8
hsa-miR-106b-5p	CAPZA2	0[0,0]	0[0,0]	0[0,0]	0[0,0]	1[4,49]	8
hsa-miR-106b-5p	ATXN1	2[12,130]	14[26,2453]	1[10,130]	2[12,130]	0[0,0]	8
hsa-miR-106b-5p	TRIM22	0[0,0]	0[0,0]	0[0,0]	0[0,0]	1[4,72]	8
hsa-miR-106b-5p	BNC2	2[13,5210]	4[12,5345]	0[0,0]	1[13,5197]	0[0,0]	8
hsa-miR-106b-5p	TANC2	1[3,30]	7[5,205]	0[0,0]	1[3,30]	1[4,47]	8
hsa-miR-106b-5p	UBR1	0[0,0]	2[5,241]	0[0,0]	0[0,0]	0[0,0]	8
hsa-miR-106b-5p	ITGB1	0[0,0]	0[0,0]	0[0,0]	0[0,0]	1[2,22]	8
hsa-miR-106b-5p	SHOC2	1[29,2646]	2[29,2781]	0[0,0]	1[29,2646]	1[31,2646]	8
hsa-miR-106b-5p	CHIC1	1[8,316]	5[14,982]	0[0,0]	2[14,742]	1[10,426]	8
hsa-miR-106b-5p	PCNX	0[0,0]	0[0,0]	1[3,80]	0[0,0]	0[0,0]	8
hsa-miR-106b-5p	PTPRD	1[4,51]	1[4,51]	0[0,0]	1[4,51]	1[4,51]	8
hsa-miR-106b-5p	TMEM30A	0[0,0]	0[0,0]	1[4,2321]	0[0,0]	1[4,2321]	8
hsa-miR-106b-5p	MEGF9	0[0,0]	0[0,0]	1[2,63]	0[0,0]	1[2,63]	8
hsa-miR-106b-5p	FAM129B	1[2,270]	2[5,1184]	0[0,0]	0[0,0]	0[0,0]	8
hsa-miR-106b-5p	RAB30	0[0,0]	1[4,272]	0[0,0]	1[4,272]	1[4,272]	8
hsa-miR-106b-5p	FAM13C	0[0,0]	1[1,7]	0[0,0]	0[0,0]	0[0,0]	8
hsa-miR-106b-5p	TMBIM6	1[26,3424]	0[0,0]	1[26,3424]	0[0,0]	2[28,24211]	8
hsa-miR-106b-5p	TMEM50B	1[4,56]	3[5,79]	0[0,0]	1[4,56]	1[4,56]	8
hsa-miR-106b-5p	RAPGEF4	1[3,85]	1[3,85]	0[0,0]	1[3,85]	1[3,85]	8
hsa-miR-106b-5p	TTLL11	0[0,0]	0[0,0]	0[0,0]	0[0,0]	1[10,204]	8
hsa-miR-106b-5p	RBL2	2[10,187]	2[10,187]	1[8,131]	2[10,187]	2[10,190]	8
hsa-miR-106b-5p	TNC	0[0,0]	0[0,0]	1[1,8]	0[0,0]	0[0,0]	8
hsa-miR-106b-5p	BMPR2	2[10,1174]	13[16,2013]	0[0,0]	2[10,1174]	1[7,205]	8
hsa-miR-106b-5p	ANK2	0[0,0]	1[1,5]	0[0,0]	0[0,0]	0[0,0]	8
hsa-miR-106b-5p	AFF4	1[9,606]	10[16,2347]	0[0,0]	1[2,22]	0[0,0]	8
hsa-miR-106b-5p	PDPK1	0[0,0]	0[0,0]	1[1,8]	0[0,0]	0[0,0]	8
hsa-miR-106b-5p	SMARCA2	0[0,0]	0[0,0]	0[0,0]	0[0,0]	1[4,708]	8
hsa-miR-106b-5p	MAN1C1	0[0,0]	0[0,0]	0[0,0]	1[10,329]	1[10,329]	8
hsa-miR-106b-5p	SLAIN2	1[7,500]	4[16,842]	0[0,0]	1[7,500]	1[7,500]	8
hsa-miR-106b-5p	PPARG	0[0,0]	0[0,0]	1[4,46]	0[0,0]	1[4,46]	8
hsa-miR-106b-5p	GPR133	1[2,266]	0[0,0]	0[0,0]	0[0,0]	1[2,266]	8
hsa-miR-106b-5p	TXNDC15	0[0,0]	0[0,0]	0[0,0]	0[0,0]	1[1,8]	8
hsa-miR-106b-5p	KLF9	0[0,0]	5[7,792]	0[0,0]	1[5,177]	1[6,182]	8
hsa-miR-106b-5p	AKAP13	1[4,79]	5[6,3162]	0[0,0]	0[0,0]	1[4,79]	8
hsa-miR-106b-5p	NR4A3	2[2,544]	2[2,544]	1[1,430]	2[2,544]	2[2,544]	8
hsa-miR-106b-5p	CMKLR1	0[0,0]	0[0,0]	0[0,0]	0[0,0]	2[4,426]	8
hsa-miR-106b-5p	GAB1	1[10,1834]	6[13,2986]	0[0,0]	1[10,1834]	1[13,1880]	8
hsa-miR-106b-5p	PAFAH1B1	1[14,317]	8[17,923]	0[0,0]	1[14,317]	1[14,317]	8
hsa-miR-106b-5p	ABHD5	1[13,735]	6[13,947]	0[0,0]	0[0,0]	1[13,735]	8
hsa-miR-106b-5p	MMP2	1[1,16]	0[0,0]	1[3,37]	0[0,0]	1[3,37]	8
hsa-miR-106b-5p	RAB14	0[0,0]	0[0,0]	1[4,125]	0[0,0]	0[0,0]	8
hsa-miR-106b-5p	MAPRE3	1[22,2732]	2[22,2750]	1[22,2732]	1[22,2732]	1[22,2732]	8
hsa-miR-106b-5p	LRRC4	0[0,0]	0[0,0]	0[0,0]	0[0,0]	1[1,6]	8
hsa-miR-106b-5p	LYSMD3	1[6,135]	0[0,0]	1[2,14]	1[6,135]	1[7,140]	8
hsa-miR-106b-5p	LIMA1	1[9,419]	5[15,1065]	0[0,0]	1[9,419]	2[15,978]	8
hsa-miR-106b-5p	COL8A1	0[0,0]	0[0,0]	0[0,0]	0[0,0]	1[1,12]	8
hsa-miR-106b-5p	RBMS2	0[0,0]	2[2,35]	0[0,0]	0[0,0]	0[0,0]	8
hsa-miR-106b-5p	MBP	0[0,0]	0[0,0]	0[0,0]	0[0,0]	1[8,87]	8
hsa-miR-106b-5p	C13orf36	0[0,0]	0[0,0]	0[0,0]	0[0,0]	1[4,244]	8
hsa-miR-106b-5p	TSLP	0[0,0]	0[0,0]	0[0,0]	0[0,0]	1[1,13]	8
hsa-miR-106b-5p	C7orf41	1[3,3]	0[0,0]	0[0,0]	0[0,0]	1[5,3]	8
hsa-miR-106b-5p	SH3BP5	1[2,25]	4[3,173]	0[0,0]	0[0,0]	1[3,404]	8
hsa-miR-106b-5p	DPYSL2	1[9,163]	4[15,452]	0[0,0]	1[9,163]	1[9,163]	8
hsa-miR-106b-5p	PRR16	1[2,36]	1[2,36]	0[0,0]	0[0,0]	1[2,36]	8
hsa-miR-106b-5p	DCUN1D3	1[5,337]	3[12,647]	0[0,0]	1[5,337]	1[6,349]	8
hsa-miR-106b-5p	ADARB1	0[0,0]	0[0,0]	1[7,515]	0[0,0]	1[7,515]	8
hsa-miR-106b-5p	TNKS1BP1	1[8,293]	3[14,1029]	0[0,0]	1[8,293]	2[15,820]	8
hsa-miR-106b-5p	DYNC2H1	0[0,0]	0[0,0]	0[0,0]	0[0,0]	1[1,8]	8
hsa-miR-106b-5p	DAB2	1[8,941]	3[8,1216]	0[0,0]	1[8,941]	1[8,941]	8
hsa-miR-106b-5p	TRIOBP	1[1,553]	0[0,0]	0[0,0]	0[0,0]	1[1,553]	8
hsa-miR-106b-5p	CYP39A1	0[0,0]	0[0,0]	0[0,0]	0[0,0]	1[1,9]	8
hsa-miR-106b-5p	IQSEC2	1[1,9]	1[1,9]	0[0,0]	1[1,9]	1[1,9]	8
hsa-miR-106b-5p	PTPN21	1[1,2]	1[1,2]	0[0,0]	1[1,2]	1[1,2]	8
hsa-miR-106b-5p	FBXO31	1[7,175]	2[8,253]	0[0,0]	0[0,0]	2[8,253]	8
hsa-miR-106b-5p	AMPD3	1[1,12]	0[0,0]	1[3,41]	0[0,0]	0[0,0]	8
hsa-miR-106b-5p	BLNK	0[0,0]	0[0,0]	0[0,0]	0[0,0]	1[1,9]	8
hsa-miR-106b-5p	SIRPA	1[10,58]	0[0,0]	0[0,0]	0[0,0]	1[10,58]	8
hsa-miR-106b-5p	SVIL	0[0,0]	0[0,0]	0[0,0]	0[0,0]	1[2,30]	8
hsa-miR-106b-5p	PDCD1LG2	2[5,105]	0[0,0]	0[0,0]	0[0,0]	3[5,105]	8
hsa-miR-106b-5p	KIAA0494	2[23,4208]	6[29,4760]	1[6,88]	1[22,3049]	2[28,4620]	8
hsa-miR-106b-5p	UBE2Q2	1[7,202]	7[28,3748]	0[0,0]	1[7,202]	1[7,202]	8
hsa-miR-106b-5p	MEF2C	0[0,0]	0[0,0]	1[4,31]	0[0,0]	0[0,0]	8
hsa-miR-106b-5p	ZFP106	0[0,0]	0[0,0]	1[1,98]	0[0,0]	0[0,0]	8
hsa-miR-106b-5p	CAV1	0[0,0]	5[9,1855]	0[0,0]	0[0,0]	0[0,0]	8
hsa-miR-106b-5p	FGL2	0[0,0]	0[0,0]	0[0,0]	0[0,0]	2[2,28]	8
hsa-miR-106b-5p	SORT1	0[0,0]	0[0,0]	0[0,0]	0[0,0]	1[1,27]	8
hsa-miR-106b-5p	RAP1A	0[0,0]	0[0,0]	0[0,0]	0[0,0]	1[2,25]	8
hsa-miR-106b-5p	SIK3	0[0,0]	0[0,0]	0[0,0]	0[0,0]	1[6,38]	8
hsa-miR-106b-5p	PDGFRB	0[0,0]	0[0,0]	0[0,0]	0[0,0]	1[1,13]	8
hsa-miR-106b-5p	USP25	0[0,0]	0[0,0]	0[0,0]	0[0,0]	1[3,283]	8
hsa-miR-106b-5p	YPEL2	1[1,7]	4[4,29]	0[0,0]	1[1,7]	1[1,7]	8
hsa-miR-106b-5p	ITGA2	0[0,0]	0[0,0]	0[0,0]	0[0,0]	1[4,48]	8
hsa-miR-106b-5p	UBQLN2	0[0,0]	0[0,0]	0[0,0]	0[0,0]	2[4,275]	8
hsa-miR-106b-5p	ZMIZ1	0[0,0]	0[0,0]	2[3,614]	0[0,0]	0[0,0]	8
hsa-miR-106b-5p	LRCH1	2[15,423]	3[15,430]	0[0,0]	0[0,0]	2[15,439]	8
hsa-miR-106b-5p	SUFU	0[0,0]	0[0,0]	0[0,0]	0[0,0]	1[2,16]	8
hsa-miR-106b-5p	SKI	1[8,753]	2[18,1473]	0[0,0]	1[8,753]	1[10,800]	8
hsa-miR-106b-5p	ATP6V1A	0[0,0]	0[0,0]	0[0,0]	0[0,0]	1[6,605]	8
hsa-miR-106b-5p	ALDH9A1	0[0,0]	0[0,0]	1[5,389]	0[0,0]	1[5,389]	8
hsa-miR-106b-5p	ACADSB	0[0,0]	0[0,0]	1[4,67]	0[0,0]	1[4,67]	8
hsa-miR-106b-5p	FAM177A1	0[0,0]	0[0,0]	1[3,242]	0[0,0]	1[3,242]	8
hsa-miR-106b-5p	TMCC3	0[0,0]	1[1,5]	0[0,0]	0[0,0]	0[0,0]	8
hsa-miR-106b-5p	PDGFB	0[0,0]	0[0,0]	0[0,0]	0[0,0]	1[1,10]	8
hsa-miR-106b-5p	SERPINB8	0[0,0]	0[0,0]	0[0,0]	0[0,0]	1[4,33]	8
hsa-miR-106b-5p	MORF4L1	1[24,3033]	0[0,0]	0[0,0]	1[24,3033]	1[24,3033]	8
hsa-miR-106b-5p	SLC22A3	0[0,0]	0[0,0]	1[2,66]	0[0,0]	1[2,66]	8
hsa-miR-106b-5p	UEVLD	1[16,961]	0[0,0]	0[0,0]	0[0,0]	1[16,961]	8
hsa-miR-106b-5p	ARMCX1	0[0,0]	0[0,0]	0[0,0]	0[0,0]	1[2,78]	8
hsa-miR-106b-5p	UST	0[0,0]	0[0,0]	0[0,0]	0[0,0]	1[1,10]	8
hsa-miR-106b-5p	CPM	0[0,0]	0[0,0]	1[1,12]	0[0,0]	0[0,0]	8
hsa-miR-106b-5p	FNDC3A	2[2,4020]	7[10,5870]	0[0,0]	2[2,4020]	2[2,4020]	8
hsa-miR-106b-5p	WNK1	1[22,2861]	6[23,4847]	0[0,0]	0[0,0]	2[22,2865]	8
hsa-miR-106b-5p	IGFBP7	0[0,0]	0[0,0]	0[0,0]	0[0,0]	1[2,1558]	8
hsa-miR-106b-5p	CYB561D1	1[8,14]	2[9,30]	0[0,0]	0[0,0]	0[0,0]	8
hsa-miR-106b-5p	RAET1E	0[0,0]	0[0,0]	0[0,0]	0[0,0]	1[1,8]	8
hsa-miR-106b-5p	VPS13C	1[7,258]	0[0,0]	0[0,0]	0[0,0]	1[8,298]	8
hsa-miR-106b-5p	WBSCR17	0[0,0]	0[0,0]	1[1,10]	0[0,0]	0[0,0]	8
hsa-miR-106b-5p	ITPRIP	0[0,0]	0[0,0]	0[0,0]	0[0,0]	1[3,34]	8
hsa-miR-106b-5p	SH3GLB1	0[0,0]	0[0,0]	0[0,0]	0[0,0]	1[16,249]	8
hsa-miR-106b-5p	RASSF3	1[4,58]	0[0,0]	0[0,0]	0[0,0]	0[0,0]	8
hsa-miR-106b-5p	CDC37L1	1[11,2118]	3[23,3400]	0[0,0]	1[11,2118]	1[23,2974]	8
hsa-miR-106b-5p	FZD4	1[4,95]	3[4,171]	0[0,0]	0[0,0]	0[0,0]	8
hsa-miR-106b-5p	LHFPL2	0[0,0]	0[0,0]	0[0,0]	0[0,0]	1[12,534]	8
hsa-miR-106b-5p	CSGALNACT1	1[4,337]	0[0,0]	0[0,0]	0[0,0]	1[4,337]	8
hsa-miR-106b-5p	JAK1	1[20,7076]	3[21,7253]	0[0,0]	1[20,7076]	1[21,7086]	8
hsa-miR-106b-5p	MAT2B	1[5,230]	4[10,1035]	1[7,373]	1[5,230]	1[5,230]	8
hsa-miR-106b-5p	FAM129A	1[27,2443]	0[0,0]	0[0,0]	0[0,0]	2[28,2462]	8
hsa-miR-106b-5p	GRAMD3	0[0,0]	0[0,0]	0[0,0]	0[0,0]	1[3,455]	8
hsa-miR-106b-5p	N4BP1	0[0,0]	0[0,0]	1[4,55]	0[0,0]	0[0,0]	8
hsa-miR-106b-5p	PCDHAC1	1[2,87]	0[0,0]	0[0,0]	1[2,87]	2[2,106]	8
hsa-miR-106b-5p	PRKCH	0[0,0]	0[0,0]	0[0,0]	0[0,0]	1[1,24]	8
hsa-miR-106b-5p	TNFSF10	0[0,0]	0[0,0]	0[0,0]	0[0,0]	1[1,8]	8
hsa-miR-106b-5p	RBPMS	0[0,0]	0[0,0]	0[0,0]	0[0,0]	1[4,81]	8
hsa-miR-106b-5p	SUSD1	0[0,0]	0[0,0]	0[0,0]	0[0,0]	1[9,377]	8
hsa-miR-106b-5p	RGS2	0[0,0]	0[0,0]	0[0,0]	0[0,0]	1[2,355]	8
hsa-miR-106b-5p	PPM1A	2[14,135]	0[0,0]	0[0,0]	0[0,0]	2[13,183]	8
hsa-miR-106b-5p	TAOK3	1[14,143]	0[0,0]	0[0,0]	1[14,143]	2[17,2010]	8
hsa-miR-106b-5p	TGFB2	0[0,0]	0[0,0]	0[0,0]	0[0,0]	1[1,20]	8
hsa-miR-106b-5p	NRP2	1[3,19]	1[3,19]	0[0,0]	1[3,19]	1[3,19]	8
hsa-miR-106b-5p	PLCXD3	1[2,26]	0[0,0]	0[0,0]	0[0,0]	1[2,26]	8
hsa-miR-106b-5p	KIAA0232	1[9,390]	0[0,0]	0[0,0]	0[0,0]	0[0,0]	8
hsa-miR-106b-5p	ABR	0[0,0]	0[0,0]	0[0,0]	0[0,0]	1[4,29]	8
hsa-miR-106b-5p	RBMS1	0[0,0]	3[5,217]	0[0,0]	0[0,0]	0[0,0]	8
hsa-miR-106b-5p	PKD2	2[20,1387]	3[20,1391]	2[15,552]	2[20,1387]	2[20,1402]	8
hsa-miR-106b-5p	ARCN1	0[0,0]	0[0,0]	0[0,0]	0[0,0]	1[6,100]	8
hsa-miR-106b-5p	HIPK3	0[0,0]	2[15,896]	0[0,0]	0[0,0]	2[15,896]	8
hsa-miR-106b-5p	B4GALT1	0[0,0]	0[0,0]	1[5,2926]	0[0,0]	0[0,0]	8
hsa-miR-106b-5p	NOV	0[0,0]	0[0,0]	1[3,48]	0[0,0]	0[0,0]	8
hsa-miR-106b-5p	SYTL4	1[2,0]	0[0,0]	1[2,0]	1[2,0]	1[2,0]	8
hsa-miR-106b-5p	PTGER4	0[0,0]	0[0,0]	0[0,0]	0[0,0]	1[1,12]	8
hsa-miR-106b-5p	MCL1	1[12,879]	7[20,3584]	0[0,0]	1[12,879]	1[14,916]	8
hsa-miR-106b-5p	DYNC1LI2	3[17,594]	8[24,1064]	1[2,33]	3[17,594]	3[17,641]	8
hsa-miR-106b-5p	TACC1	1[1,6]	0[0,0]	0[0,0]	1[1,6]	1[1,6]	8
hsa-miR-106b-5p	CYP2U1	0[0,0]	0[0,0]	0[0,0]	0[0,0]	2[7,49]	8
hsa-miR-106b-5p	C9orf5	1[2,59]	0[0,0]	0[0,0]	0[0,0]	1[4,86]	8
hsa-miR-106b-5p	BECN1	1[6,72]	0[0,0]	0[0,0]	0[0,0]	2[15,593]	8
hsa-miR-106b-5p	LIX1L	0[0,0]	0[0,0]	0[0,0]	0[0,0]	1[7,121]	8
hsa-miR-106b-5p	CALD1	1[7,315]	7[9,673]	0[0,0]	1[7,315]	2[7,337]	8
hsa-miR-106b-5p	EGR2	1[3,29]	1[3,29]	0[0,0]	1[3,29]	1[3,29]	8
hsa-miR-106b-5p	WWP2	0[0,0]	0[0,0]	0[0,0]	0[0,0]	1[1,8]	8
hsa-miR-106b-5p	MKL1	0[0,0]	0[0,0]	0[0,0]	0[0,0]	1[6,33]	8
hsa-miR-106b-5p	CD274	1[3,24]	3[7,1115]	0[0,0]	0[0,0]	0[0,0]	7
hsa-miR-106b-5p	PPARA	1[10,206]	4[11,306]	0[0,0]	1[10,206]	0[0,0]	7
hsa-miR-106b-5p	TMEM192	0[0,0]	0[0,0]	0[0,0]	0[0,0]	1[2,18]	7
hsa-miR-106b-5p	ZFP36L2	0[0,0]	0[0,0]	0[0,0]	0[0,0]	1[10,76]	7
hsa-miR-106b-5p	EYA4	0[0,0]	0[0,0]	0[0,0]	0[0,0]	3[7,199]	7
hsa-miR-106b-5p	KLF11	1[24,2402]	3[24,2418]	1[1,6]	1[22,2402]	1[24,2402]	7
hsa-miR-106b-5p	WDFY3	1[4,110]	3[6,163]	0[0,0]	1[4,110]	1[4,110]	7
hsa-miR-106b-5p	KIF13A	0[0,0]	4[10,2717]	0[0,0]	0[0,0]	1[10,413]	7
hsa-miR-106b-5p	ZFP36L1	0[0,0]	0[0,0]	0[0,0]	0[0,0]	1[4,234]	7
hsa-miR-106b-5p	TMEM100	1[3,122]	0[0,0]	0[0,0]	1[3,122]	1[3,122]	7
hsa-miR-106b-5p	MDFIC	0[0,0]	0[0,0]	0[0,0]	0[0,0]	1[1,53]	7
hsa-miR-106b-5p	PDPR	1[6,72]	0[0,0]	2[6,80]	0[0,0]	1[6,72]	7
hsa-miR-106b-5p	PPP2R3A	1[2,20]	0[0,0]	0[0,0]	0[0,0]	1[2,20]	7
hsa-miR-106b-5p	GCC2	1[2,223]	0[0,0]	0[0,0]	0[0,0]	2[3,246]	7
hsa-miR-106b-5p	SOCS5	0[0,0]	0[0,0]	1[1,7]	0[0,0]	1[2,94]	7
hsa-miR-106b-5p	APCDD1	1[5,13]	0[0,0]	0[0,0]	1[5,13]	2[5,18]	7
hsa-miR-106b-5p	COQ10B	0[0,0]	0[0,0]	0[0,0]	0[0,0]	1[1,19]	7
hsa-miR-106b-5p	POLK	0[0,0]	0[0,0]	0[0,0]	0[0,0]	1[3,27]	7
hsa-miR-106b-5p	TNKS2	1[20,1454]	4[22,1710]	1[20,1454]	1[20,1454]	1[20,1454]	7
hsa-miR-106b-5p	SLC24A2	1[2,15]	1[2,15]	0[0,0]	0[0,0]	0[0,0]	7
hsa-miR-106b-5p	FBLN1	0[0,0]	0[0,0]	0[0,0]	0[0,0]	1[1,21]	7
hsa-miR-106b-5p	IQGAP2	0[0,0]	0[0,0]	0[0,0]	0[0,0]	1[6,70]	7
hsa-miR-106b-5p	SH3PXD2A	1[17,965]	4[19,997]	0[0,0]	1[17,965]	1[18,977]	7
hsa-miR-106b-5p	TNS1	1[2,48]	0[0,0]	0[0,0]	1[2,48]	1[2,48]	7
hsa-miR-106b-5p	GNB5	1[9,383]	4[9,386]	0[0,0]	0[0,0]	1[9,383]	7
hsa-miR-106b-5p	FZD1	0[0,0]	2[10,461]	0[0,0]	0[0,0]	1[9,457]	7
hsa-miR-106b-5p	MAGI3	0[0,0]	2[5,22]	0[0,0]	1[3,12]	1[3,12]	7
hsa-miR-106b-5p	EDNRA	0[0,0]	0[0,0]	1[2,39]	0[0,0]	0[0,0]	7
hsa-miR-106b-5p	GULP1	0[0,0]	0[0,0]	0[0,0]	0[0,0]	1[1,5]	7
hsa-miR-106b-5p	AKAP11	1[23,2552]	0[0,0]	0[0,0]	0[0,0]	0[0,0]	7
hsa-miR-106b-5p	FERMT2	0[0,0]	0[0,0]	0[0,0]	0[0,0]	2[7,708]	7
hsa-miR-106b-5p	CELF2	1[6,7]	14[13,245]	0[0,0]	0[0,0]	3[9,49]	7
hsa-miR-106b-5p	TBC1D20	2[21,910]	0[0,0]	0[0,0]	0[0,0]	2[22,934]	7
hsa-miR-106b-5p	TIPARP	0[0,0]	0[0,0]	0[0,0]	1[4,54]	1[5,62]	7
hsa-miR-106b-5p	TBC1D17	1[4,166]	0[0,0]	0[0,0]	0[0,0]	0[0,0]	7
hsa-miR-106b-5p	FAM65B	0[0,0]	0[0,0]	0[0,0]	0[0,0]	1[1,9]	7
hsa-miR-106b-5p	RAPH1	1[1,5]	0[0,0]	0[0,0]	1[1,5]	0[0,0]	7
hsa-miR-106b-5p	PTPRJ	1[2,0]	5[9,1670]	0[0,0]	1[2,0]	1[2,0]	7
hsa-miR-106b-5p	TMTC1	1[2,70]	0[0,0]	0[0,0]	0[0,0]	0[0,0]	7
hsa-miR-106b-5p	ABCA3	0[0,0]	0[0,0]	0[0,0]	0[0,0]	1[3,39]	7
hsa-miR-106b-5p	FLT1	1[2,0]	2[3,5]	0[0,0]	0[0,0]	1[2,0]	7
hsa-miR-106b-5p	CSF1	0[0,0]	3[8,118]	0[0,0]	0[0,0]	0[0,0]	7
hsa-miR-106b-5p	FEM1C	1[23,2192]	9[26,2561]	0[0,0]	1[23,2192]	1[23,2192]	7
hsa-miR-106b-5p	RNF149	0[0,0]	0[0,0]	0[0,0]	0[0,0]	1[7,340]	7
hsa-miR-106b-5p	MCFD2	0[0,0]	0[0,0]	1[6,5651]	0[0,0]	0[0,0]	7
hsa-miR-106b-5p	UBE2B	0[0,0]	0[0,0]	0[0,0]	0[0,0]	2[9,50]	7
hsa-miR-106b-5p	FBXW11	2[2,62]	6[5,1475]	0[0,0]	1[1,41]	2[3,69]	7
hsa-miR-106b-5p	FAT4	1[1,57]	2[2,109]	0[0,0]	0[0,0]	2[2,109]	7
hsa-miR-106b-5p	FAM102A	3[9,1899]	3[9,1899]	0[0,0]	2[8,1421]	1[2,130]	7
hsa-miR-106b-5p	PLEKHM3	0[0,0]	4[4,31]	0[0,0]	0[0,0]	0[0,0]	7
hsa-miR-106b-5p	MECP2	1[8,147]	8[14,358]	0[0,0]	1[8,147]	0[0,0]	7
hsa-miR-106b-5p	ST3GAL1	1[2,88]	1[2,88]	0[0,0]	0[0,0]	1[2,88]	7
hsa-miR-106b-5p	FAIM3	0[0,0]	0[0,0]	0[0,0]	0[0,0]	1[1,5]	7
hsa-miR-106b-5p	DAZAP2	0[0,0]	5[29,6842]	0[0,0]	1[17,649]	1[17,649]	7
hsa-miR-106b-5p	CDH13	0[0,0]	0[0,0]	1[1,31]	0[0,0]	0[0,0]	7
hsa-miR-106b-5p	CYLD	1[7,113]	0[0,0]	0[0,0]	0[0,0]	1[7,113]	7
hsa-miR-106b-5p	SNX12	0[0,0]	3[10,621]	0[0,0]	0[0,0]	0[0,0]	7
hsa-miR-106b-5p	CERCAM	0[0,0]	0[0,0]	0[0,0]	0[0,0]	1[6,447]	7
hsa-miR-106b-5p	SESN2	1[22,1874]	3[24,2551]	0[0,0]	0[0,0]	1[22,1874]	7
hsa-miR-106b-5p	APBB2	0[0,0]	1[3,65]	0[0,0]	0[0,0]	0[0,0]	7
hsa-miR-106b-5p	SSFA2	0[0,0]	4[12,2754]	0[0,0]	1[2,133]	1[2,133]	7
hsa-miR-106b-5p	C9orf21	0[0,0]	0[0,0]	0[0,0]	0[0,0]	1[5,274]	7
hsa-miR-106b-5p	PLXNC1	0[0,0]	0[0,0]	1[1,32]	0[0,0]	0[0,0]	7
hsa-miR-106b-5p	ZYG11B	0[0,0]	0[0,0]	0[0,0]	0[0,0]	2[17,377]	7
hsa-miR-106b-5p	PNPLA4	0[0,0]	0[0,0]	0[0,0]	0[0,0]	1[1,18]	7
hsa-miR-106b-5p	ARL1	1[12,1095]	0[0,0]	0[0,0]	1[12,1095]	1[12,1095]	7
hsa-miR-106b-5p	PCDHA13	1[2,87]	0[0,0]	0[0,0]	0[0,0]	2[2,106]	7
hsa-miR-106b-5p	BMP2	1[3,120]	4[4,1662]	0[0,0]	0[0,0]	1[4,497]	7
hsa-miR-106b-5p	PRRX1	1[1,8]	2[1,17]	0[0,0]	1[1,8]	2[1,17]	7
hsa-miR-106b-5p	KIF5B	0[0,0]	0[0,0]	0[0,0]	0[0,0]	1[6,123]	7
hsa-miR-106b-5p	ETV1	1[6,274]	5[7,1164]	0[0,0]	1[6,274]	2[6,672]	7
hsa-miR-106b-5p	NKIRAS1	1[25,1921]	1[25,1921]	0[0,0]	1[25,1921]	1[25,1937]	7
hsa-miR-106b-5p	RAB8B	0[0,0]	5[12,309]	0[0,0]	0[0,0]	0[0,0]	7
hsa-miR-106b-5p	TCEAL1	0[0,0]	0[0,0]	0[0,0]	0[0,0]	1[3,57]	7
hsa-miR-106b-5p	BTN3A2	0[0,0]	0[0,0]	0[0,0]	0[0,0]	1[6,108]	7
hsa-miR-106b-5p	OSR1	1[1,9]	1[1,9]	0[0,0]	1[1,9]	1[1,9]	7
hsa-miR-106b-5p	LXN	0[0,0]	0[0,0]	0[0,0]	0[0,0]	1[3,28]	7
hsa-miR-106b-5p	BNIP3L	1[4,251]	0[0,0]	0[0,0]	1[4,251]	1[4,251]	7
hsa-miR-106b-5p	SLMAP	0[0,0]	0[0,0]	0[0,0]	0[0,0]	1[4,78]	7
hsa-miR-106b-5p	PIK3R1	1[2,18]	2[5,46]	0[0,0]	1[2,18]	0[0,0]	7
hsa-miR-106b-5p	PRICKLE2	0[0,0]	0[0,0]	1[4,67]	0[0,0]	0[0,0]	7
hsa-miR-106b-5p	B3GNT1	0[0,0]	1[1,3]	0[0,0]	0[0,0]	0[0,0]	7
hsa-miR-106b-5p	GCNT4	0[0,0]	0[0,0]	0[0,0]	0[0,0]	1[2,54]	7
hsa-miR-106b-5p	MICA	0[0,0]	0[0,0]	0[0,0]	0[0,0]	2[15,308]	7
hsa-miR-106b-5p	MOSC2	0[0,0]	0[0,0]	0[0,0]	0[0,0]	1[4,7]	7
hsa-miR-106b-5p	MYL6	0[0,0]	0[0,0]	0[0,0]	0[0,0]	1[7,459]	7
hsa-miR-106b-5p	SEC14L1	0[0,0]	0[0,0]	0[0,0]	0[0,0]	1[5,199]	7
hsa-miR-106b-5p	HAS2	1[1,37]	1[1,37]	0[0,0]	1[1,37]	1[1,37]	7
hsa-miR-106b-5p	CEBPB	0[0,0]	0[0,0]	0[0,0]	0[0,0]	1[12,872]	7
hsa-miR-106b-5p	NFIC	0[0,0]	4[11,119]	0[0,0]	0[0,0]	0[0,0]	7
hsa-miR-106b-5p	PIP5K1B	0[0,0]	0[0,0]	0[0,0]	0[0,0]	1[3,24]	7
hsa-miR-106b-5p	MTMR3	2[6,110]	3[6,130]	0[0,0]	1[5,102]	1[5,102]	7
hsa-miR-106b-5p	INO80	0[0,0]	1[3,33]	0[0,0]	0[0,0]	0[0,0]	7
hsa-miR-106b-5p	WFS1	1[3,189]	0[0,0]	0[0,0]	1[3,189]	1[3,189]	7
hsa-miR-106b-5p	HBP1	1[21,3517]	5[23,6624]	0[0,0]	1[21,3517]	1[21,3517]	7
hsa-miR-106b-5p	AP4S1	0[0,0]	0[0,0]	0[0,0]	0[0,0]	1[5,45]	7
hsa-miR-106b-5p	NCKAP5	1[4,130]	5[4,1888]	0[0,0]	0[0,0]	2[4,1781]	7
hsa-miR-106b-5p	TNFAIP1	1[7,321]	4[8,330]	0[0,0]	1[7,321]	1[7,321]	7
hsa-miR-106b-5p	BICD2	1[17,750]	3[18,800]	0[0,0]	1[17,750]	2[19,813]	7
hsa-miR-106b-5p	ADAMTS1	0[0,0]	0[0,0]	0[0,0]	0[0,0]	1[7,37]	7
hsa-miR-106b-5p	PPP1R3B	1[7,151]	6[13,331]	0[0,0]	1[7,151]	1[7,151]	7
hsa-miR-106b-5p	MYLK	0[0,0]	0[0,0]	0[0,0]	0[0,0]	1[1,14]	7
hsa-miR-106b-5p	RORA	4[19,4156]	12[20,4384]	0[0,0]	0[0,0]	0[0,0]	7
hsa-miR-106b-5p	MARCH8	1[3,25]	1[3,25]	1[3,25]	1[3,25]	1[3,25]	7
hsa-miR-106b-5p	FBXO10	1[1,12]	4[4,63]	0[0,0]	0[0,0]	0[0,0]	7
hsa-miR-106b-5p	LAMA3	1[3,57]	1[3,57]	0[0,0]	1[3,57]	1[3,57]	7
hsa-miR-106b-5p	DDX3X	0[0,0]	0[0,0]	0[0,0]	0[0,0]	1[23,4895]	7
hsa-miR-106b-5p	C5orf41	2[13,1000]	0[0,0]	0[0,0]	0[0,0]	2[13,1000]	7
hsa-miR-106b-5p	MAP3K12	0[0,0]	1[8,73]	0[0,0]	0[0,0]	0[0,0]	7
hsa-miR-106b-5p	GPR176	0[0,0]	0[0,0]	0[0,0]	0[0,0]	1[6,88]	7
hsa-miR-106b-5p	ACSL4	1[18,904]	7[23,1484]	0[0,0]	1[18,904]	1[18,904]	7
hsa-miR-106b-5p	EHD3	1[6,92]	1[6,92]	0[0,0]	0[0,0]	1[6,92]	7
hsa-miR-106b-5p	ZCCHC14	0[0,0]	0[0,0]	0[0,0]	0[0,0]	1[2,153]	7
hsa-miR-106b-5p	GUCY1A3	0[0,0]	0[0,0]	0[0,0]	0[0,0]	1[8,557]	7
hsa-miR-106b-5p	MIER1	0[0,0]	7[13,262]	0[0,0]	0[0,0]	0[0,0]	7
hsa-miR-106b-5p	RHOF	0[0,0]	0[0,0]	0[0,0]	0[0,0]	1[1,23]	7
hsa-miR-106b-5p	NAP1L5	0[0,0]	0[0,0]	0[0,0]	0[0,0]	1[3,48]	7
hsa-miR-106b-5p	PRDM8	0[0,0]	0[0,0]	0[0,0]	0[0,0]	1[1,18]	7
hsa-miR-106b-5p	TLE4	1[3,21]	2[4,127]	1[3,21]	1[3,21]	1[3,21]	7
hsa-miR-106b-5p	SCAMP2	1[9,168]	0[0,0]	0[0,0]	1[9,168]	1[10,344]	7
hsa-miR-106b-5p	KAT2B	1[6,23]	1[6,23]	0[0,0]	0[0,0]	1[6,23]	7
hsa-miR-106b-5p	PPP1R12B	0[0,0]	0[0,0]	1[5,226]	0[0,0]	0[0,0]	7
hsa-miR-106b-5p	C20orf103	1[1,13]	0[0,0]	0[0,0]	0[0,0]	1[1,13]	7
hsa-miR-106b-5p	NBEAL1	1[1,1626]	0[0,0]	0[0,0]	0[0,0]	1[1,1626]	7
hsa-miR-106b-5p	THRA	1[6,59]	0[0,0]	0[0,0]	1[6,59]	1[6,59]	7
hsa-miR-106b-5p	F2R	1[13,112]	0[0,0]	1[13,112]	0[0,0]	1[13,112]	7
hsa-miR-106b-5p	SNURF	0[0,0]	0[0,0]	0[0,0]	0[0,0]	1[2,2]	7
hsa-miR-106b-5p	VLDLR	2[22,1577]	2[22,1572]	0[0,0]	2[22,1577]	2[22,1599]	7
hsa-miR-106b-5p	ZNF671	0[0,0]	0[0,0]	1[1,10]	0[0,0]	1[1,10]	7
hsa-miR-106b-5p	CCDC68	0[0,0]	0[0,0]	1[2,33]	0[0,0]	1[2,33]	7
hsa-miR-106b-5p	KIAA0240	1[1,8]	0[0,0]	0[0,0]	1[1,8]	1[4,49]	7
hsa-miR-106b-5p	UTRN	0[0,0]	0[0,0]	0[0,0]	0[0,0]	1[1,8]	7
hsa-miR-106b-5p	TSKU	0[0,0]	0[0,0]	0[0,0]	0[0,0]	1[7,989]	7
hsa-miR-106b-5p	TNIK	0[0,0]	0[0,0]	0[0,0]	0[0,0]	1[4,102]	7
hsa-miR-106b-5p	S1PR1	1[3,34]	6[11,333]	0[0,0]	0[0,0]	1[3,34]	7
hsa-miR-106b-5p	AP4E1	0[0,0]	0[0,0]	0[0,0]	0[0,0]	1[2,15]	7
hsa-miR-106b-5p	INPP5F	0[0,0]	0[0,0]	0[0,0]	0[0,0]	1[5,79]	7
hsa-miR-106b-5p	DOCK9	0[0,0]	0[0,0]	0[0,0]	0[0,0]	1[3,206]	7
hsa-miR-106b-5p	USP47	0[0,0]	0[0,0]	0[0,0]	0[0,0]	1[2,11]	7
hsa-miR-106b-5p	TEX2	0[0,0]	0[0,0]	0[0,0]	0[0,0]	1[3,71]	7
hsa-miR-106b-5p	NPC1	0[0,0]	0[0,0]	0[0,0]	0[0,0]	1[5,266]	7
hsa-miR-106b-5p	MCC	1[3,66]	0[0,0]	0[0,0]	0[0,0]	1[3,66]	7
hsa-miR-106b-5p	ARID4A	2[5,90]	7[5,147]	0[0,0]	2[5,90]	3[5,92]	7
hsa-miR-106b-5p	SUMF1	1[4,913]	2[5,946]	0[0,0]	1[4,913]	1[5,930]	7
hsa-miR-106b-5p	DUSP22	0[0,0]	0[0,0]	0[0,0]	0[0,0]	1[3,16]	7
hsa-miR-106b-5p	ZHX2	1[6,39]	1[6,39]	0[0,0]	1[6,39]	1[6,39]	7
hsa-miR-106b-5p	IL6ST	1[3,38]	0[0,0]	0[0,0]	0[0,0]	0[0,0]	7
hsa-miR-106b-5p	KLC1	0[0,0]	0[0,0]	0[0,0]	0[0,0]	1[8,409]	7
hsa-miR-106b-5p	MAP3K5	1[7,867]	2[7,894]	0[0,0]	1[7,867]	2[7,894]	7
hsa-miR-106b-5p	CYP4V2	0[0,0]	0[0,0]	0[0,0]	0[0,0]	1[2,17]	7
hsa-miR-106b-5p	CSDE1	0[0,0]	0[0,0]	0[0,0]	1[23,668]	1[24,692]	7
hsa-miR-106b-5p	C21orf63	0[0,0]	0[0,0]	0[0,0]	0[0,0]	1[1,272]	7
hsa-miR-106b-5p	RORC	1[1,48]	0[0,0]	0[0,0]	0[0,0]	1[1,48]	7
hsa-miR-106b-5p	ARSJ	1[7,354]	0[0,0]	0[0,0]	0[0,0]	1[8,363]	7
hsa-miR-106b-5p	FRMD6	1[10,231]	5[11,261]	0[0,0]	1[10,213]	1[11,233]	7
hsa-miR-106b-5p	EEA1	1[8,295]	5[11,1097]	0[0,0]	1[8,295]	1[8,295]	7
hsa-miR-106b-5p	C16orf72	1[1,13]	4[12,411]	0[0,0]	0[0,0]	1[1,13]	7
hsa-miR-106b-5p	IP6K1	1[3,32]	2[3,40]	1[2,9]	0[0,0]	1[4,33]	7
hsa-miR-106b-5p	SOX7	0[0,0]	0[0,0]	0[0,0]	0[0,0]	1[1,7]	7
hsa-miR-106b-5p	SEC23A	0[0,0]	0[0,0]	0[0,0]	0[0,0]	1[9,706]	7
hsa-miR-106b-5p	LHX6	1[1,7]	1[1,7]	0[0,0]	1[1,7]	1[1,7]	7
hsa-miR-106b-5p	EPS8	0[0,0]	0[0,0]	0[0,0]	0[0,0]	1[5,78]	7
hsa-miR-106b-5p	SOBP	1[8,45]	0[0,0]	0[0,0]	0[0,0]	1[8,45]	7
hsa-miR-106b-5p	TRIP10	1[12,615]	1[12,615]	0[0,0]	1[12,615]	1[12,615]	7
hsa-miR-106b-5p	EZH1	2[29,1685]	3[29,1685]	0[0,0]	2[29,1685]	2[29,1692]	7
hsa-miR-106b-5p	ERAP1	0[0,0]	0[0,0]	0[0,0]	0[0,0]	1[9,211]	7
hsa-miR-106b-5p	KIF1B	0[0,0]	0[0,0]	1[3,5]	0[0,0]	0[0,0]	7
hsa-miR-106b-5p	AAK1	2[18,715]	0[0,0]	0[0,0]	2[18,715]	0[0,0]	7
hsa-miR-106b-5p	ACOX1	0[0,0]	0[0,0]	0[0,0]	0[0,0]	1[2,15]	7
hsa-miR-106b-5p	RAB5B	2[26,3859]	8[30,5850]	1[25,3816]	2[26,3859]	2[26,4214]	7
hsa-miR-106b-5p	ZFYVE26	2[25,5228]	3[25,5228]	1[25,5194]	2[25,5228]	2[25,5265]	7
hsa-miR-106b-5p	ABCA1	1[4,235]	5[5,370]	1[4,235]	1[4,235]	1[4,235]	7
hsa-miR-106b-5p	ST6GALNAC3	1[1,3]	0[0,0]	0[0,0]	1[1,3]	1[1,3]	7
hsa-miR-106b-5p	RGL1	0[0,0]	3[13,385]	0[0,0]	0[0,0]	1[10,320]	7
hsa-miR-106b-5p	PCDHA3	1[2,87]	0[0,0]	0[0,0]	0[0,0]	2[2,106]	7
hsa-miR-106b-5p	CTNNB1	0[0,0]	0[0,0]	0[0,0]	0[0,0]	1[8,89]	7
hsa-miR-106b-5p	CHD9	2[7,707]	6[10,937]	0[0,0]	2[7,707]	2[8,712]	7
hsa-miR-106b-5p	FZD7	1[2,23]	1[2,23]	0[0,0]	0[0,0]	0[0,0]	7
hsa-miR-106b-5p	SEPT6	0[0,0]	0[0,0]	0[0,0]	0[0,0]	1[1,2]	7
hsa-miR-106b-5p	SNRPN	0[0,0]	0[0,0]	0[0,0]	0[0,0]	2[3,9]	7
hsa-miR-106b-5p	LDLRAP1	1[1,1]	2[2,12]	0[0,0]	1[1,1]	1[1,1]	7
hsa-miR-106b-5p	PAPSS2	0[0,0]	0[0,0]	0[0,0]	0[0,0]	1[2,14]	7
hsa-miR-106b-5p	ADIPOR1	0[0,0]	0[0,0]	1[2,192]	0[0,0]	0[0,0]	7
hsa-miR-106b-5p	SPTBN1	0[0,0]	2[8,698]	0[0,0]	0[0,0]	0[0,0]	7
hsa-miR-106b-5p	WDFY2	1[2,29]	0[0,0]	0[0,0]	0[0,0]	1[2,29]	7
hsa-miR-106b-5p	ARID5B	0[0,0]	0[0,0]	0[0,0]	0[0,0]	1[12,384]	7
hsa-miR-106b-5p	CNTNAP3	0[0,0]	0[0,0]	0[0,0]	0[0,0]	1[1,9]	7
hsa-miR-106b-5p	C15orf17	1[3,35]	0[0,0]	0[0,0]	0[0,0]	1[3,47]	7
hsa-miR-106b-5p	CRIM1	1[5,1650]	7[10,6160]	0[0,0]	1[5,1650]	1[5,1650]	7
hsa-miR-106b-5p	RAB11FIP2	0[0,0]	0[0,0]	1[1,27]	0[0,0]	0[0,0]	7
hsa-miR-106b-5p	QDPR	0[0,0]	0[0,0]	0[0,0]	0[0,0]	1[2,13]	7
hsa-miR-106b-5p	PAM	1[10,1730]	0[0,0]	1[3,692]	1[10,1730]	2[11,2446]	7
hsa-miR-106b-5p	FER	0[0,0]	0[0,0]	0[0,0]	0[0,0]	1[3,22]	7
hsa-miR-106b-5p	PTEN	1[6,94]	9[22,2143]	0[0,0]	1[6,94]	1[8,129]	7
hsa-miR-106b-5p	FAM13B	0[0,0]	5[13,716]	0[0,0]	0[0,0]	0[0,0]	7
hsa-miR-106b-5p	PDE4DIP	0[0,0]	0[0,0]	0[0,0]	0[0,0]	1[1,14]	7
hsa-miR-106b-5p	WASF3	1[3,43]	0[0,0]	0[0,0]	0[0,0]	1[3,57]	7
hsa-miR-106b-5p	RORB	0[0,0]	0[0,0]	0[0,0]	0[0,0]	1[1,1]	7
hsa-miR-106b-5p	CCND2	1[10,57]	4[22,635]	0[0,0]	1[10,57]	1[17,119]	6
hsa-miR-106b-5p	ZRANB1	1[6,405]	0[0,0]	0[0,0]	1[6,405]	1[6,405]	6
hsa-miR-106b-5p	C3orf70	1[2,0]	2[3,15]	0[0,0]	0[0,0]	1[2,0]	6
hsa-miR-106b-5p	PCDHAC2	1[2,87]	0[0,0]	0[0,0]	0[0,0]	2[2,106]	6
hsa-miR-106b-5p	C2CD2	2[11,156]	2[11,156]	0[0,0]	0[0,0]	2[11,156]	6
hsa-miR-106b-5p	ZFP91	2[15,425]	5[17,472]	0[0,0]	2[15,425]	2[15,499]	6
hsa-miR-106b-5p	KTN1	0[0,0]	0[0,0]	0[0,0]	0[0,0]	1[1,7]	6
hsa-miR-106b-5p	SGK269	0[0,0]	0[0,0]	2[8,251]	1[8,238]	1[8,238]	6
hsa-miR-106b-5p	SLK	0[0,0]	0[0,0]	1[6,610]	0[0,0]	1[6,610]	6
hsa-miR-106b-5p	FKBP5	0[0,0]	0[0,0]	0[0,0]	1[2,64]	1[2,64]	6
hsa-miR-106b-5p	COL4A5	0[0,0]	0[0,0]	0[0,0]	0[0,0]	1[2,197]	6
hsa-miR-106b-5p	ZAK	0[0,0]	0[0,0]	0[0,0]	0[0,0]	1[2,128]	6
hsa-miR-106b-5p	PLSCR4	2[5,266]	0[0,0]	1[3,212]	1[5,54]	2[5,266]	6
hsa-miR-106b-5p	KATNAL1	0[0,0]	0[0,0]	0[0,0]	0[0,0]	3[25,2856]	6
hsa-miR-106b-5p	NFAT5	1[26,1400]	13[26,3679]	2[3,46]	1[26,1400]	1[26,1440]	6
hsa-miR-106b-5p	ANKH	1[17,1446]	0[0,0]	0[0,0]	0[0,0]	1[17,1446]	6
hsa-miR-106b-5p	KLF12	1[2,39]	8[8,193]	1[1,8]	1[2,39]	0[0,0]	6
hsa-miR-106b-5p	BCL6	0[0,0]	3[2,401]	0[0,0]	0[0,0]	1[2,44]	6
hsa-miR-106b-5p	C6orf35	0[0,0]	0[0,0]	0[0,0]	0[0,0]	1[10,325]	6
hsa-miR-106b-5p	ETV5	0[0,0]	0[0,0]	0[0,0]	0[0,0]	1[1,11]	6
hsa-miR-106b-5p	EIF4G2	1[16,6880]	1[16,6880]	0[0,0]	1[16,6880]	1[16,6880]	6
hsa-miR-106b-5p	SLC48A1	1[6,426]	0[0,0]	0[0,0]	0[0,0]	1[1,2]	6
hsa-miR-106b-5p	ARRDC3	0[0,0]	0[0,0]	1[2,123]	0[0,0]	0[0,0]	6
hsa-miR-106b-5p	TAOK2	1[13,263]	1[13,263]	0[0,0]	1[13,263]	1[13,269]	6
hsa-miR-106b-5p	SMAD4	1[13,423]	3[15,498]	0[0,0]	0[0,0]	1[13,423]	6
hsa-miR-106b-5p	METTL14	0[0,0]	0[0,0]	0[0,0]	0[0,0]	1[5,99]	6
hsa-miR-106b-5p	NTN4	1[2,723]	6[4,1539]	0[0,0]	1[2,723]	2[4,1224]	6
hsa-miR-106b-5p	ZFPM2	1[2,11]	1[2,11]	0[0,0]	1[2,11]	1[3,16]	6
hsa-miR-106b-5p	HEY2	0[0,0]	0[0,0]	0[0,0]	0[0,0]	2[4,32]	6
hsa-miR-106b-5p	FAM160B1	1[12,912]	0[0,0]	0[0,0]	0[0,0]	1[12,912]	6
hsa-miR-106b-5p	MTF1	1[13,449]	8[17,1792]	0[0,0]	1[13,449]	1[13,449]	6
hsa-miR-106b-5p	BNIP2	1[27,2397]	4[27,3312]	1[27,2397]	1[27,2397]	3[28,2641]	6
hsa-miR-106b-5p	GPR137B	1[23,1191]	3[23,1284]	0[0,0]	0[0,0]	2[23,1299]	6
hsa-miR-106b-5p	SNAP23	0[0,0]	0[0,0]	0[0,0]	0[0,0]	1[7,179]	6
hsa-miR-106b-5p	FAM168A	1[5,213]	1[5,213]	0[0,0]	0[0,0]	0[0,0]	6
hsa-miR-106b-5p	RAB3GAP1	0[0,0]	0[0,0]	1[3,34]	0[0,0]	0[0,0]	6
hsa-miR-106b-5p	KLRAQ1	1[8,164]	0[0,0]	0[0,0]	0[0,0]	1[8,164]	6
hsa-miR-106b-5p	ITPKB	1[8,154]	0[0,0]	1[7,80]	0[0,0]	2[12,234]	6
hsa-miR-106b-5p	SLC16A12	0[0,0]	1[1,8]	0[0,0]	0[0,0]	0[0,0]	6
hsa-miR-106b-5p	RUFY2	1[16,435]	3[22,2154]	0[0,0]	1[16,435]	2[22,1047]	6
hsa-miR-106b-5p	KCNN2	0[0,0]	0[0,0]	0[0,0]	0[0,0]	1[2,17]	6
hsa-miR-106b-5p	HSPA8	1[26,14271]	0[0,0]	0[0,0]	1[26,14271]	2[27,14451]	6
hsa-miR-106b-5p	FOXJ2	1[8,133]	1[8,133]	0[0,0]	1[8,133]	1[9,145]	6
hsa-miR-106b-5p	FTSJD1	1[5,516]	0[0,0]	1[6,523]	0[0,0]	2[10,923]	6
hsa-miR-106b-5p	ADAMTS5	1[6,0]	4[7,145]	0[0,0]	0[0,0]	0[0,0]	6
hsa-miR-106b-5p	ARHGEF10	1[3,575]	0[0,0]	1[1,20]	1[3,575]	1[3,575]	6
hsa-miR-106b-5p	CTAGE5	0[0,0]	0[0,0]	0[0,0]	0[0,0]	1[1,23]	6
hsa-miR-106b-5p	RGMB	1[16,2142]	0[0,0]	0[0,0]	1[16,2142]	1[16,2142]	6
hsa-miR-106b-5p	TAGAP	1[1,8]	0[0,0]	0[0,0]	0[0,0]	1[1,8]	6
hsa-miR-106b-5p	HIF1A	1[12,2883]	3[25,5816]	0[0,0]	1[12,2883]	1[12,2883]	6
hsa-miR-106b-5p	MOB2	0[0,0]	1[8,108]	0[0,0]	0[0,0]	0[0,0]	6
hsa-miR-106b-5p	FBXL7	0[0,0]	0[0,0]	0[0,0]	0[0,0]	1[1,99]	6
hsa-miR-106b-5p	RBM24	1[1,234]	0[0,0]	0[0,0]	0[0,0]	0[0,0]	6
hsa-miR-106b-5p	QKI	1[16,896]	15[24,1910]	2[10,697]	1[16,896]	1[16,896]	6
hsa-miR-106b-5p	RELL1	1[5,53]	4[8,103]	0[0,0]	1[5,53]	1[7,216]	6
hsa-miR-106b-5p	APP	1[14,5576]	5[23,6908]	1[15,5581]	1[14,5576]	2[17,5616]	6
hsa-miR-106b-5p	RABEP1	1[4,31]	5[7,96]	0[0,0]	2[6,75]	3[10,88]	6
hsa-miR-106b-5p	GNPDA2	1[9,218]	0[0,0]	0[0,0]	2[9,266]	2[11,280]	6
hsa-miR-106b-5p	DSTYK	1[23,2243]	5[23,2293]	1[3,246]	0[0,0]	0[0,0]	6
hsa-miR-106b-5p	ZNF25	1[1,6]	1[1,6]	1[1,6]	0[0,0]	1[1,6]	6
hsa-miR-106b-5p	ATMIN	0[0,0]	0[0,0]	0[0,0]	0[0,0]	1[4,84]	6
hsa-miR-106b-5p	IRF8	0[0,0]	0[0,0]	0[0,0]	0[0,0]	1[1,11]	6
hsa-miR-106b-5p	BLZF1	0[0,0]	0[0,0]	0[0,0]	0[0,0]	1[3,8]	6
hsa-miR-106b-5p	NFE2L2	0[0,0]	0[0,0]	0[0,0]	0[0,0]	1[8,353]	6
hsa-miR-106b-5p	SLC1A2	0[0,0]	1[1,7]	0[0,0]	0[0,0]	0[0,0]	6
hsa-miR-106b-5p	P2RX4	1[4,13]	1[4,13]	0[0,0]	0[0,0]	1[4,13]	6
hsa-miR-106b-5p	RB1	0[0,0]	0[0,0]	1[1,12]	0[0,0]	0[0,0]	6
hsa-miR-106b-5p	MPDZ	1[5,89]	4[6,123]	0[0,0]	0[0,0]	1[5,89]	6
hsa-miR-106b-5p	RGNEF	1[1,8]	0[0,0]	0[0,0]	0[0,0]	1[1,8]	6
hsa-miR-106b-5p	ZNF689	0[0,0]	0[0,0]	0[0,0]	0[0,0]	1[1,1]	6
hsa-miR-106b-5p	CCNA1	0[0,0]	0[0,0]	0[0,0]	0[0,0]	1[1,14]	6
hsa-miR-106b-5p	BTN3A1	0[0,0]	0[0,0]	1[11,348]	0[0,0]	1[11,348]	6
hsa-miR-106b-5p	PLDN	0[0,0]	0[0,0]	0[0,0]	0[0,0]	1[6,317]	6
hsa-miR-106b-5p	PCMTD1	1[12,403]	0[0,0]	0[0,0]	0[0,0]	1[14,403]	6
hsa-miR-106b-5p	FAM126B	2[9,155]	6[10,232]	0[0,0]	2[9,155]	0[0,0]	6
hsa-miR-106b-5p	REV3L	0[0,0]	4[28,2736]	0[0,0]	0[0,0]	2[20,931]	6
hsa-miR-106b-5p	RPS6KA3	1[2,252]	7[12,1052]	0[0,0]	1[2,252]	0[0,0]	6
hsa-miR-106b-5p	RASSF2	0[0,0]	1[13,264]	0[0,0]	0[0,0]	0[0,0]	6
hsa-miR-106b-5p	DENND4A	0[0,0]	0[0,0]	0[0,0]	0[0,0]	1[3,64]	6
hsa-miR-106b-5p	CARD8	0[0,0]	0[0,0]	0[0,0]	0[0,0]	1[10,190]	6
hsa-miR-106b-5p	SC4MOL	1[24,14440]	0[0,0]	0[0,0]	0[0,0]	1[25,14460]	6
hsa-miR-106b-5p	FYN	0[0,0]	2[9,120]	0[0,0]	0[0,0]	0[0,0]	6
hsa-miR-106b-5p	PTHLH	1[4,53]	1[4,53]	1[4,53]	1[4,53]	1[4,53]	6
hsa-miR-106b-5p	SPG20	1[7,213]	0[0,0]	1[7,213]	0[0,0]	1[7,213]	6
hsa-miR-106b-5p	SDCCAG8	0[0,0]	0[0,0]	0[0,0]	0[0,0]	1[1,16]	6
hsa-miR-106b-5p	PRDM6	0[0,0]	1[2,17]	1[6,106]	0[0,0]	1[6,106]	6
hsa-miR-106b-5p	DIP2C	1[6,189]	2[6,192]	0[0,0]	0[0,0]	0[0,0]	6
hsa-miR-106b-5p	RDX	0[0,0]	5[6,279]	0[0,0]	0[0,0]	1[6,525]	6
hsa-miR-106b-5p	FAM45B	0[0,0]	0[0,0]	1[4,47]	0[0,0]	1[4,47]	6
hsa-miR-106b-5p	MAST3	1[1,13]	3[3,47]	0[0,0]	0[0,0]	1[1,13]	6
hsa-miR-106b-5p	PPP3CA	0[0,0]	8[8,901]	0[0,0]	1[2,13]	3[6,178]	6
hsa-miR-106b-5p	ANKRD12	1[3,68]	0[0,0]	0[0,0]	1[3,68]	1[3,68]	6
hsa-miR-106b-5p	PCDH10	0[0,0]	1[7,328]	0[0,0]	0[0,0]	0[0,0]	6
hsa-miR-106b-5p	RUFY1	0[0,0]	0[0,0]	0[0,0]	0[0,0]	1[4,65]	6
hsa-miR-106b-5p	WHAMML2	0[0,0]	0[0,0]	0[0,0]	0[0,0]	1[1,6]	6
hsa-miR-106b-5p	SLC39A9	1[2,24]	0[0,0]	0[0,0]	0[0,0]	1[3,58]	6
hsa-miR-106b-5p	LRP11	0[0,0]	0[0,0]	0[0,0]	0[0,0]	1[2,29]	6
hsa-miR-106b-5p	GJA1	0[0,0]	0[0,0]	0[0,0]	1[1,8]	2[2,23]	6
hsa-miR-106b-5p	BMP6	0[0,0]	0[0,0]	0[0,0]	0[0,0]	2[7,692]	6
hsa-miR-106b-5p	RRAGD	2[20,570]	5[21,762]	0[0,0]	1[8,27]	2[22,644]	6
hsa-miR-106b-5p	GIT2	1[10,226]	0[0,0]	0[0,0]	0[0,0]	1[10,226]	6
hsa-miR-106b-5p	TCF7L2	0[0,0]	0[0,0]	1[3,350]	0[0,0]	0[0,0]	6
hsa-miR-106b-5p	CLIC4	0[0,0]	0[0,0]	1[9,291]	0[0,0]	0[0,0]	6
hsa-miR-106b-5p	TRAM1	0[0,0]	0[0,0]	0[0,0]	0[0,0]	1[2,15]	6
hsa-miR-106b-5p	CEP120	1[17,662]	5[24,2197]	0[0,0]	0[0,0]	1[17,662]	6
hsa-miR-106b-5p	MBD5	1[1,21]	1[1,21]	0[0,0]	0[0,0]	2[2,28]	6
hsa-miR-106b-5p	FAM8A1	0[0,0]	0[0,0]	0[0,0]	0[0,0]	2[6,29]	6
hsa-miR-106b-5p	MAPK9	1[5,16]	1[5,16]	1[6,32]	1[5,16]	1[6,32]	6
hsa-miR-106b-5p	SAR1A	0[0,0]	0[0,0]	1[3,72]	0[0,0]	1[3,72]	6
hsa-miR-106b-5p	KCNJ8	1[1,11]	0[0,0]	0[0,0]	1[1,11]	1[1,11]	6
hsa-miR-106b-5p	GLIS3	1[1,356]	2[1,356]	0[0,0]	1[1,356]	1[1,356]	6
hsa-miR-106b-5p	UBAP1	0[0,0]	0[0,0]	0[0,0]	0[0,0]	1[7,71]	6
hsa-miR-106b-5p	SCD5	1[3,158]	0[0,0]	0[0,0]	0[0,0]	1[3,158]	6
hsa-miR-106b-5p	RNF38	1[6,211]	8[20,1018]	0[0,0]	1[6,211]	1[7,352]	6
hsa-miR-106b-5p	IFIT1	0[0,0]	0[0,0]	0[0,0]	0[0,0]	1[2,76]	6
hsa-miR-106b-5p	ZNF791	0[0,0]	0[0,0]	0[0,0]	0[0,0]	1[7,120]	6
hsa-miR-106b-5p	BHLHE22	0[0,0]	0[0,0]	0[0,0]	0[0,0]	1[2,71]	6
hsa-miR-106b-5p	AFF1	1[5,62]	0[0,0]	0[0,0]	1[5,62]	1[5,62]	6
hsa-miR-106b-5p	KLHL20	1[23,2512]	3[23,2534]	0[0,0]	1[23,2512]	1[23,2512]	6
hsa-miR-106b-5p	HEBP1	0[0,0]	0[0,0]	0[0,0]	0[0,0]	1[2,179]	6
hsa-miR-106b-5p	TTC9	1[12,318]	2[12,333]	0[0,0]	1[12,318]	1[13,331]	6
hsa-miR-106b-5p	TCF4	1[9,845]	6[12,961]	0[0,0]	2[10,868]	2[11,874]	6
hsa-miR-106b-5p	BACH2	0[0,0]	0[0,0]	1[1,9]	0[0,0]	0[0,0]	6
hsa-miR-106b-5p	STXBP5	1[8,233]	0[0,0]	0[0,0]	0[0,0]	1[15,338]	6
hsa-miR-106b-5p	STK17B	3[10,255]	0[0,0]	0[0,0]	1[7,246]	4[21,1298]	6
hsa-miR-106b-5p	NR2F2	0[0,0]	3[22,10401]	0[0,0]	0[0,0]	0[0,0]	6
hsa-miR-106b-5p	ANKRD50	2[5,58]	4[11,253]	0[0,0]	2[5,58]	2[5,58]	6
hsa-miR-106b-5p	GNAI1	0[0,0]	0[0,0]	0[0,0]	0[0,0]	1[3,81]	6
hsa-miR-106b-5p	FURIN	2[9,499]	2[9,499]	0[0,0]	1[4,56]	2[8,539]	6
hsa-miR-106b-5p	PPP1R2	0[0,0]	0[0,0]	1[1,9]	0[0,0]	0[0,0]	6
hsa-miR-106b-5p	HIAT1	0[0,0]	4[18,2251]	0[0,0]	0[0,0]	1[9,1169]	6
hsa-miR-106b-5p	PTENP1	0[0,0]	0[0,0]	0[0,0]	0[0,0]	1[2,31]	6
hsa-miR-106b-5p	ITGA1	0[0,0]	0[0,0]	0[0,0]	0[0,0]	1[1,14]	6
hsa-miR-106b-5p	UGCG	0[0,0]	0[0,0]	0[0,0]	0[0,0]	1[4,2787]	6
hsa-miR-106b-5p	FAM46C	1[21,1561]	7[21,1786]	1[1,1]	1[21,1561]	1[21,1561]	6
hsa-miR-106b-5p	NR4A2	1[2,542]	4[2,765]	0[0,0]	1[2,542]	3[2,612]	6
hsa-miR-106b-5p	TRIP11	1[5,810]	5[13,906]	0[0,0]	1[5,810]	1[5,810]	6
hsa-miR-106b-5p	MAMLD1	0[0,0]	0[0,0]	1[1,12]	0[0,0]	0[0,0]	6
hsa-miR-106b-5p	SEPT2	1[18,1274]	0[0,0]	0[0,0]	0[0,0]	1[18,1274]	6
hsa-miR-106b-5p	VASP	1[4,93]	1[4,93]	0[0,0]	0[0,0]	1[4,93]	6
hsa-miR-106b-5p	FAM160B2	0[0,0]	0[0,0]	0[0,0]	0[0,0]	1[2,90]	6
hsa-miR-106b-5p	PBLD	0[0,0]	0[0,0]	0[0,0]	0[0,0]	1[1,11]	6
hsa-miR-106b-5p	FMNL3	1[2,39]	0[0,0]	0[0,0]	0[0,0]	0[0,0]	6
hsa-miR-106b-5p	RB1	1[24,1212]	2[24,1492]	0[0,0]	1[24,1212]	1[25,1221]	6
hsa-miR-106b-5p	ROCK2	0[0,0]	0[0,0]	0[0,0]	0[0,0]	1[1,32]	6
hsa-miR-106b-5p	ZFYVE16	0[0,0]	0[0,0]	0[0,0]	0[0,0]	1[11,183]	6
hsa-miR-106b-5p	MAP3K14	2[9,588]	4[9,605]	0[0,0]	1[8,510]	1[9,517]	6
hsa-miR-106b-5p	RARB	1[1,2]	4[4,26]	0[0,0]	0[0,0]	1[1,2]	6
hsa-miR-106b-5p	ARHGAP5	0[0,0]	0[0,0]	0[0,0]	0[0,0]	1[4,144]	6
hsa-miR-106b-5p	NEK9	1[1,5]	2[4,20]	0[0,0]	0[0,0]	1[1,5]	6
hsa-miR-106b-5p	FGD4	2[9,857]	0[0,0]	1[10,368]	1[9,359]	2[10,866]	6
hsa-miR-106b-5p	TESC	0[0,0]	0[0,0]	0[0,0]	0[0,0]	1[1,13]	6
hsa-miR-106b-5p	ADAM9	1[13,2234]	3[13,2518]	0[0,0]	1[13,2234]	2[13,2518]	6
hsa-miR-106b-5p	TMEM64	1[13,1872]	9[20,3904]	0[0,0]	1[13,1872]	2[17,1983]	6
hsa-miR-106b-5p	SGTB	1[27,3129]	0[0,0]	0[0,0]	1[27,3129]	1[27,3129]	6
hsa-miR-106b-5p	CTSS	0[0,0]	0[0,0]	0[0,0]	0[0,0]	2[7,216]	6
hsa-miR-106b-5p	TYRP1	0[0,0]	0[0,0]	0[0,0]	0[0,0]	1[1,5]	6
hsa-miR-106b-5p	EPHA4	2[25,4509]	4[25,4514]	0[0,0]	2[25,4509]	2[25,4509]	6
hsa-miR-106b-5p	OSMR	0[0,0]	0[0,0]	0[0,0]	0[0,0]	1[2,311]	6
hsa-miR-106b-5p	C8orf4	0[0,0]	0[0,0]	1[2,1227]	0[0,0]	1[2,152]	6
hsa-miR-106b-5p	MGAT2	0[0,0]	0[0,0]	0[0,0]	0[0,0]	1[5,84]	6
hsa-miR-106b-5p	SSH1	1[2,70]	5[8,254]	0[0,0]	0[0,0]	1[2,70]	6
hsa-miR-106b-5p	TBX3	1[4,57]	2[6,134]	0[0,0]	1[4,57]	1[4,57]	6
hsa-miR-106b-5p	ECE1	0[0,0]	0[0,0]	0[0,0]	0[0,0]	1[7,94]	6
hsa-miR-106b-5p	PAFAH2	1[3,68]	0[0,0]	1[3,68]	0[0,0]	1[3,68]	6
hsa-miR-106b-5p	HPS5	1[4,40]	0[0,0]	0[0,0]	1[4,40]	1[4,40]	6
hsa-miR-106b-5p	ACTR1A	1[3,3]	1[3,3]	0[0,0]	0[0,0]	1[6,34]	6
hsa-miR-106b-5p	RNF6	1[5,850]	2[5,918]	0[0,0]	1[5,850]	1[5,850]	6
hsa-miR-106b-5p	TGFBI	0[0,0]	0[0,0]	0[0,0]	0[0,0]	1[2,345]	6
hsa-miR-106b-5p	MKX	0[0,0]	0[0,0]	0[0,0]	0[0,0]	1[2,57]	6
hsa-miR-106b-5p	CREB5	1[7,144]	4[9,161]	0[0,0]	1[7,144]	1[7,144]	6
hsa-miR-106b-5p	ATG2B	1[7,3571]	0[0,0]	1[8,3576]	0[0,0]	1[8,3576]	6
hsa-miR-106b-5p	FAM45B	0[0,0]	0[0,0]	1[2,22]	0[0,0]	1[2,22]	6
hsa-miR-106b-5p	SEMA7A	1[25,13954]	2[25,14171]	0[0,0]	0[0,0]	1[25,13954]	6
hsa-miR-106b-5p	C8orf34	0[0,0]	0[0,0]	0[0,0]	0[0,0]	1[1,8]	6
hsa-miR-106b-5p	PRKCE	0[0,0]	0[0,0]	1[1,39]	0[0,0]	0[0,0]	6
hsa-miR-106b-5p	TBCEL	0[0,0]	0[0,0]	1[3,1]	0[0,0]	2[11,83]	6
hsa-miR-106b-5p	ATXN1L	2[21,3408]	4[24,3670]	0[0,0]	0[0,0]	1[19,3408]	6
hsa-miR-106b-5p	SMAD6	1[7,2790]	0[0,0]	0[0,0]	1[7,2790]	1[9,2791]	6
hsa-miR-106b-5p	GOLGA2	0[0,0]	0[0,0]	0[0,0]	0[0,0]	1[1,5]	6
hsa-miR-106b-5p	TBC1D9	2[13,1820]	2[13,1820]	0[0,0]	1[10,1783]	2[14,1840]	6
hsa-miR-106b-5p	FAM82A2	0[0,0]	0[0,0]	0[0,0]	0[0,0]	2[17,3609]	6
hsa-miR-106b-5p	PRKAB2	0[0,0]	0[0,0]	0[0,0]	0[0,0]	1[7,281]	6
hsa-miR-106b-5p	PRDM2	1[8,987]	5[11,1191]	0[0,0]	0[0,0]	3[9,1488]	6
hsa-miR-106b-5p	RAB11FIP1	1[19,826]	5[20,1377]	1[2,142]	1[19,826]	1[19,826]	6
hsa-miR-106b-5p	PRR15	1[5,19]	1[5,19]	1[5,19]	0[0,0]	1[6,168]	6
hsa-miR-106b-5p	KAL1	0[0,0]	0[0,0]	0[0,0]	0[0,0]	1[1,8]	6
hsa-miR-106b-5p	RICH2	0[0,0]	0[0,0]	1[4,0]	0[0,0]	1[4,0]	6
hsa-miR-106b-5p	PIGK	0[0,0]	0[0,0]	1[4,383]	0[0,0]	0[0,0]	6
hsa-miR-106b-5p	ITGA4	1[2,29]	0[0,0]	0[0,0]	1[2,29]	1[2,29]	6
hsa-miR-106b-5p	DUSP18	0[0,0]	0[0,0]	0[0,0]	0[0,0]	1[7,101]	6
hsa-miR-106b-5p	IFT57	0[0,0]	0[0,0]	0[0,0]	0[0,0]	1[1,2]	6
hsa-miR-106b-5p	CAMSAP1L1	0[0,0]	0[0,0]	1[10,626]	0[0,0]	0[0,0]	6
hsa-miR-106b-5p	FAM178A	0[0,0]	0[0,0]	1[6,11]	0[0,0]	1[2,8]	6
hsa-miR-106b-5p	PHF1	1[7,113]	0[0,0]	0[0,0]	1[7,113]	1[7,113]	6
hsa-miR-106b-5p	C16orf52	1[8,286]	6[13,703]	0[0,0]	0[0,0]	0[0,0]	6
hsa-miR-106b-5p	CD46	0[0,0]	0[0,0]	0[0,0]	0[0,0]	1[11,9982]	6
hsa-miR-106b-5p	SEPT8	0[0,0]	0[0,0]	0[0,0]	0[0,0]	1[3,20]	6
hsa-miR-106b-5p	PLEKHA3	2[12,99]	4[15,283]	0[0,0]	2[12,99]	2[12,99]	6
hsa-miR-106b-5p	DOCK4	1[1,2]	0[0,0]	1[1,2]	1[1,2]	2[1,8]	6
hsa-miR-106b-5p	MATN3	0[0,0]	0[0,0]	0[0,0]	0[0,0]	1[2,13]	6
hsa-miR-106b-5p	CEP68	0[0,0]	0[0,0]	0[0,0]	0[0,0]	1[2,102]	6
hsa-miR-106b-5p	NHS	1[2,33]	2[2,41]	0[0,0]	0[0,0]	0[0,0]	6
hsa-miR-106b-5p	ERBB2IP	0[0,0]	0[0,0]	0[0,0]	1[3,190]	3[16,721]	6
hsa-miR-106b-5p	MKL2	1[3,2]	0[0,0]	0[0,0]	0[0,0]	0[0,0]	6
hsa-miR-106b-5p	EPHA5	1[1,16]	2[1,42]	0[0,0]	1[1,16]	2[1,42]	6
hsa-miR-106b-5p	OPA3	0[0,0]	0[0,0]	0[0,0]	0[0,0]	1[2,0]	6
hsa-miR-106b-5p	PCDHA4	1[2,87]	0[0,0]	0[0,0]	0[0,0]	2[2,106]	6
hsa-miR-106b-5p	ATL3	1[9,3237]	2[9,4703]	1[14,3277]	0[0,0]	1[14,3277]	6
hsa-miR-106b-5p	OCIAD1	0[0,0]	0[0,0]	0[0,0]	0[0,0]	1[9,79]	6
hsa-miR-106b-5p	CPS1	0[0,0]	0[0,0]	1[5,8905]	0[0,0]	0[0,0]	6
hsa-miR-106b-5p	ZC3H12C	2[18,1410]	7[19,2218]	0[0,0]	2[18,1410]	1[8,726]	6
hsa-miR-106b-5p	ZNF295	1[5,3]	0[0,0]	1[9,30]	0[0,0]	1[9,30]	6
hsa-miR-106b-5p	PDE4D	0[0,0]	0[0,0]	1[2,264]	0[0,0]	0[0,0]	6
hsa-miR-106b-5p	WDR37	2[10,330]	4[12,2005]	0[0,0]	1[9,316]	1[10,490]	6
hsa-miR-106b-5p	ABCD2	0[0,0]	0[0,0]	1[2,29]	0[0,0]	1[2,29]	6
hsa-miR-106b-5p	FOXF2	0[0,0]	0[0,0]	0[0,0]	0[0,0]	2[12,1334]	6
hsa-miR-106b-5p	TANC1	1[11,1522]	5[14,2109]	1[3,77]	1[11,1522]	2[12,1536]	6
hsa-miR-106b-5p	MAP3K8	1[1,36]	3[1,101]	0[0,0]	1[1,36]	1[1,36]	6
hsa-miR-106b-5p	IL17RD	1[1,10]	3[2,55]	0[0,0]	0[0,0]	0[0,0]	6
hsa-miR-106b-5p	RAPGEF1	1[1,3]	0[0,0]	0[0,0]	0[0,0]	0[0,0]	6
hsa-miR-106b-5p	ZFYVE20	2[16,645]	3[17,859]	0[0,0]	1[11,502]	0[0,0]	6
hsa-miR-106b-5p	STK17A	0[0,0]	0[0,0]	0[0,0]	0[0,0]	1[2,15]	5
hsa-miR-106b-5p	MMP24	1[2,173]	1[2,173]	1[2,173]	1[2,173]	1[2,173]	5
hsa-miR-106b-5p	HIP1R	0[0,0]	0[0,0]	0[0,0]	0[0,0]	1[1,10]	5
hsa-miR-106b-5p	P2RY10	0[0,0]	0[0,0]	0[0,0]	0[0,0]	1[1,9]	5
hsa-miR-106b-5p	LYRM1	0[0,0]	0[0,0]	0[0,0]	0[0,0]	2[3,29]	5
hsa-miR-106b-5p	PREX1	1[3,21]	1[3,21]	0[0,0]	0[0,0]	1[3,21]	5
hsa-miR-106b-5p	FGF5	1[2,21]	0[0,0]	0[0,0]	0[0,0]	1[2,21]	5
hsa-miR-106b-5p	PGBD5	0[0,0]	1[1,1]	0[0,0]	0[0,0]	0[0,0]	5
hsa-miR-106b-5p	RUNX1	1[8,132]	5[12,992]	1[8,132]	1[8,132]	1[8,132]	5
hsa-miR-106b-5p	OTUD4	0[0,0]	13[20,4293]	0[0,0]	1[1,1]	1[1,1]	5
hsa-miR-106b-5p	SLC22A23	1[8,55]	2[9,61]	1[8,61]	0[0,0]	1[8,61]	5
hsa-miR-106b-5p	SIRT1	0[0,0]	0[0,0]	0[0,0]	0[0,0]	1[2,25]	5
hsa-miR-106b-5p	SLC36A1	1[13,1252]	4[13,1301]	1[14,1258]	0[0,0]	0[0,0]	5
hsa-miR-106b-5p	HIVEP2	0[0,0]	0[0,0]	0[0,0]	0[0,0]	1[12,160]	5
hsa-miR-106b-5p	SKIL	0[0,0]	3[21,1534]	0[0,0]	0[0,0]	1[1,30]	5
hsa-miR-106b-5p	PBX3	1[3,58]	2[5,75]	0[0,0]	1[3,58]	2[5,75]	5
hsa-miR-106b-5p	BAHD1	1[4,33]	1[4,33]	0[0,0]	1[4,33]	1[4,33]	5
hsa-miR-106b-5p	ZNF134	0[0,0]	0[0,0]	0[0,0]	0[0,0]	1[12,322]	5
hsa-miR-106b-5p	NBEA	1[4,21]	3[4,37]	0[0,0]	1[4,21]	1[5,26]	5
hsa-miR-106b-5p	SPTY2D1	1[9,166]	3[13,244]	0[0,0]	1[9,166]	1[9,166]	5
hsa-miR-106b-5p	FAM73A	0[0,0]	0[0,0]	1[1,49]	0[0,0]	0[0,0]	5
hsa-miR-106b-5p	DSP	0[0,0]	0[0,0]	0[0,0]	0[0,0]	1[8,76]	5
hsa-miR-106b-5p	RAB1A	0[0,0]	0[0,0]	0[0,0]	0[0,0]	1[4,35]	5
hsa-miR-106b-5p	NPAS2	2[5,810]	2[5,810]	0[0,0]	2[5,810]	2[5,810]	5
hsa-miR-106b-5p	ERO1LB	1[1,2]	0[0,0]	0[0,0]	0[0,0]	1[1,2]	5
hsa-miR-106b-5p	SLC9A2	1[1,17]	0[0,0]	0[0,0]	1[1,17]	1[1,17]	5
hsa-miR-106b-5p	SLC25A24	0[0,0]	0[0,0]	0[0,0]	0[0,0]	1[3,159]	5
hsa-miR-106b-5p	ERC1	1[4,13]	0[0,0]	0[0,0]	0[0,0]	1[7,266]	5
hsa-miR-106b-5p	RABGAP1	0[0,0]	4[5,238]	0[0,0]	1[1,117]	1[2,123]	5
hsa-miR-106b-5p	SLFN11	0[0,0]	0[0,0]	1[1,16]	0[0,0]	0[0,0]	5
hsa-miR-106b-5p	CPD	0[0,0]	0[0,0]	0[0,0]	0[0,0]	1[3,16]	5
hsa-miR-106b-5p	ABCG4	1[1,10]	0[0,0]	0[0,0]	1[1,10]	1[1,10]	5
hsa-miR-106b-5p	TNFRSF17	0[0,0]	0[0,0]	0[0,0]	0[0,0]	1[2,2]	5
hsa-miR-106b-5p	ASH1L	1[1,253]	4[6,446]	0[0,0]	1[1,253]	0[0,0]	5
hsa-miR-106b-5p	TM2D2	0[0,0]	0[0,0]	0[0,0]	0[0,0]	1[9,1061]	5
hsa-miR-106b-5p	HIF1AN	0[0,0]	3[22,600]	0[0,0]	0[0,0]	0[0,0]	5
hsa-miR-106b-5p	KLHL5	0[0,0]	0[0,0]	1[1,103]	0[0,0]	0[0,0]	5
hsa-miR-106b-5p	DNAJA2	0[0,0]	2[1,24]	0[0,0]	0[0,0]	1[1,8]	5
hsa-miR-106b-5p	SPOPL	2[18,825]	7[19,1125]	0[0,0]	0[0,0]	2[18,841]	5
hsa-miR-106b-5p	CYTIP	0[0,0]	0[0,0]	0[0,0]	0[0,0]	1[1,9]	5
hsa-miR-106b-5p	NAV2	1[2,117]	0[0,0]	0[0,0]	1[2,117]	1[2,117]	5
hsa-miR-106b-5p	HECTD2	1[13,627]	0[0,0]	1[1,19]	1[13,627]	2[14,638]	5
hsa-miR-106b-5p	RPS6KA5	1[5,132]	4[7,159]	0[0,0]	1[5,132]	1[5,132]	5
hsa-miR-106b-5p	PRKAR2B	0[0,0]	0[0,0]	0[0,0]	0[0,0]	1[4,28]	5
hsa-miR-106b-5p	NCOR1	1[1,9]	0[0,0]	0[0,0]	0[0,0]	0[0,0]	5
hsa-miR-106b-5p	UBE3B	0[0,0]	0[0,0]	0[0,0]	0[0,0]	1[2,7]	5
hsa-miR-106b-5p	GBP3	0[0,0]	0[0,0]	0[0,0]	0[0,0]	1[4,376]	5
hsa-miR-106b-5p	WASL	0[0,0]	0[0,0]	1[7,25]	0[0,0]	1[7,25]	5
hsa-miR-106b-5p	LIF	1[2,61]	3[13,347]	1[6,171]	1[2,61]	1[6,171]	5
hsa-miR-106b-5p	SSH2	1[10,602]	6[20,1518]	1[11,609]	1[10,602]	1[11,609]	5
hsa-miR-106b-5p	THAP1	0[0,0]	0[0,0]	0[0,0]	0[0,0]	1[4,35]	5
hsa-miR-106b-5p	SYNE2	0[0,0]	0[0,0]	1[3,17]	0[0,0]	1[3,17]	5
hsa-miR-106b-5p	NTN1	0[0,0]	1[1,5]	0[0,0]	0[0,0]	0[0,0]	5
hsa-miR-106b-5p	TMEM150A	0[0,0]	0[0,0]	0[0,0]	0[0,0]	1[1,7]	5
hsa-miR-106b-5p	CD69	0[0,0]	1[2,21]	0[0,0]	0[0,0]	0[0,0]	5
hsa-miR-106b-5p	MED13L	0[0,0]	0[0,0]	0[0,0]	0[0,0]	1[11,243]	5
hsa-miR-106b-5p	ZNF626	0[0,0]	0[0,0]	0[0,0]	0[0,0]	1[1,25]	5
hsa-miR-106b-5p	TRIB1	0[0,0]	0[0,0]	1[7,503]	0[0,0]	0[0,0]	5
hsa-miR-106b-5p	EIF4A2	0[0,0]	2[9,150]	0[0,0]	0[0,0]	2[12,190]	5
hsa-miR-106b-5p	CACNB4	0[0,0]	0[0,0]	0[0,0]	0[0,0]	1[1,9]	5
hsa-miR-106b-5p	GNPTAB	0[0,0]	0[0,0]	0[0,0]	0[0,0]	1[4,68]	5
hsa-miR-106b-5p	BTBD10	1[8,118]	3[10,168]	0[0,0]	1[8,118]	1[9,125]	5
hsa-miR-106b-5p	CMPK1	1[14,1446]	6[21,7659]	1[3,26]	0[0,0]	1[14,1446]	5
hsa-miR-106b-5p	RANBP6	1[12,418]	0[0,0]	0[0,0]	0[0,0]	1[12,418]	5
hsa-miR-106b-5p	CRTC3	1[6,108]	0[0,0]	0[0,0]	0[0,0]	1[6,108]	5
hsa-miR-106b-5p	FAM3C	1[3,77]	0[0,0]	0[0,0]	0[0,0]	1[3,77]	5
hsa-miR-106b-5p	GLS	0[0,0]	0[0,0]	1[1,9]	0[0,0]	1[2,0]	5
hsa-miR-106b-5p	HOOK3	1[7,51]	0[0,0]	0[0,0]	0[0,0]	0[0,0]	5
hsa-miR-106b-5p	FNIP1	0[0,0]	0[0,0]	0[0,0]	0[0,0]	1[2,611]	5
hsa-miR-106b-5p	SIK1	1[11,8116]	1[11,8116]	1[12,8122]	0[0,0]	1[12,8122]	5
hsa-miR-106b-5p	TAX1BP1	0[0,0]	0[0,0]	0[0,0]	0[0,0]	1[19,1032]	5
hsa-miR-106b-5p	PIK3C2B	0[0,0]	0[0,0]	1[2,66]	0[0,0]	0[0,0]	5
hsa-miR-106b-5p	BTG1	0[0,0]	6[16,2163]	0[0,0]	0[0,0]	1[8,156]	5
hsa-miR-106b-5p	EIF3A	0[0,0]	0[0,0]	0[0,0]	0[0,0]	1[1,190]	5
hsa-miR-106b-5p	NCEH1	1[2,3639]	0[0,0]	0[0,0]	0[0,0]	2[3,4626]	5
hsa-miR-106b-5p	UBE2G1	0[0,0]	0[0,0]	0[0,0]	0[0,0]	1[3,52]	5
hsa-miR-106b-5p	RND3	1[3,88]	0[0,0]	1[4,97]	1[3,88]	2[5,125]	5
hsa-miR-106b-5p	TSC22D2	1[2,75]	3[3,1192]	1[3,722]	0[0,0]	2[8,2147]	5
hsa-miR-106b-5p	COPS2	0[0,0]	3[12,888]	0[0,0]	0[0,0]	0[0,0]	5
hsa-miR-106b-5p	ZNF385A	1[3,30]	0[0,0]	0[0,0]	0[0,0]	1[3,30]	5
hsa-miR-106b-5p	NCKAP1	0[0,0]	0[0,0]	0[0,0]	0[0,0]	1[4,198]	5
hsa-miR-106b-5p	IFIT5	0[0,0]	3[10,138]	2[9,143]	0[0,0]	1[4,29]	5
hsa-miR-106b-5p	IL1RAP	0[0,0]	0[0,0]	1[2,3526]	1[2,3526]	1[2,3526]	5
hsa-miR-106b-5p	CD109	0[0,0]	0[0,0]	0[0,0]	1[2,129]	2[2,197]	5
hsa-miR-106b-5p	PTPN13	0[0,0]	0[0,0]	0[0,0]	0[0,0]	2[5,93]	5
hsa-miR-106b-5p	C17orf39	1[9,208]	0[0,0]	0[0,0]	1[9,208]	1[9,208]	5
hsa-miR-106b-5p	TBC1D8	0[0,0]	0[0,0]	0[0,0]	0[0,0]	1[2,464]	5
hsa-miR-106b-5p	SEC23IP	0[0,0]	0[0,0]	0[0,0]	0[0,0]	3[7,196]	5
hsa-miR-106b-5p	SLC26A2	0[0,0]	0[0,0]	1[1,32]	0[0,0]	0[0,0]	5
hsa-miR-106b-5p	SAR1B	2[15,857]	4[14,1002]	0[0,0]	1[8,242]	1[9,252]	5
hsa-miR-106b-5p	MAP3K2	2[14,1277]	7[20,1481]	0[0,0]	2[14,1277]	2[16,1369]	5
hsa-miR-106b-5p	FAM40A	0[0,0]	0[0,0]	1[3,52]	0[0,0]	1[3,52]	5
hsa-miR-106b-5p	PTGFRN	1[7,174]	6[18,1771]	0[0,0]	1[7,174]	1[7,174]	5
hsa-miR-106b-5p	DEF8	1[4,29]	0[0,0]	1[5,34]	0[0,0]	1[5,34]	5
hsa-miR-106b-5p	PPP4R1	0[0,0]	0[0,0]	0[0,0]	0[0,0]	1[3,51]	5
hsa-miR-106b-5p	SLC30A9	0[0,0]	0[0,0]	1[1,21]	0[0,0]	1[1,21]	5
hsa-miR-106b-5p	COL4A1	1[4,2432]	0[0,0]	0[0,0]	1[4,2432]	1[4,2432]	5
hsa-miR-106b-5p	NEO1	0[0,0]	0[0,0]	0[0,0]	0[0,0]	1[1,2]	5
hsa-miR-106b-5p	CTSA	1[11,1969]	0[0,0]	0[0,0]	0[0,0]	1[11,1971]	5
hsa-miR-106b-5p	NRBF2	0[0,0]	0[0,0]	1[1,15]	0[0,0]	0[0,0]	5
hsa-miR-106b-5p	RSBN1	1[6,98]	1[6,98]	0[0,0]	1[6,98]	1[6,98]	5
hsa-miR-106b-5p	PPARD	1[16,149]	0[0,0]	1[16,149]	0[0,0]	0[0,0]	5
hsa-miR-106b-5p	MFN2	1[13,301]	0[0,0]	0[0,0]	1[13,301]	1[13,301]	5
hsa-miR-106b-5p	CNOT6L	1[16,1062]	3[18,1134]	0[0,0]	1[16,1062]	1[16,1062]	5
hsa-miR-106b-5p	ABI2	0[0,0]	0[0,0]	0[0,0]	0[0,0]	1[2,26]	5
hsa-miR-106b-5p	CCND1	2[27,6717]	7[27,7112]	1[26,6276]	1[9,441]	1[11,441]	5
hsa-miR-106b-5p	TRAM2	0[0,0]	0[0,0]	1[3,21]	0[0,0]	0[0,0]	5
hsa-miR-106b-5p	KALRN	0[0,0]	0[0,0]	1[1,8]	0[0,0]	0[0,0]	5
hsa-miR-106b-5p	PIP4K2A	1[8,174]	4[13,296]	0[0,0]	1[9,180]	1[12,235]	5
hsa-miR-106b-5p	AGFG2	1[6,3180]	1[6,3180]	0[0,0]	0[0,0]	1[6,3180]	5
hsa-miR-106b-5p	NOD1	0[0,0]	0[0,0]	0[0,0]	0[0,0]	1[2,28]	5
hsa-miR-106b-5p	SYT4	0[0,0]	2[2,13]	0[0,0]	0[0,0]	0[0,0]	5
hsa-miR-106b-5p	REPS2	0[0,0]	1[1,12]	0[0,0]	0[0,0]	0[0,0]	5
hsa-miR-106b-5p	BTBD1	0[0,0]	0[0,0]	0[0,0]	0[0,0]	1[11,596]	5
hsa-miR-106b-5p	FAM189A1	1[1,9]	1[1,9]	0[0,0]	0[0,0]	1[1,9]	5
hsa-miR-106b-5p	ARHGEF18	1[8,1315]	1[8,1315]	0[0,0]	1[8,1315]	1[8,1315]	5
hsa-miR-106b-5p	NAGK	1[9,261]	1[9,261]	0[0,0]	1[9,261]	1[9,274]	5
hsa-miR-106b-5p	TCEAL8	0[0,0]	0[0,0]	1[1,15]	0[0,0]	0[0,0]	5
hsa-miR-106b-5p	LRIG1	1[3,4]	2[5,55]	0[0,0]	1[3,4]	1[3,4]	5
hsa-miR-106b-5p	IKBIP	0[0,0]	0[0,0]	0[0,0]	0[0,0]	1[18,512]	5
hsa-miR-106b-5p	DCBLD2	1[8,290]	6[16,806]	1[8,290]	1[8,290]	2[14,481]	5
hsa-miR-106b-5p	ST8SIA4	0[0,0]	1[1,22]	0[0,0]	0[0,0]	0[0,0]	5
hsa-miR-106b-5p	TMEM25	1[7,66]	0[0,0]	0[0,0]	0[0,0]	2[10,92]	5
hsa-miR-106b-5p	RASD1	1[8,732]	1[8,732]	0[0,0]	1[8,732]	1[8,732]	5
hsa-miR-106b-5p	MAPK1	1[17,2555]	0[0,0]	1[17,2555]	1[17,2555]	0[0,0]	5
hsa-miR-106b-5p	TBC1D10C	1[1,6]	0[0,0]	0[0,0]	0[0,0]	1[1,6]	5
hsa-miR-106b-5p	SPTLC2	0[0,0]	0[0,0]	0[0,0]	0[0,0]	1[4,69]	5
hsa-miR-106b-5p	ASXL2	0[0,0]	0[0,0]	1[3,54]	0[0,0]	0[0,0]	5
hsa-miR-106b-5p	EIF4E2	0[0,0]	0[0,0]	0[0,0]	0[0,0]	2[1,39]	5
hsa-miR-106b-5p	GLCCI1	0[0,0]	0[0,0]	1[4,51]	0[0,0]	0[0,0]	5
hsa-miR-106b-5p	WDR20	0[0,0]	0[0,0]	0[0,0]	0[0,0]	1[14,824]	5
hsa-miR-106b-5p	SYNM	1[2,0]	0[0,0]	0[0,0]	0[0,0]	1[7,527]	5
hsa-miR-106b-5p	HSD17B11	0[0,0]	0[0,0]	0[0,0]	0[0,0]	1[2,8]	5
hsa-miR-106b-5p	PIP4K2C	1[5,159]	0[0,0]	1[6,164]	0[0,0]	1[6,164]	5
hsa-miR-106b-5p	KLHDC5	0[0,0]	0[0,0]	0[0,0]	0[0,0]	1[3,34]	5
hsa-miR-106b-5p	COL19A1	1[2,17]	0[0,0]	0[0,0]	0[0,0]	1[2,17]	5
hsa-miR-106b-5p	SLC35F5	0[0,0]	0[0,0]	0[0,0]	0[0,0]	1[4,1722]	5
hsa-miR-106b-5p	ZC3H7B	2[5,94]	0[0,0]	0[0,0]	1[4,67]	2[6,113]	5
hsa-miR-106b-5p	NHLRC3	1[13,370]	0[0,0]	0[0,0]	0[0,0]	1[13,370]	5
hsa-miR-106b-5p	DPP8	0[0,0]	0[0,0]	0[0,0]	0[0,0]	2[16,730]	5
hsa-miR-106b-5p	MLL	1[19,2393]	9[30,5260]	0[0,0]	0[0,0]	0[0,0]	5
hsa-miR-106b-5p	TMEM167A	1[24,1048]	0[0,0]	0[0,0]	0[0,0]	1[24,1048]	5
hsa-miR-106b-5p	MAP4K5	0[0,0]	0[0,0]	0[0,0]	0[0,0]	1[3,39]	5
hsa-miR-106b-5p	CLOCK	1[7,125]	3[11,163]	0[0,0]	1[7,125]	1[8,137]	5
hsa-miR-106b-5p	BRP44L	0[0,0]	0[0,0]	0[0,0]	0[0,0]	1[2,10]	5
hsa-miR-106b-5p	RYBP	1[5,413]	0[0,0]	1[1,6]	1[1,6]	1[1,6]	5
hsa-miR-106b-5p	STRN3	0[0,0]	0[0,0]	0[0,0]	0[0,0]	1[4,75]	5
hsa-miR-106b-5p	KAZ	0[0,0]	0[0,0]	0[0,0]	0[0,0]	1[1,5]	5
hsa-miR-106b-5p	BVES	1[4,21]	0[0,0]	0[0,0]	0[0,0]	1[4,21]	5
hsa-miR-106b-5p	NR1D2	0[0,0]	8[8,1593]	0[0,0]	0[0,0]	0[0,0]	5
hsa-miR-106b-5p	SLC7A2	1[1,2]	0[0,0]	0[0,0]	0[0,0]	1[1,2]	5
hsa-miR-106b-5p	ZXDA	1[9,395]	0[0,0]	0[0,0]	0[0,0]	0[0,0]	5
hsa-miR-106b-5p	ORMDL3	1[6,71]	2[7,72]	0[0,0]	1[6,71]	1[6,71]	5
hsa-miR-106b-5p	ARHGAP12	2[14,705]	5[17,1571]	0[0,0]	2[14,705]	2[14,713]	5
hsa-miR-106b-5p	BTBD7	2[22,534]	10[28,3597]	0[0,0]	2[22,534]	2[23,762]	5
hsa-miR-106b-5p	MED7	0[0,0]	0[0,0]	0[0,0]	0[0,0]	1[3,366]	5
hsa-miR-106b-5p	DNAJC27	1[10,55]	3[13,158]	0[0,0]	0[0,0]	1[11,67]	5
hsa-miR-106b-5p	ETF1	0[0,0]	8[23,605]	0[0,0]	1[3,55]	1[3,55]	5
hsa-miR-106b-5p	TNRC6B	3[12,219]	23[24,5545]	0[0,0]	1[8,153]	0[0,0]	5
hsa-miR-106b-5p	RNF128	1[10,1594]	1[10,1594]	0[0,0]	1[10,1594]	1[10,1594]	5
hsa-miR-106b-5p	RAPGEF6	0[0,0]	0[0,0]	1[1,2]	0[0,0]	0[0,0]	5
hsa-miR-106b-5p	PANX1	0[0,0]	0[0,0]	0[0,0]	0[0,0]	1[2,545]	5
hsa-miR-106b-5p	ANKRD57	1[11,1983]	0[0,0]	0[0,0]	0[0,0]	1[14,2944]	5
hsa-miR-106b-5p	MAP3K1	1[2,12]	4[5,514]	0[0,0]	1[2,12]	1[2,12]	5
hsa-miR-106b-5p	CD47	0[0,0]	0[0,0]	0[0,0]	0[0,0]	1[1,16]	5
hsa-miR-106b-5p	BBX	1[21,3963]	7[23,5736]	0[0,0]	0[0,0]	1[22,3969]	5
hsa-miR-106b-5p	MFAP3L	1[4,50]	3[4,138]	0[0,0]	1[4,50]	1[4,50]	5
hsa-miR-106b-5p	DCAF8	1[16,538]	5[17,910]	0[0,0]	0[0,0]	2[16,831]	5
hsa-miR-106b-5p	ZBTB6	1[7,52]	4[12,123]	0[0,0]	1[7,52]	1[7,52]	5
hsa-miR-106b-5p	PAFAH1B2	1[2,48]	8[19,2429]	0[0,0]	1[2,48]	1[5,107]	5
hsa-miR-106b-5p	GOLGA4	0[0,0]	0[0,0]	1[1,23]	0[0,0]	0[0,0]	5
hsa-miR-106b-5p	GATA6	0[0,0]	0[0,0]	0[0,0]	0[0,0]	2[25,13649]	5
hsa-miR-106b-5p	ENPP5	2[14,258]	5[19,2466]	0[0,0]	1[9,180]	2[15,1833]	5
hsa-miR-106b-5p	PLAG1	1[2,737]	8[10,1502]	0[0,0]	1[2,737]	2[18,1828]	5
hsa-miR-106b-5p	PKD1	1[6,16]	1[6,16]	0[0,0]	0[0,0]	1[6,16]	5
hsa-miR-106b-5p	TIAM1	1[1,5]	4[4,32]	0[0,0]	1[1,5]	1[1,5]	5
hsa-miR-106b-5p	BTBD8	0[0,0]	0[0,0]	0[0,0]	0[0,0]	1[2,0]	5
hsa-miR-106b-5p	GAK	0[0,0]	0[0,0]	0[0,0]	0[0,0]	1[2,217]	5
hsa-miR-106b-5p	RGMA	1[5,3]	1[5,3]	1[7,21]	1[5,3]	1[7,21]	5
hsa-miR-106b-5p	CYTSB	0[0,0]	0[0,0]	1[2,21]	0[0,0]	1[2,41]	5
hsa-miR-106b-5p	ZFP3	0[0,0]	0[0,0]	0[0,0]	0[0,0]	1[1,2]	5
hsa-miR-106b-5p	VEZF1	0[0,0]	8[11,1253]	0[0,0]	0[0,0]	0[0,0]	5
hsa-miR-106b-5p	FOXF1	1[1,191]	0[0,0]	0[0,0]	1[1,191]	1[1,191]	5
hsa-miR-106b-5p	SMAD1	0[0,0]	0[0,0]	0[0,0]	0[0,0]	1[1,12]	5
hsa-miR-106b-5p	TCF12	0[0,0]	0[0,0]	1[1,12]	0[0,0]	0[0,0]	5
hsa-miR-106b-5p	C9orf64	0[0,0]	0[0,0]	1[1,16]	0[0,0]	2[11,149]	5
hsa-miR-106b-5p	SPRY4	0[0,0]	2[1,28]	0[0,0]	0[0,0]	0[0,0]	5
hsa-miR-106b-5p	TRAK1	0[0,0]	0[0,0]	0[0,0]	0[0,0]	1[1,7]	5
hsa-miR-106b-5p	USP32	1[9,48]	2[11,55]	1[9,48]	1[9,48]	1[9,48]	5
hsa-miR-106b-5p	UBE2J1	1[4,60]	6[9,126]	0[0,0]	1[4,60]	1[4,60]	5
hsa-miR-106b-5p	NRBP1	0[0,0]	1[12,554]	0[0,0]	1[13,591]	1[14,597]	5
hsa-miR-106b-5p	S100A11	0[0,0]	0[0,0]	0[0,0]	0[0,0]	1[10,9813]	5
hsa-miR-106b-5p	SNX17	0[0,0]	0[0,0]	1[13,1380]	0[0,0]	1[5,136]	5
hsa-miR-106b-5p	FAM117A	1[5,62]	2[8,76]	0[0,0]	0[0,0]	1[5,62]	5
hsa-miR-106b-5p	TMCC1	2[6,1681]	5[7,1860]	0[0,0]	2[6,1681]	2[7,1694]	5
hsa-miR-106b-5p	THUMPD1	0[0,0]	0[0,0]	0[0,0]	0[0,0]	1[5,84]	5
hsa-miR-106b-5p	ZFP90	0[0,0]	0[0,0]	0[0,0]	0[0,0]	1[1,8]	5
hsa-miR-106b-5p	PCDHA12	1[2,87]	0[0,0]	0[0,0]	0[0,0]	2[2,106]	5
hsa-miR-106b-5p	TNFAIP3	1[6,145]	0[0,0]	0[0,0]	0[0,0]	1[6,145]	5
hsa-miR-106b-5p	MON2	0[0,0]	0[0,0]	1[1,76]	0[0,0]	0[0,0]	5
hsa-miR-106b-5p	TNRC6C	1[4,19]	8[17,706]	0[0,0]	0[0,0]	2[14,546]	5
hsa-miR-106b-5p	CDK17	0[0,0]	0[0,0]	1[2,52]	0[0,0]	1[2,20]	5
hsa-miR-106b-5p	RASA1	0[0,0]	0[0,0]	0[0,0]	0[0,0]	1[1,8]	5
hsa-miR-106b-5p	BPGM	0[0,0]	0[0,0]	0[0,0]	0[0,0]	1[2,9]	5
hsa-miR-106b-5p	KLHL28	2[24,860]	8[28,1556]	0[0,0]	0[0,0]	2[25,914]	5
hsa-miR-106b-5p	SCAMP1	0[0,0]	0[0,0]	0[0,0]	0[0,0]	1[2,24]	5
hsa-miR-106b-5p	GMPR	0[0,0]	1[2,7]	0[0,0]	0[0,0]	1[2,7]	5
hsa-miR-106b-5p	OLIG1	0[0,0]	0[0,0]	0[0,0]	0[0,0]	1[1,28]	5
hsa-miR-106b-5p	PHLPP2	1[7,137]	10[23,1323]	0[0,0]	0[0,0]	1[7,137]	5
hsa-miR-106b-5p	TES	0[0,0]	0[0,0]	0[0,0]	0[0,0]	1[8,631]	5
hsa-miR-106b-5p	H2AFJ	0[0,0]	0[0,0]	0[0,0]	0[0,0]	1[3,23]	5
hsa-miR-106b-5p	COL4A2	0[0,0]	0[0,0]	0[0,0]	0[0,0]	1[10,1286]	5
hsa-miR-106b-5p	MFSD5	0[0,0]	0[0,0]	0[0,0]	0[0,0]	1[5,133]	5
hsa-miR-106b-5p	MLL3	1[6,429]	3[10,1506]	0[0,0]	1[6,429]	1[6,429]	5
hsa-miR-106b-5p	DUSP8	1[8,108]	0[0,0]	0[0,0]	1[8,108]	1[8,108]	5
hsa-miR-106b-5p	ZNF264	0[0,0]	0[0,0]	1[18,970]	0[0,0]	0[0,0]	5
hsa-miR-106b-5p	ZFYVE9	1[28,6128]	2[28,6147]	0[0,0]	1[28,6128]	1[28,6128]	5
hsa-miR-106b-5p	OXR1	1[16,155]	2[17,369]	0[0,0]	1[16,155]	2[17,402]	5
hsa-miR-106b-5p	USP53	1[2,38]	7[6,450]	0[0,0]	1[2,38]	1[2,38]	5
hsa-miR-106b-5p	MBTPS1	1[7,258]	4[10,319]	0[0,0]	0[0,0]	1[7,258]	5
hsa-miR-106b-5p	TNFRSF10A	0[0,0]	0[0,0]	0[0,0]	0[0,0]	1[1,25]	5
hsa-miR-106b-5p	ZNF304	0[0,0]	2[2,95]	0[0,0]	0[0,0]	1[1,12]	5
hsa-miR-106b-5p	CLCF1	0[0,0]	0[0,0]	1[2,580]	0[0,0]	0[0,0]	5
hsa-miR-106b-5p	OBFC2A	1[30,9210]	1[30,9210]	0[0,0]	1[30,9210]	1[30,9210]	5
hsa-miR-106b-5p	EPC2	0[0,0]	0[0,0]	0[0,0]	0[0,0]	2[12,429]	5
hsa-miR-106b-5p	MACROD2	0[0,0]	0[0,0]	0[0,0]	0[0,0]	1[1,5]	5
hsa-miR-106b-5p	SEPT7	0[0,0]	0[0,0]	0[0,0]	0[0,0]	1[7,129]	5
hsa-miR-106b-5p	ZBTB8A	1[10,532]	0[0,0]	0[0,0]	0[0,0]	1[10,532]	5
hsa-miR-106b-5p	UXS1	1[7,299]	0[0,0]	0[0,0]	1[7,299]	1[8,303]	5
hsa-miR-106b-5p	LAMC1	0[0,0]	0[0,0]	0[0,0]	0[0,0]	1[3,265]	5
hsa-miR-106b-5p	BOD1L	0[0,0]	2[9,400]	0[0,0]	0[0,0]	1[11,400]	5
hsa-miR-106b-5p	ZBTB43	1[4,1516]	5[17,2050]	0[0,0]	0[0,0]	1[6,1553]	5
hsa-miR-106b-5p	FLJ36031	1[21,1551]	0[0,0]	0[0,0]	1[21,1551]	1[24,1910]	5
hsa-miR-106b-5p	HDAC4	1[1,8]	6[5,257]	0[0,0]	0[0,0]	0[0,0]	5
hsa-miR-106b-5p	CASP7	1[2,28]	0[0,0]	0[0,0]	0[0,0]	2[2,36]	5
hsa-miR-106b-5p	PCDHA11	1[2,87]	0[0,0]	0[0,0]	0[0,0]	2[2,106]	4
hsa-miR-106b-5p	VAMP7	0[0,0]	0[0,0]	0[0,0]	0[0,0]	1[1,9]	4
hsa-miR-106b-5p	MGRN1	0[0,0]	0[0,0]	0[0,0]	0[0,0]	1[6,143]	4
hsa-miR-106b-5p	KLHDC10	0[0,0]	0[0,0]	1[1,11]	0[0,0]	0[0,0]	4
hsa-miR-106b-5p	CMTM4	1[1,6]	0[0,0]	0[0,0]	0[0,0]	0[0,0]	4
hsa-miR-106b-5p	TM2D3	0[0,0]	0[0,0]	1[1,453]	0[0,0]	0[0,0]	4
hsa-miR-106b-5p	ARID1B	0[0,0]	0[0,0]	0[0,0]	0[0,0]	1[1,20]	4
hsa-miR-106b-5p	KIAA0831	0[0,0]	0[0,0]	2[4,125]	1[4,123]	1[4,123]	4
hsa-miR-106b-5p	COMMD8	0[0,0]	0[0,0]	0[0,0]	0[0,0]	1[2,12]	4
hsa-miR-106b-5p	GABPB2	0[0,0]	0[0,0]	0[0,0]	1[7,171]	0[0,0]	4
hsa-miR-106b-5p	ANKRD6	0[0,0]	0[0,0]	0[0,0]	0[0,0]	1[1,5]	4
hsa-miR-106b-5p	ANKRD40	0[0,0]	0[0,0]	0[0,0]	0[0,0]	1[1,4]	4
hsa-miR-106b-5p	CIC	1[6,60]	3[8,189]	0[0,0]	1[6,60]	1[6,60]	4
hsa-miR-106b-5p	CIRBP	0[0,0]	0[0,0]	0[0,0]	0[0,0]	1[2,0]	4
hsa-miR-106b-5p	SH3GL3	0[0,0]	0[0,0]	0[0,0]	0[0,0]	1[1,1]	4
hsa-miR-106b-5p	CROT	1[13,221]	0[0,0]	1[15,248]	1[13,221]	3[15,323]	4
hsa-miR-106b-5p	RGPD5	0[0,0]	0[0,0]	0[0,0]	0[0,0]	1[1,26]	4
hsa-miR-106b-5p	C10orf46	0[0,0]	6[11,361]	0[0,0]	0[0,0]	0[0,0]	4
hsa-miR-106b-5p	FAM45A	1[4,47]	2[7,71]	0[0,0]	1[4,47]	1[4,47]	4
hsa-miR-106b-5p	LASP1	1[17,626]	0[0,0]	0[0,0]	1[17,626]	1[17,626]	4
hsa-miR-106b-5p	N6AMT1	0[0,0]	0[0,0]	0[0,0]	0[0,0]	1[1,5]	4
hsa-miR-106b-5p	STYX	1[20,1061]	8[20,1229]	0[0,0]	1[20,1061]	1[20,1061]	4
hsa-miR-106b-5p	FRS2	2[19,1156]	7[20,1802]	0[0,0]	2[19,1156]	2[20,1163]	4
hsa-miR-106b-5p	TBC1D15	1[8,14]	0[0,0]	0[0,0]	1[8,14]	1[8,14]	4
hsa-miR-106b-5p	ATP1B1	0[0,0]	0[0,0]	1[5,4424]	0[0,0]	0[0,0]	4
hsa-miR-106b-5p	DCAF6	0[0,0]	0[0,0]	0[0,0]	0[0,0]	1[5,37]	4
hsa-miR-106b-5p	RGPD5	0[0,0]	0[0,0]	0[0,0]	0[0,0]	1[1,6]	4
hsa-miR-106b-5p	WIPF2	1[2,17]	0[0,0]	0[0,0]	0[0,0]	1[3,36]	4
hsa-miR-106b-5p	BBS7	0[0,0]	0[0,0]	0[0,0]	0[0,0]	1[1,5]	4
hsa-miR-106b-5p	SLC39A6	1[6,565]	0[0,0]	0[0,0]	0[0,0]	1[6,565]	4
hsa-miR-106b-5p	ISOC1	0[0,0]	0[0,0]	0[0,0]	0[0,0]	1[5,59]	4
hsa-miR-106b-5p	EP300	0[0,0]	2[7,464]	0[0,0]	0[0,0]	1[7,262]	4
hsa-miR-106b-5p	RNF24	0[0,0]	0[0,0]	0[0,0]	0[0,0]	1[1,12]	4
hsa-miR-106b-5p	RAB12	1[17,7449]	3[17,7783]	1[28,11119]	1[17,7449]	1[22,10644]	4
hsa-miR-106b-5p	DENND5B	1[6,806]	7[7,1164]	0[0,0]	0[0,0]	1[6,806]	4
hsa-miR-106b-5p	RAB11FIP4	1[1,5]	0[0,0]	0[0,0]	0[0,0]	0[0,0]	4
hsa-miR-106b-5p	PRRG4	1[11,371]	0[0,0]	0[0,0]	0[0,0]	1[2,12]	4
hsa-miR-106b-5p	USP54	1[1,6]	0[0,0]	0[0,0]	0[0,0]	0[0,0]	4
hsa-miR-106b-5p	EIF2C4	0[0,0]	0[0,0]	1[2,109]	0[0,0]	0[0,0]	4
hsa-miR-106b-5p	WNT5A	0[0,0]	0[0,0]	1[1,154]	0[0,0]	0[0,0]	4
hsa-miR-106b-5p	CHD2	0[0,0]	0[0,0]	0[0,0]	1[2,14]	0[0,0]	4
hsa-miR-106b-5p	ATG2A	1[5,53]	1[5,53]	0[0,0]	0[0,0]	1[6,4664]	4
hsa-miR-106b-5p	CDS2	0[0,0]	0[0,0]	0[0,0]	0[0,0]	1[8,480]	4
hsa-miR-106b-5p	CCDC25	1[2,272]	0[0,0]	0[0,0]	0[0,0]	1[2,272]	4
hsa-miR-106b-5p	SAMD8	1[12,418]	0[0,0]	0[0,0]	0[0,0]	1[7,497]	4
hsa-miR-106b-5p	SLC5A3	1[17,498]	0[0,0]	0[0,0]	0[0,0]	0[0,0]	4
hsa-miR-106b-5p	RIC8B	0[0,0]	0[0,0]	0[0,0]	0[0,0]	1[2,13]	4
hsa-miR-106b-5p	EIF4G3	0[0,0]	0[0,0]	0[0,0]	0[0,0]	1[1,21]	4
hsa-miR-106b-5p	ZNF410	0[0,0]	0[0,0]	0[0,0]	0[0,0]	1[4,48]	4
hsa-miR-106b-5p	RASGRP3	0[0,0]	0[0,0]	1[1,9]	0[0,0]	0[0,0]	4
hsa-miR-106b-5p	RAP1B	0[0,0]	0[0,0]	1[6,84]	0[0,0]	2[17,972]	4
hsa-miR-106b-5p	TRAPPC10	1[3,163]	0[0,0]	0[0,0]	0[0,0]	0[0,0]	4
hsa-miR-106b-5p	CLSTN1	0[0,0]	0[0,0]	0[0,0]	0[0,0]	1[6,1502]	4
hsa-miR-106b-5p	MMAA	0[0,0]	0[0,0]	0[0,0]	0[0,0]	1[7,187]	4
hsa-miR-106b-5p	NIN	1[12,392]	0[0,0]	1[1,8]	1[12,392]	1[12,392]	4
hsa-miR-106b-5p	AP1B1	0[0,0]	0[0,0]	0[0,0]	0[0,0]	1[2,23]	4
hsa-miR-106b-5p	CCNG2	1[15,631]	6[18,843]	2[14,679]	0[0,0]	1[15,642]	4
hsa-miR-106b-5p	CREM	0[0,0]	0[0,0]	1[1,26]	1[1,26]	1[1,26]	4
hsa-miR-106b-5p	MAN1A2	0[0,0]	0[0,0]	0[0,0]	0[0,0]	1[3,26]	4
hsa-miR-106b-5p	LRP12	0[0,0]	0[0,0]	0[0,0]	0[0,0]	1[18,494]	4
hsa-miR-106b-5p	FBXO21	1[9,86]	6[13,166]	0[0,0]	1[9,86]	1[10,136]	4
hsa-miR-106b-5p	EFNB2	1[3,36]	0[0,0]	0[0,0]	1[3,36]	0[0,0]	4
hsa-miR-106b-5p	MKNK2	1[32,8476]	2[32,8544]	0[0,0]	1[32,8476]	1[32,8477]	4
hsa-miR-106b-5p	NEFH	0[0,0]	0[0,0]	0[0,0]	1[1,30]	1[1,30]	4
hsa-miR-106b-5p	YTHDF3	1[20,567]	4[23,1189]	0[0,0]	1[20,567]	1[20,567]	4
hsa-miR-106b-5p	ARHGAP26	1[2,20]	2[3,21]	0[0,0]	1[2,20]	1[2,20]	4
hsa-miR-106b-5p	TTC3	0[0,0]	0[0,0]	0[0,0]	0[0,0]	1[2,37]	4
hsa-miR-106b-5p	ZBTB37	0[0,0]	0[0,0]	0[0,0]	0[0,0]	1[2,27]	4
hsa-miR-106b-5p	TNKS	0[0,0]	0[0,0]	0[0,0]	0[0,0]	1[1,126]	4
hsa-miR-106b-5p	MYST3	0[0,0]	0[0,0]	0[0,0]	0[0,0]	1[9,205]	4
hsa-miR-106b-5p	ELF2	0[0,0]	0[0,0]	1[4,2455]	0[0,0]	0[0,0]	4
hsa-miR-106b-5p	APPBP2	0[0,0]	0[0,0]	0[0,0]	0[0,0]	1[12,176]	4
hsa-miR-106b-5p	INSIG2	0[0,0]	0[0,0]	0[0,0]	0[0,0]	1[5,34]	4
hsa-miR-106b-5p	C19orf12	0[0,0]	0[0,0]	1[3,8]	0[0,0]	0[0,0]	4
hsa-miR-106b-5p	CSRNP3	1[5,143]	5[11,480]	0[0,0]	0[0,0]	1[5,143]	4
hsa-miR-106b-5p	KCNK1	0[0,0]	0[0,0]	0[0,0]	0[0,0]	1[12,4498]	4
hsa-miR-106b-5p	CAMLG	0[0,0]	0[0,0]	0[0,0]	0[0,0]	2[7,119]	4
hsa-miR-106b-5p	CCDC121	0[0,0]	0[0,0]	0[0,0]	0[0,0]	1[2,18]	4
hsa-miR-106b-5p	CANT1	1[1,1]	0[0,0]	1[1,18]	0[0,0]	1[1,1]	4
hsa-miR-106b-5p	PKNOX1	1[2,13]	4[9,91]	1[6,54]	1[2,13]	1[3,18]	4
hsa-miR-106b-5p	SNX11	0[0,0]	0[0,0]	0[0,0]	0[0,0]	1[1,16]	4
hsa-miR-106b-5p	TNFAIP8	0[0,0]	0[0,0]	0[0,0]	0[0,0]	1[3,10]	4
hsa-miR-106b-5p	VPS13B	0[0,0]	0[0,0]	1[1,8]	0[0,0]	0[0,0]	4
hsa-miR-106b-5p	LASS6	0[0,0]	0[0,0]	0[0,0]	0[0,0]	1[6,54]	4
hsa-miR-106b-5p	XIAP	2[23,9721]	15[26,11558]	1[18,3726]	0[0,0]	0[0,0]	4
hsa-miR-106b-5p	USP30	0[0,0]	0[0,0]	0[0,0]	0[0,0]	1[4,52]	4
hsa-miR-106b-5p	PIK3AP1	0[0,0]	0[0,0]	0[0,0]	0[0,0]	1[1,10]	4
hsa-miR-106b-5p	HOXD8	0[0,0]	0[0,0]	0[0,0]	0[0,0]	2[12,415]	4
hsa-miR-106b-5p	OSR2	0[0,0]	0[0,0]	0[0,0]	0[0,0]	1[1,232]	4
hsa-miR-106b-5p	UBE2D1	0[0,0]	5[7,954]	0[0,0]	0[0,0]	2[5,560]	4
hsa-miR-106b-5p	TUSC1	0[0,0]	0[0,0]	0[0,0]	0[0,0]	1[1,55]	4
hsa-miR-106b-5p	ZNF532	1[3,115]	2[3,123]	0[0,0]	0[0,0]	1[3,115]	4
hsa-miR-106b-5p	ACER3	0[0,0]	0[0,0]	1[2,0]	0[0,0]	0[0,0]	4
hsa-miR-106b-5p	PPP2R5E	0[0,0]	0[0,0]	0[0,0]	0[0,0]	1[1,56]	4
hsa-miR-106b-5p	GRLF1	0[0,0]	0[0,0]	1[9,146]	1[9,146]	0[0,0]	4
hsa-miR-106b-5p	EXPH5	1[2,72]	0[0,0]	0[0,0]	0[0,0]	1[2,72]	4
hsa-miR-106b-5p	ARL4A	1[1,53]	2[1,53]	0[0,0]	1[1,53]	1[1,53]	4
hsa-miR-106b-5p	ELL	0[0,0]	0[0,0]	0[0,0]	0[0,0]	1[2,39]	4
hsa-miR-106b-5p	C2CD4A	0[0,0]	0[0,0]	0[0,0]	0[0,0]	1[1,6]	4
hsa-miR-106b-5p	CSTF2T	0[0,0]	0[0,0]	0[0,0]	0[0,0]	1[3,34]	4
hsa-miR-106b-5p	TSG101	1[26,4003]	2[26,4055]	0[0,0]	1[26,4003]	1[26,4003]	4
hsa-miR-106b-5p	SAMD9L	0[0,0]	0[0,0]	0[0,0]	0[0,0]	1[7,205]	4
hsa-miR-106b-5p	BRE	0[0,0]	0[0,0]	0[0,0]	0[0,0]	1[1,12]	4
hsa-miR-106b-5p	ICMT	1[27,1708]	0[0,0]	0[0,0]	0[0,0]	0[0,0]	4
hsa-miR-106b-5p	UBE2W	1[4,103]	8[14,2060]	0[0,0]	1[4,103]	1[6,103]	4
hsa-miR-106b-5p	ARF6	0[0,0]	0[0,0]	0[0,0]	0[0,0]	1[5,38]	4
hsa-miR-106b-5p	SLC9A6	0[0,0]	0[0,0]	1[3,250]	0[0,0]	1[2,25]	4
hsa-miR-106b-5p	OCRL	1[7,62]	2[9,62]	1[4,0]	0[0,0]	2[9,62]	4
hsa-miR-106b-5p	C11orf58	0[0,0]	0[0,0]	0[0,0]	0[0,0]	1[12,338]	4
hsa-miR-106b-5p	STAG1	0[0,0]	0[0,0]	0[0,0]	0[0,0]	2[6,79]	4
hsa-miR-106b-5p	ARAP2	1[8,80]	0[0,0]	0[0,0]	0[0,0]	1[9,100]	4
hsa-miR-106b-5p	MKLN1	0[0,0]	0[0,0]	1[6,219]	0[0,0]	0[0,0]	4
hsa-miR-106b-5p	CASD1	0[0,0]	0[0,0]	0[0,0]	0[0,0]	1[3,32]	4
hsa-miR-106b-5p	CDH2	0[0,0]	0[0,0]	0[0,0]	0[0,0]	1[4,817]	4
hsa-miR-106b-5p	SCAMP5	1[9,260]	0[0,0]	0[0,0]	0[0,0]	0[0,0]	4
hsa-miR-106b-5p	TRPS1	1[4,47]	0[0,0]	1[4,47]	1[4,47]	1[4,47]	4
hsa-miR-106b-5p	ANKRD13C	1[10,190]	3[17,289]	0[0,0]	1[10,190]	2[16,272]	4
hsa-miR-106b-5p	ZXDB	0[0,0]	0[0,0]	0[0,0]	0[0,0]	1[1,234]	4
hsa-miR-106b-5p	OCLN	0[0,0]	0[0,0]	1[1,8]	0[0,0]	0[0,0]	4
hsa-miR-106b-5p	NAA30	1[5,111]	8[16,678]	1[9,227]	0[0,0]	2[8,366]	4
hsa-miR-106b-5p	IL6	0[0,0]	0[0,0]	0[0,0]	0[0,0]	1[2,56]	4
hsa-miR-106b-5p	ENC1	0[0,0]	0[0,0]	1[4,22]	0[0,0]	0[0,0]	4
hsa-miR-106b-5p	VDAC1	0[0,0]	0[0,0]	0[0,0]	0[0,0]	1[6,68]	4
hsa-miR-106b-5p	HOMEZ	0[0,0]	0[0,0]	1[1,5]	0[0,0]	0[0,0]	4
hsa-miR-106b-5p	DNAL1	1[2,0]	6[6,22]	0[0,0]	0[0,0]	1[4,11]	4
hsa-miR-106b-5p	MTDH	0[0,0]	0[0,0]	0[0,0]	0[0,0]	1[3,2]	4
hsa-miR-106b-5p	MOBKL1A	0[0,0]	0[0,0]	1[1,1]	0[0,0]	0[0,0]	4
hsa-miR-106b-5p	SOD2	0[0,0]	0[0,0]	0[0,0]	0[0,0]	1[13,836]	4
hsa-miR-106b-5p	MYLIP	1[31,19241]	4[33,21159]	0[0,0]	0[0,0]	0[0,0]	4
hsa-miR-106b-5p	FAM50B	0[0,0]	0[0,0]	0[0,0]	0[0,0]	1[2,26]	4
hsa-miR-106b-5p	DRAM2	0[0,0]	0[0,0]	0[0,0]	0[0,0]	1[2,20]	4
hsa-miR-106b-5p	C6orf211	0[0,0]	0[0,0]	0[0,0]	0[0,0]	1[7,157]	4
hsa-miR-106b-5p	IKZF4	1[14,428]	5[16,534]	0[0,0]	1[14,428]	1[14,428]	4
hsa-miR-106b-5p	DDAH1	0[0,0]	0[0,0]	0[0,0]	0[0,0]	1[5,89]	4
hsa-miR-106b-5p	KDM6A	0[0,0]	0[0,0]	0[0,0]	0[0,0]	1[6,126]	4
hsa-miR-106b-5p	SHANK2	1[2,18]	0[0,0]	0[0,0]	1[2,18]	1[2,18]	4
hsa-miR-106b-5p	PQLC1	0[0,0]	0[0,0]	1[3,107]	0[0,0]	0[0,0]	4
hsa-miR-106b-5p	KLF3	1[20,4812]	6[22,7693]	0[0,0]	1[20,4812]	1[22,4840]	4
hsa-miR-106b-5p	SEMA6D	0[0,0]	0[0,0]	1[1,432]	0[0,0]	0[0,0]	4
hsa-miR-106b-5p	ATF2	0[0,0]	0[0,0]	0[0,0]	0[0,0]	1[4,25]	4
hsa-miR-106b-5p	ZMYM6	0[0,0]	0[0,0]	0[0,0]	0[0,0]	1[1,6]	4
hsa-miR-106b-5p	PLS1	0[0,0]	2[10,549]	0[0,0]	0[0,0]	1[2,19]	4
hsa-miR-106b-5p	BCL2L11	2[33,12051]	7[34,13645]	0[0,0]	1[5,3]	0[0,0]	4
hsa-miR-106b-5p	TMEM50A	0[0,0]	0[0,0]	0[0,0]	0[0,0]	1[2,330]	4
hsa-miR-106b-5p	LAMP3	0[0,0]	0[0,0]	1[1,19]	0[0,0]	1[1,19]	4
hsa-miR-106b-5p	TUSC3	0[0,0]	0[0,0]	0[0,0]	0[0,0]	1[2,28]	4
hsa-miR-106b-5p	SLC6A9	1[1,1]	1[1,1]	0[0,0]	0[0,0]	1[1,1]	4
hsa-miR-106b-5p	ARMC8	0[0,0]	2[3,1143]	0[0,0]	0[0,0]	1[5,101]	4
hsa-miR-106b-5p	C10orf140	0[0,0]	3[10,1864]	0[0,0]	0[0,0]	1[10,720]	4
hsa-miR-106b-5p	FZD6	0[0,0]	0[0,0]	1[6,387]	1[6,387]	1[6,387]	4
hsa-miR-106b-5p	STC1	1[6,1]	1[6,1]	1[6,1]	1[6,1]	1[6,1]	4
hsa-miR-106b-5p	WASF2	0[0,0]	0[0,0]	0[0,0]	1[5,35]	1[5,35]	4
hsa-miR-106b-5p	PTP4A2	1[2,76]	4[6,113]	0[0,0]	1[2,76]	1[3,145]	4
hsa-miR-106b-5p	MLXIP	0[0,0]	0[0,0]	0[0,0]	0[0,0]	1[5,12]	4
hsa-miR-106b-5p	ZNF460	0[0,0]	0[0,0]	1[18,637]	0[0,0]	0[0,0]	4
hsa-miR-106b-5p	ACADM	0[0,0]	0[0,0]	0[0,0]	0[0,0]	1[15,543]	4
hsa-miR-106b-5p	SLC16A6	1[2,3358]	4[2,5638]	0[0,0]	0[0,0]	0[0,0]	4
hsa-miR-106b-5p	CCDC88A	0[0,0]	0[0,0]	0[0,0]	0[0,0]	2[7,229]	4
hsa-miR-106b-5p	AP2B1	1[11,2104]	0[0,0]	0[0,0]	1[11,2104]	2[12,4495]	4
hsa-miR-106b-5p	SNX13	0[0,0]	0[0,0]	1[1,36]	0[0,0]	0[0,0]	4
hsa-miR-106b-5p	INTS6	1[2,45]	1[2,45]	0[0,0]	1[2,45]	1[2,45]	4
hsa-miR-106b-5p	GOLGA1	1[5,109]	0[0,0]	0[0,0]	1[5,109]	1[5,109]	4
hsa-miR-106b-5p	LANCL1	0[0,0]	0[0,0]	0[0,0]	0[0,0]	1[2,339]	4
hsa-miR-106b-5p	FAM59A	1[1,6]	1[1,6]	0[0,0]	0[0,0]	0[0,0]	4
hsa-miR-106b-5p	FAM18B	0[0,0]	0[0,0]	0[0,0]	0[0,0]	1[2,11]	4
hsa-miR-106b-5p	TRUB1	0[0,0]	0[0,0]	1[3,50]	0[0,0]	1[3,50]	4
hsa-miR-106b-5p	SLC2A12	0[0,0]	2[1,29]	0[0,0]	0[0,0]	0[0,0]	4
hsa-miR-106b-5p	TPD52L1	0[0,0]	0[0,0]	1[1,19]	0[0,0]	0[0,0]	4
hsa-miR-106b-5p	ATP11A	1[1,2]	0[0,0]	1[1,17]	0[0,0]	2[1,19]	4
hsa-miR-106b-5p	MTERFD2	0[0,0]	0[0,0]	1[3,489]	1[3,489]	1[3,489]	4
hsa-miR-106b-5p	NCOA1	0[0,0]	0[0,0]	0[0,0]	0[0,0]	1[1,2]	4
hsa-miR-106b-5p	COMMD10	0[0,0]	0[0,0]	0[0,0]	0[0,0]	1[6,57]	4
hsa-miR-106b-5p	NIPAL4	0[0,0]	0[0,0]	0[0,0]	0[0,0]	1[2,40]	4
hsa-miR-106b-5p	ZADH2	1[4,37]	0[0,0]	0[0,0]	0[0,0]	1[4,37]	4
hsa-miR-106b-5p	CLCN6	0[0,0]	0[0,0]	1[1,35]	0[0,0]	0[0,0]	4
hsa-miR-106b-5p	COMMD6	0[0,0]	0[0,0]	0[0,0]	0[0,0]	1[16,199]	4
hsa-miR-106b-5p	SYT7	1[1,5]	0[0,0]	0[0,0]	0[0,0]	0[0,0]	4
hsa-miR-106b-5p	ZNF697	0[0,0]	2[7,85]	0[0,0]	0[0,0]	1[2,19]	4
hsa-miR-106b-5p	HDHD1A	0[0,0]	0[0,0]	0[0,0]	0[0,0]	2[5,734]	4
hsa-miR-106b-5p	ILDR1	1[1,78]	0[0,0]	0[0,0]	0[0,0]	0[0,0]	4
hsa-miR-106b-5p	VAMP7	0[0,0]	0[0,0]	0[0,0]	0[0,0]	1[1,8]	4
hsa-miR-106b-5p	SCHIP1	0[0,0]	0[0,0]	0[0,0]	0[0,0]	1[2,76]	4
hsa-miR-106b-5p	HOXA13	0[0,0]	3[5,86]	0[0,0]	0[0,0]	0[0,0]	4
hsa-miR-106b-5p	MED13	0[0,0]	7[16,561]	0[0,0]	0[0,0]	0[0,0]	4
hsa-miR-106b-5p	PCDHA6	1[2,87]	0[0,0]	0[0,0]	0[0,0]	2[2,106]	4
hsa-miR-106b-5p	SIRT3	0[0,0]	0[0,0]	0[0,0]	0[0,0]	1[3,15]	4
hsa-miR-106b-5p	DNAJC5	0[0,0]	0[0,0]	1[2,0]	0[0,0]	0[0,0]	4
hsa-miR-106b-5p	KPNA3	1[1,17]	1[1,17]	2[10,134]	0[0,0]	1[1,16]	4
hsa-miR-106b-5p	DLD	0[0,0]	0[0,0]	0[0,0]	0[0,0]	1[1,199]	4
hsa-miR-106b-5p	PPP6C	2[20,1179]	7[20,1461]	0[0,0]	1[15,750]	2[21,1325]	4
hsa-miR-106b-5p	C3orf52	0[0,0]	0[0,0]	0[0,0]	0[0,0]	1[5,421]	4
hsa-miR-106b-5p	AP1G1	0[0,0]	0[0,0]	0[0,0]	1[10,211]	1[11,227]	4
hsa-miR-106b-5p	ZNF542	0[0,0]	0[0,0]	0[0,0]	0[0,0]	1[16,1448]	4
hsa-miR-106b-5p	TBL1X	1[1,20]	3[5,319]	0[0,0]	1[1,20]	1[1,20]	4
hsa-miR-106b-5p	IPO8	0[0,0]	0[0,0]	0[0,0]	0[0,0]	1[3,100]	4
hsa-miR-106b-5p	MET	0[0,0]	0[0,0]	1[3,1377]	0[0,0]	0[0,0]	4
hsa-miR-106b-5p	BTF3	0[0,0]	0[0,0]	0[0,0]	0[0,0]	1[7,127]	4
hsa-miR-106b-5p	TMEM56	0[0,0]	0[0,0]	0[0,0]	0[0,0]	1[3,6]	4
hsa-miR-106b-5p	CHD5	1[2,14]	2[3,15]	0[0,0]	1[2,14]	1[2,14]	4
hsa-miR-106b-5p	SYBU	0[0,0]	4[10,1344]	0[0,0]	0[0,0]	1[9,926]	4
hsa-miR-106b-5p	AGGF1	0[0,0]	0[0,0]	1[2,36]	0[0,0]	1[2,36]	4
hsa-miR-106b-5p	ZNF624	0[0,0]	0[0,0]	1[2,17]	0[0,0]	0[0,0]	4
hsa-miR-106b-5p	C17orf51	0[0,0]	3[15,783]	0[0,0]	0[0,0]	0[0,0]	4
hsa-miR-106b-5p	POFUT1	0[0,0]	0[0,0]	1[2,182]	0[0,0]	1[2,182]	4
hsa-miR-106b-5p	RNF217	0[0,0]	0[0,0]	0[0,0]	0[0,0]	1[6,778]	4
hsa-miR-106b-5p	TOPORS	1[6,413]	4[12,538]	0[0,0]	1[6,413]	2[8,428]	4
hsa-miR-106b-5p	PTPN3	1[4,642]	2[4,661]	0[0,0]	1[4,642]	1[5,649]	4
hsa-miR-106b-5p	RPS6KA4	1[13,533]	2[14,542]	0[0,0]	0[0,0]	0[0,0]	4
hsa-miR-106b-5p	WDR82	1[4,12]	0[0,0]	1[7,30]	0[0,0]	1[7,30]	4
hsa-miR-106b-5p	PRKCZ	0[0,0]	0[0,0]	0[0,0]	0[0,0]	1[1,2]	4
hsa-miR-106b-5p	CUL3	1[2,20]	0[0,0]	1[2,20]	1[2,20]	1[2,20]	4
hsa-miR-106b-5p	SLC41A1	1[10,361]	2[11,398]	0[0,0]	1[10,361]	1[10,361]	4
hsa-miR-106b-5p	TNF	0[0,0]	0[0,0]	0[0,0]	0[0,0]	1[2,75]	4
hsa-miR-106b-5p	TFPI2	0[0,0]	1[2,393]	0[0,0]	0[0,0]	1[2,393]	4
hsa-miR-106b-5p	MLLT3	0[0,0]	0[0,0]	0[0,0]	0[0,0]	1[3,17]	4
hsa-miR-106b-5p	ZNF500	0[0,0]	0[0,0]	0[0,0]	0[0,0]	1[1,9]	4
hsa-miR-106b-5p	MAPK4	1[6,2210]	1[6,2210]	0[0,0]	0[0,0]	1[6,2210]	4
hsa-miR-106b-5p	EIF5A2	1[2,20]	7[11,256]	0[0,0]	1[2,20]	3[4,50]	4
hsa-miR-106b-5p	HECA	1[12,225]	3[18,306]	0[0,0]	1[12,225]	1[12,225]	4
hsa-miR-106b-5p	KIF3B	1[3,543]	4[12,943]	0[0,0]	1[3,543]	1[3,543]	4
hsa-miR-106b-5p	RNF19A	0[0,0]	0[0,0]	0[0,0]	0[0,0]	1[3,100]	4
hsa-miR-106b-5p	IRF9	1[11,418]	0[0,0]	0[0,0]	0[0,0]	1[12,420]	4
hsa-miR-106b-5p	GPCPD1	0[0,0]	0[0,0]	0[0,0]	0[0,0]	1[2,71]	4
hsa-miR-106b-5p	RNF145	0[0,0]	0[0,0]	0[0,0]	0[0,0]	2[16,4442]	4
hsa-miR-106b-5p	PCNP	0[0,0]	0[0,0]	1[2,41]	1[1,3]	2[5,42]	4
hsa-miR-106b-5p	TMEM135	0[0,0]	0[0,0]	0[0,0]	0[0,0]	1[3,27]	4
hsa-miR-106b-5p	VPS26A	0[0,0]	4[10,447]	0[0,0]	1[6,163]	2[10,427]	4
hsa-miR-106b-5p	USP16	0[0,0]	0[0,0]	0[0,0]	0[0,0]	1[14,1399]	4
hsa-miR-106b-5p	DUSP10	0[0,0]	0[0,0]	0[0,0]	0[0,0]	1[4,255]	4
hsa-miR-106b-5p	RAG1AP1	0[0,0]	0[0,0]	0[0,0]	0[0,0]	1[1,1]	4
hsa-miR-106b-5p	WDR48	0[0,0]	0[0,0]	0[0,0]	0[0,0]	1[3,67]	4
hsa-miR-106b-5p	AKAP5	0[0,0]	0[0,0]	0[0,0]	1[3,64]	1[3,64]	4
hsa-miR-106b-5p	FAM199X	1[8,1571]	9[14,1736]	0[0,0]	0[0,0]	0[0,0]	4
hsa-miR-106b-5p	CCDC6	0[0,0]	0[0,0]	0[0,0]	0[0,0]	1[13,190]	4
hsa-miR-106b-5p	NRIP3	1[1,16]	2[2,17]	0[0,0]	0[0,0]	1[1,16]	4
hsa-miR-106b-5p	DDX5	1[19,864]	3[19,875]	0[0,0]	1[19,864]	2[22,3058]	4
hsa-miR-106b-5p	TWSG1	0[0,0]	0[0,0]	0[0,0]	0[0,0]	1[1,19]	4
hsa-miR-106b-5p	SRBD1	0[0,0]	0[0,0]	0[0,0]	0[0,0]	1[2,13]	4
hsa-miR-106b-5p	UHMK1	1[14,476]	0[0,0]	0[0,0]	0[0,0]	0[0,0]	4
hsa-miR-106b-5p	ZNF281	0[0,0]	0[0,0]	0[0,0]	0[0,0]	1[21,4431]	4
hsa-miR-106b-5p	BAMBI	1[9,265]	1[9,265]	0[0,0]	1[9,265]	1[9,265]	4
hsa-miR-106b-5p	DCTN6	0[0,0]	0[0,0]	0[0,0]	0[0,0]	1[11,585]	4
hsa-miR-106b-5p	FAM134A	1[7,87]	3[8,100]	1[7,87]	0[0,0]	1[7,87]	4
hsa-miR-106b-5p	SELS	0[0,0]	0[0,0]	0[0,0]	0[0,0]	1[3,33]	4
hsa-miR-106b-5p	ATP6V1G1	0[0,0]	0[0,0]	0[0,0]	0[0,0]	1[6,250]	4
hsa-miR-106b-5p	C14orf118	0[0,0]	0[0,0]	0[0,0]	0[0,0]	1[2,23]	4
hsa-miR-106b-5p	TOM1L1	0[0,0]	0[0,0]	0[0,0]	0[0,0]	1[7,141]	4
hsa-miR-106b-5p	SLC39A8	0[0,0]	0[0,0]	0[0,0]	0[0,0]	2[1,38]	4
hsa-miR-106b-5p	MFSD6	0[0,0]	0[0,0]	0[0,0]	0[0,0]	1[5,59]	4
hsa-miR-106b-5p	PTP4A1	0[0,0]	0[0,0]	1[1,6]	0[0,0]	1[8,371]	4
hsa-miR-106b-5p	ZNF704	2[5,267]	3[6,280]	0[0,0]	1[3,237]	1[3,237]	4
hsa-miR-106b-5p	ST8SIA2	0[0,0]	1[1,14]	0[0,0]	0[0,0]	0[0,0]	4
hsa-miR-106b-5p	NR2C2	1[21,1786]	12[24,3794]	0[0,0]	1[21,1786]	1[21,1786]	4
hsa-miR-106b-5p	C18orf32	0[0,0]	0[0,0]	1[29,1620]	0[0,0]	1[29,1620]	4
hsa-miR-106b-5p	GALNT2	0[0,0]	0[0,0]	1[2,266]	0[0,0]	0[0,0]	3
hsa-miR-106b-5p	L3MBTL3	1[1,9]	1[1,9]	0[0,0]	1[1,9]	1[1,9]	3
hsa-miR-106b-5p	LCOR	1[3,29]	18[23,1632]	0[0,0]	0[0,0]	0[0,0]	3
hsa-miR-106b-5p	FGD1	1[1,5]	1[1,5]	0[0,0]	1[1,5]	1[1,5]	3
hsa-miR-106b-5p	TCF7L1	1[1,7]	0[0,0]	0[0,0]	1[1,7]	2[2,19]	3
hsa-miR-106b-5p	MARK1	0[0,0]	0[0,0]	0[0,0]	0[0,0]	1[1,8]	3
hsa-miR-106b-5p	ANKRD28	0[0,0]	0[0,0]	0[0,0]	0[0,0]	1[1,2]	3
hsa-miR-106b-5p	MCPH1	0[0,0]	0[0,0]	0[0,0]	0[0,0]	1[9,558]	3
hsa-miR-106b-5p	PPP2R1B	0[0,0]	1[2,18]	0[0,0]	1[2,18]	1[2,18]	3
hsa-miR-106b-5p	COX7A2L	1[7,490]	0[0,0]	1[7,490]	1[7,490]	1[7,490]	3
hsa-miR-106b-5p	PANK3	1[6,119]	0[0,0]	1[6,119]	0[0,0]	2[9,1879]	3
hsa-miR-106b-5p	NHLH2	0[0,0]	0[0,0]	0[0,0]	0[0,0]	1[1,6]	3
hsa-miR-106b-5p	C11orf30	2[27,1924]	7[29,2090]	0[0,0]	2[27,1924]	3[29,2054]	3
hsa-miR-106b-5p	RAB11B	0[0,0]	0[0,0]	0[0,0]	0[0,0]	1[1,38]	3
hsa-miR-106b-5p	GPAM	0[0,0]	0[0,0]	0[0,0]	0[0,0]	1[10,400]	3
hsa-miR-106b-5p	RPRD2	0[0,0]	0[0,0]	0[0,0]	0[0,0]	1[1,10]	3
hsa-miR-106b-5p	NEDD4L	2[5,260]	6[6,299]	0[0,0]	2[5,260]	1[5,127]	3
hsa-miR-106b-5p	DYRK4	0[0,0]	0[0,0]	0[0,0]	0[0,0]	1[2,8]	3
hsa-miR-106b-5p	ATPBD4	0[0,0]	0[0,0]	0[0,0]	0[0,0]	1[2,17]	3
hsa-miR-106b-5p	KLHL36	0[0,0]	0[0,0]	0[0,0]	0[0,0]	1[9,194]	3
hsa-miR-106b-5p	PLCB1	1[7,34]	5[10,64]	0[0,0]	1[7,34]	1[7,34]	3
hsa-miR-106b-5p	C11orf95	1[5,50]	5[9,147]	0[0,0]	0[0,0]	2[6,59]	3
hsa-miR-106b-5p	SEC11A	0[0,0]	0[0,0]	0[0,0]	0[0,0]	1[10,686]	3
hsa-miR-106b-5p	LSS	0[0,0]	0[0,0]	0[0,0]	0[0,0]	1[11,266]	3
hsa-miR-106b-5p	MTSS1L	1[1,8]	0[0,0]	0[0,0]	0[0,0]	0[0,0]	3
hsa-miR-106b-5p	ZNF236	1[9,171]	7[11,564]	0[0,0]	1[9,171]	1[9,171]	3
hsa-miR-106b-5p	EYA1	0[0,0]	0[0,0]	1[2,17]	0[0,0]	0[0,0]	3
hsa-miR-106b-5p	ASB9	0[0,0]	0[0,0]	1[1,12]	0[0,0]	1[1,12]	3
hsa-miR-106b-5p	HEATR5B	0[0,0]	0[0,0]	1[1,1]	0[0,0]	0[0,0]	3
hsa-miR-106b-5p	DNAJB6	1[2,10]	1[2,10]	0[0,0]	1[2,10]	1[3,27]	3
hsa-miR-106b-5p	ARHGEF11	1[5,57]	1[4,52]	0[0,0]	1[5,57]	2[6,79]	3
hsa-miR-106b-5p	STRBP	0[0,0]	2[3,74]	0[0,0]	0[0,0]	0[0,0]	3
hsa-miR-106b-5p	PNKD	0[0,0]	0[0,0]	0[0,0]	1[1,15]	1[1,15]	3
hsa-miR-106b-5p	KIAA1467	0[0,0]	0[0,0]	0[0,0]	0[0,0]	1[1,12]	3
hsa-miR-106b-5p	ANKRA2	0[0,0]	0[0,0]	0[0,0]	0[0,0]	1[6,1083]	3
hsa-miR-106b-5p	USP34	0[0,0]	0[0,0]	0[0,0]	0[0,0]	2[3,29]	3
hsa-miR-106b-5p	PDE3B	1[10,320]	0[0,0]	0[0,0]	1[10,320]	2[11,372]	3
hsa-miR-106b-5p	C12orf44	0[0,0]	0[0,0]	0[0,0]	0[0,0]	1[6,139]	3
hsa-miR-106b-5p	GRB2	0[0,0]	0[0,0]	1[2,24]	0[0,0]	0[0,0]	3
hsa-miR-106b-5p	ATP2B1	0[0,0]	0[0,0]	0[0,0]	1[12,849]	1[12,849]	3
hsa-miR-106b-5p	TET2	0[0,0]	5[6,73]	1[6,145]	0[0,0]	1[1,6]	3
hsa-miR-106b-5p	CUTC	0[0,0]	0[0,0]	0[0,0]	0[0,0]	1[3,54]	3
hsa-miR-106b-5p	SH3BGRL2	0[0,0]	0[0,0]	1[1,2]	0[0,0]	1[1,2]	3
hsa-miR-106b-5p	KIF5A	1[4,93]	1[4,93]	0[0,0]	1[4,93]	2[4,100]	3
hsa-miR-106b-5p	PKIA	1[9,200]	3[9,244]	0[0,0]	1[9,200]	1[10,210]	3
hsa-miR-106b-5p	PIGG	0[0,0]	0[0,0]	0[0,0]	0[0,0]	1[2,15]	3
hsa-miR-106b-5p	ENTPD4	1[6,58]	0[0,0]	0[0,0]	0[0,0]	1[6,58]	3
hsa-miR-106b-5p	SMOC1	1[9,2030]	3[11,2057]	0[0,0]	1[9,2030]	1[9,2030]	3
hsa-miR-106b-5p	KIAA0226	1[1,3]	0[0,0]	1[1,3]	1[1,3]	1[1,3]	3
hsa-miR-106b-5p	PRIC285	0[0,0]	0[0,0]	0[0,0]	0[0,0]	1[1,30]	3
hsa-miR-106b-5p	ZNF627	0[0,0]	0[0,0]	0[0,0]	0[0,0]	1[1,10]	3
hsa-miR-106b-5p	BDP1	0[0,0]	0[0,0]	1[1,16]	0[0,0]	0[0,0]	3
hsa-miR-106b-5p	TUBBP5	0[0,0]	0[0,0]	0[0,0]	0[0,0]	1[1,6]	3
hsa-miR-106b-5p	SPSB4	0[0,0]	0[0,0]	0[0,0]	0[0,0]	1[2,88]	3
hsa-miR-106b-5p	MRPS36	0[0,0]	0[0,0]	0[0,0]	0[0,0]	1[1,11]	3
hsa-miR-106b-5p	IPMK	1[9,79]	0[0,0]	0[0,0]	0[0,0]	0[0,0]	3
hsa-miR-106b-5p	RGPD6	0[0,0]	0[0,0]	0[0,0]	0[0,0]	1[1,7]	3
hsa-miR-106b-5p	CCNYL1	0[0,0]	0[0,0]	1[1,3]	0[0,0]	0[0,0]	3
hsa-miR-106b-5p	TAOK1	1[6,14]	16[26,4538]	0[0,0]	0[0,0]	0[0,0]	3
hsa-miR-106b-5p	MVK	0[0,0]	0[0,0]	0[0,0]	0[0,0]	1[10,1236]	3
hsa-miR-106b-5p	FBXO18	0[0,0]	0[0,0]	0[0,0]	0[0,0]	1[6,36]	3
hsa-miR-106b-5p	B4GALT6	1[3,24]	0[0,0]	0[0,0]	1[3,24]	1[3,24]	3
hsa-miR-106b-5p	NDUFB5	0[0,0]	0[0,0]	0[0,0]	0[0,0]	1[3,18]	3
hsa-miR-106b-5p	HMBOX1	1[4,29]	2[5,64]	0[0,0]	0[0,0]	1[4,29]	3
hsa-miR-106b-5p	RTCD1	0[0,0]	0[0,0]	0[0,0]	0[0,0]	2[6,70]	3
hsa-miR-106b-5p	SACS	2[10,443]	7[15,1072]	1[3,43]	1[9,400]	2[10,443]	3
hsa-miR-106b-5p	MTCH2	0[0,0]	0[0,0]	0[0,0]	0[0,0]	1[1,6]	3
hsa-miR-106b-5p	PRPF40B	0[0,0]	0[0,0]	1[1,8]	0[0,0]	0[0,0]	3
hsa-miR-106b-5p	APPL1	1[3,121]	0[0,0]	0[0,0]	0[0,0]	0[0,0]	3
hsa-miR-106b-5p	RUNDC1	1[8,109]	0[0,0]	0[0,0]	0[0,0]	1[8,109]	3
hsa-miR-106b-5p	IFNAR2	0[0,0]	0[0,0]	0[0,0]	0[0,0]	1[17,948]	3
hsa-miR-106b-5p	PANX2	1[3,13]	1[3,13]	1[3,13]	0[0,0]	1[3,13]	3
hsa-miR-106b-5p	MED23	0[0,0]	0[0,0]	0[0,0]	0[0,0]	1[2,15]	3
hsa-miR-106b-5p	TUBB2B	0[0,0]	0[0,0]	1[2,0]	0[0,0]	0[0,0]	3
hsa-miR-106b-5p	TIMM17A	1[12,206]	0[0,0]	0[0,0]	1[12,206]	1[12,225]	3
hsa-miR-106b-5p	MED12L	2[8,197]	2[8,197]	0[0,0]	1[7,188]	1[7,188]	3
hsa-miR-106b-5p	ANKRD52	3[22,1177]	10[22,1317]	0[0,0]	3[22,1177]	2[19,955]	3
hsa-miR-106b-5p	LRRC57	0[0,0]	0[0,0]	0[0,0]	0[0,0]	1[1,5]	3
hsa-miR-106b-5p	ARL13B	0[0,0]	0[0,0]	0[0,0]	0[0,0]	1[4,259]	3
hsa-miR-106b-5p	TMX3	1[16,402]	0[0,0]	0[0,0]	0[0,0]	1[16,402]	3
hsa-miR-106b-5p	RAB22A	2[18,3322]	6[17,3565]	0[0,0]	1[6,1650]	0[0,0]	3
hsa-miR-106b-5p	JPH1	0[0,0]	0[0,0]	2[4,296]	0[0,0]	0[0,0]	3
hsa-miR-106b-5p	PPP4R2	0[0,0]	0[0,0]	0[0,0]	0[0,0]	1[2,41]	3
hsa-miR-106b-5p	C14orf4	0[0,0]	0[0,0]	0[0,0]	0[0,0]	1[3,15]	3
hsa-miR-106b-5p	RGPD4	0[0,0]	0[0,0]	0[0,0]	0[0,0]	2[3,33]	3
hsa-miR-106b-5p	SMARCA5	0[0,0]	0[0,0]	0[0,0]	0[0,0]	1[7,105]	3
hsa-miR-106b-5p	LIN7C	0[0,0]	0[0,0]	1[6,474]	0[0,0]	0[0,0]	3
hsa-miR-106b-5p	USP14	0[0,0]	0[0,0]	1[1,9]	0[0,0]	0[0,0]	3
hsa-miR-106b-5p	C11orf59	0[0,0]	0[0,0]	0[0,0]	0[0,0]	1[22,2616]	3
hsa-miR-106b-5p	DNM2	0[0,0]	1[3,7]	0[0,0]	0[0,0]	0[0,0]	3
hsa-miR-106b-5p	HCN4	1[1,10]	0[0,0]	0[0,0]	0[0,0]	1[1,10]	3
hsa-miR-106b-5p	NANOS1	1[1,1]	1[1,1]	0[0,0]	1[1,1]	1[1,1]	3
hsa-miR-106b-5p	PNMAL1	0[0,0]	0[0,0]	0[0,0]	0[0,0]	1[2,0]	3
hsa-miR-106b-5p	TMEM68	0[0,0]	0[0,0]	0[0,0]	0[0,0]	1[8,281]	3
hsa-miR-106b-5p	C7orf23	0[0,0]	0[0,0]	0[0,0]	0[0,0]	1[5,34]	3
hsa-miR-106b-5p	SCCPDH	0[0,0]	0[0,0]	0[0,0]	0[0,0]	1[7,91]	3
hsa-miR-106b-5p	PPP2R2A	1[4,61]	3[11,345]	0[0,0]	1[4,61]	2[8,193]	3
hsa-miR-106b-5p	SLC25A43	0[0,0]	0[0,0]	0[0,0]	0[0,0]	1[1,15]	3
hsa-miR-106b-5p	BRMS1L	2[5,449]	5[10,701]	0[0,0]	2[5,449]	3[9,616]	3
hsa-miR-106b-5p	NMT1	0[0,0]	0[0,0]	0[0,0]	0[0,0]	1[1,5]	3
hsa-miR-106b-5p	PER2	0[0,0]	0[0,0]	0[0,0]	0[0,0]	1[2,28]	3
hsa-miR-106b-5p	ABL2	2[7,103]	0[0,0]	0[0,0]	1[6,50]	0[0,0]	3
hsa-miR-106b-5p	CELSR2	1[2,0]	1[2,0]	0[0,0]	1[2,0]	1[2,0]	3
hsa-miR-106b-5p	TUSC2	1[14,394]	2[15,498]	0[0,0]	1[14,394]	1[14,395]	3
hsa-miR-106b-5p	LIAS	0[0,0]	0[0,0]	0[0,0]	0[0,0]	1[1,28]	3
hsa-miR-106b-5p	TNRC6A	1[12,3419]	4[14,4739]	1[22,2909]	1[12,3419]	2[12,5462]	3
hsa-miR-106b-5p	ZNF720	0[0,0]	0[0,0]	0[0,0]	0[0,0]	1[1,14]	3
hsa-miR-106b-5p	IER3IP1	0[0,0]	0[0,0]	0[0,0]	0[0,0]	1[3,50]	3
hsa-miR-106b-5p	MYO10	0[0,0]	3[6,1301]	0[0,0]	0[0,0]	0[0,0]	3
hsa-miR-106b-5p	ATP1B3	0[0,0]	0[0,0]	0[0,0]	0[0,0]	1[1,1630]	3
hsa-miR-106b-5p	ARL4C	1[5,70]	3[5,91]	0[0,0]	1[5,70]	1[5,70]	3
hsa-miR-106b-5p	FAM169A	0[0,0]	0[0,0]	0[0,0]	0[0,0]	1[2,10]	3
hsa-miR-106b-5p	HSPA6	1[1,5]	0[0,0]	0[0,0]	0[0,0]	1[1,5]	3
hsa-miR-106b-5p	THAP10	0[0,0]	0[0,0]	1[1,9]	0[0,0]	0[0,0]	3
hsa-miR-106b-5p	RGPD6	0[0,0]	0[0,0]	0[0,0]	0[0,0]	1[1,26]	3
hsa-miR-106b-5p	SLC33A1	1[9,76]	0[0,0]	0[0,0]	0[0,0]	0[0,0]	3
hsa-miR-106b-5p	SIX4	0[0,0]	8[8,419]	0[0,0]	0[0,0]	0[0,0]	3
hsa-miR-106b-5p	ADIPOR2	1[1,8]	0[0,0]	1[2,57]	0[0,0]	1[1,8]	3
hsa-miR-106b-5p	DDX58	0[0,0]	0[0,0]	1[1,35]	0[0,0]	0[0,0]	3
hsa-miR-106b-5p	UBXN7	0[0,0]	0[0,0]	0[0,0]	0[0,0]	1[6,114]	3
hsa-miR-106b-5p	FAM13A	1[11,186]	0[0,0]	0[0,0]	0[0,0]	1[11,186]	3
hsa-miR-106b-5p	ZNF468	0[0,0]	0[0,0]	0[0,0]	0[0,0]	1[1,24]	3
hsa-miR-106b-5p	KIAA1919	0[0,0]	0[0,0]	0[0,0]	0[0,0]	1[3,21]	3
hsa-miR-106b-5p	TP53INP1	2[8,3741]	17[14,4810]	0[0,0]	1[4,792]	1[4,792]	3
hsa-miR-106b-5p	PVR	0[0,0]	0[0,0]	0[0,0]	0[0,0]	1[11,372]	3
hsa-miR-106b-5p	DCTN3	0[0,0]	0[0,0]	0[0,0]	0[0,0]	1[3,30]	3
hsa-miR-106b-5p	KIAA0922	1[5,153]	1[4,146]	0[0,0]	1[5,153]	1[5,153]	3
hsa-miR-106b-5p	POC1B	0[0,0]	0[0,0]	0[0,0]	0[0,0]	1[1,18]	3
hsa-miR-106b-5p	CCDC144B	0[0,0]	0[0,0]	0[0,0]	0[0,0]	1[1,55]	3
hsa-miR-106b-5p	KLHL15	1[17,586]	8[27,4523]	1[18,2110]	0[0,0]	1[18,2110]	3
hsa-miR-106b-5p	IRAK4	1[2,10]	0[0,0]	0[0,0]	0[0,0]	1[2,10]	3
hsa-miR-106b-5p	DDX19A	0[0,0]	0[0,0]	0[0,0]	0[0,0]	1[2,31]	3
hsa-miR-106b-5p	FAM53B	0[0,0]	0[0,0]	1[1,7]	0[0,0]	1[4,15]	3
hsa-miR-106b-5p	MXI1	0[0,0]	0[0,0]	0[0,0]	1[3,81]	1[3,81]	3
hsa-miR-106b-5p	ZNF431	0[0,0]	0[0,0]	0[0,0]	0[0,0]	1[2,15]	3
hsa-miR-106b-5p	FNDC3B	1[2,1328]	10[21,10918]	2[16,5018]	0[0,0]	1[2,1328]	3
hsa-miR-106b-5p	NOTCH3	0[0,0]	0[0,0]	1[1,16]	0[0,0]	0[0,0]	3
hsa-miR-106b-5p	LSM1	0[0,0]	0[0,0]	0[0,0]	0[0,0]	1[8,104]	3
hsa-miR-106b-5p	GCA	0[0,0]	0[0,0]	0[0,0]	0[0,0]	1[12,203]	3
hsa-miR-106b-5p	TXNDC9	0[0,0]	0[0,0]	0[0,0]	0[0,0]	1[1,225]	3
hsa-miR-106b-5p	YIPF2	0[0,0]	0[0,0]	0[0,0]	0[0,0]	1[6,68]	3
hsa-miR-106b-5p	TMEM128	0[0,0]	0[0,0]	0[0,0]	0[0,0]	2[2,38]	3
hsa-miR-106b-5p	SS18	0[0,0]	0[0,0]	0[0,0]	0[0,0]	1[3,31]	3
hsa-miR-106b-5p	SOCS6	1[6,645]	5[10,714]	0[0,0]	1[6,645]	1[6,645]	3
hsa-miR-106b-5p	CCDC93	0[0,0]	0[0,0]	0[0,0]	0[0,0]	1[3,2]	3
hsa-miR-106b-5p	GMDS	0[0,0]	0[0,0]	0[0,0]	0[0,0]	1[13,831]	3
hsa-miR-106b-5p	GMFB	0[0,0]	0[0,0]	1[3,9]	0[0,0]	2[8,521]	3
hsa-miR-106b-5p	CEP97	1[21,1858]	8[21,2136]	0[0,0]	0[0,0]	1[21,1874]	3
hsa-miR-106b-5p	SYNRG	1[9,198]	0[0,0]	0[0,0]	0[0,0]	1[9,198]	3
hsa-miR-106b-5p	BCL10	0[0,0]	0[0,0]	0[0,0]	0[0,0]	2[16,667]	3
hsa-miR-106b-5p	KIAA1598	0[0,0]	0[0,0]	0[0,0]	1[3,286]	2[5,2974]	3
hsa-miR-106b-5p	RUNX3	1[15,659]	0[0,0]	0[0,0]	0[0,0]	1[15,659]	3
hsa-miR-106b-5p	SCRN3	0[0,0]	0[0,0]	0[0,0]	0[0,0]	1[4,29]	3
hsa-miR-106b-5p	STRN	0[0,0]	0[0,0]	0[0,0]	0[0,0]	1[4,23]	3
hsa-miR-106b-5p	NAP1L1	0[0,0]	0[0,0]	2[3,46]	0[0,0]	0[0,0]	3
hsa-miR-106b-5p	MARCH7	0[0,0]	0[0,0]	0[0,0]	0[0,0]	2[21,1113]	3
hsa-miR-106b-5p	FSTL4	1[2,67]	0[0,0]	0[0,0]	0[0,0]	0[0,0]	3
hsa-miR-106b-5p	PFKP	1[29,4749]	0[0,0]	0[0,0]	1[29,4749]	1[29,4749]	3
hsa-miR-106b-5p	PDCD10	0[0,0]	0[0,0]	0[0,0]	0[0,0]	1[8,184]	3
hsa-miR-106b-5p	CSNK1G1	1[7,60]	3[10,109]	0[0,0]	1[7,60]	1[7,60]	3
hsa-miR-106b-5p	ZNF652	2[21,2565]	8[24,3106]	0[0,0]	0[0,0]	1[16,1996]	3
hsa-miR-106b-5p	C10orf95	0[0,0]	0[0,0]	1[1,317]	0[0,0]	0[0,0]	3
hsa-miR-106b-5p	XRN1	2[5,132]	10[8,488]	0[0,0]	1[2,89]	1[5,132]	3
hsa-miR-106b-5p	C3orf38	1[3,66]	0[0,0]	1[24,2517]	0[0,0]	2[24,2583]	3
hsa-miR-106b-5p	SLC35F3	0[0,0]	2[2,522]	0[0,0]	1[2,494]	1[2,494]	3
hsa-miR-106b-5p	MUDENG	0[0,0]	0[0,0]	1[2,256]	0[0,0]	0[0,0]	3
hsa-miR-106b-5p	FBXO34	0[0,0]	1[1,5]	0[0,0]	0[0,0]	0[0,0]	3
hsa-miR-106b-5p	IRF1	1[14,405]	2[17,426]	0[0,0]	1[14,405]	1[15,420]	3
hsa-miR-106b-5p	M6PR	2[16,1578]	2[16,1578]	1[10,354]	0[0,0]	2[16,1578]	3
hsa-miR-106b-5p	ZNF417	0[0,0]	0[0,0]	1[15,1104]	0[0,0]	1[15,1104]	3
hsa-miR-106b-5p	GALK2	0[0,0]	0[0,0]	0[0,0]	0[0,0]	1[1,5]	3
hsa-miR-106b-5p	PXDN	0[0,0]	0[0,0]	0[0,0]	1[2,2743]	1[2,2743]	3
hsa-miR-106b-5p	N4BP2L2	0[0,0]	0[0,0]	0[0,0]	0[0,0]	1[5,32]	3
hsa-miR-106b-5p	LOC374443	0[0,0]	0[0,0]	0[0,0]	0[0,0]	1[1,19]	3
hsa-miR-106b-5p	GKAP1	0[0,0]	0[0,0]	0[0,0]	0[0,0]	1[4,52]	3
hsa-miR-106b-5p	UBR3	0[0,0]	0[0,0]	0[0,0]	0[0,0]	2[4,107]	3
hsa-miR-106b-5p	IPO7	1[15,456]	7[16,525]	0[0,0]	0[0,0]	1[16,801]	3
hsa-miR-106b-5p	PTPN12	0[0,0]	0[0,0]	0[0,0]	0[0,0]	1[2,138]	3
hsa-miR-106b-5p	SLC30A7	1[5,93]	0[0,0]	0[0,0]	1[5,93]	1[7,793]	3
hsa-miR-106b-5p	HP1BP3	1[8,154]	0[0,0]	0[0,0]	1[8,154]	2[8,210]	3
hsa-miR-106b-5p	MFHAS1	0[0,0]	0[0,0]	0[0,0]	0[0,0]	1[2,55]	3
hsa-miR-106b-5p	PDSS2	0[0,0]	0[0,0]	0[0,0]	0[0,0]	1[1,6]	3
hsa-miR-106b-5p	C18orf25	0[0,0]	0[0,0]	0[0,0]	0[0,0]	1[2,17]	3
hsa-miR-106b-5p	NIPA1	0[0,0]	6[14,503]	1[8,351]	0[0,0]	1[8,351]	3
hsa-miR-106b-5p	EREG	1[2,190]	4[2,246]	0[0,0]	1[2,190]	1[5,230]	3
hsa-miR-106b-5p	SP1	0[0,0]	0[0,0]	1[1,314]	0[0,0]	0[0,0]	3
hsa-miR-106b-5p	MYO5B	1[2,0]	0[0,0]	0[0,0]	0[0,0]	1[2,0]	3
hsa-miR-106b-5p	TIGD7	0[0,0]	0[0,0]	0[0,0]	0[0,0]	1[1,6]	3
hsa-miR-106b-5p	RASL11B	1[11,141]	1[11,141]	0[0,0]	1[11,141]	1[12,147]	3
hsa-miR-106b-5p	FOXC1	0[0,0]	0[0,0]	0[0,0]	0[0,0]	1[17,1508]	3
hsa-miR-106b-5p	RIMKLB	0[0,0]	0[0,0]	1[4,46]	0[0,0]	1[3,26]	3
hsa-miR-106b-5p	SORL1	1[2,42]	1[2,42]	0[0,0]	1[2,42]	1[2,42]	3
hsa-miR-106b-5p	KBTBD8	0[0,0]	8[10,1221]	0[0,0]	1[4,24]	1[4,24]	3
hsa-miR-106b-5p	BIRC6	0[0,0]	0[0,0]	0[0,0]	0[0,0]	1[2,25]	3
hsa-miR-106b-5p	FOLR1	0[0,0]	0[0,0]	0[0,0]	0[0,0]	1[2,14680]	3
hsa-miR-106b-5p	KRT10	0[0,0]	0[0,0]	0[0,0]	0[0,0]	1[21,2127]	3
hsa-miR-106b-5p	NPAT	2[18,4343]	5[18,4440]	0[0,0]	1[11,3903]	2[18,4350]	3
hsa-miR-106b-5p	ZNF180	0[0,0]	0[0,0]	0[0,0]	0[0,0]	1[9,275]	3
hsa-miR-106b-5p	SFRS5	0[0,0]	0[0,0]	0[0,0]	0[0,0]	1[3,126]	3
hsa-miR-106b-5p	CITED4	1[1,468]	0[0,0]	0[0,0]	0[0,0]	0[0,0]	3
hsa-miR-106b-5p	ACAP2	1[2,30]	0[0,0]	0[0,0]	0[0,0]	1[2,30]	3
hsa-miR-106b-5p	IL8	1[2,169]	1[2,169]	1[2,169]	1[2,169]	1[2,169]	3
hsa-miR-106b-5p	KIAA0947	0[0,0]	0[0,0]	0[0,0]	0[0,0]	1[3,370]	3
hsa-miR-106b-5p	ACVR1B	1[21,3128]	4[21,3131]	0[0,0]	0[0,0]	0[0,0]	3
hsa-miR-106b-5p	CTDSPL2	0[0,0]	7[15,2384]	0[0,0]	0[0,0]	0[0,0]	3
hsa-miR-106b-5p	C6orf120	1[22,1016]	5[24,1872]	1[22,1016]	0[0,0]	1[22,1016]	3
hsa-miR-106b-5p	PHC3	2[13,514]	0[0,0]	0[0,0]	1[8,473]	0[0,0]	3
hsa-miR-106b-5p	RAB23	0[0,0]	0[0,0]	0[0,0]	0[0,0]	1[8,320]	3
hsa-miR-106b-5p	SMAD5	1[28,5817]	11[28,6376]	0[0,0]	1[28,5817]	1[28,5817]	3
hsa-miR-106b-5p	SRGAP1	1[2,728]	2[2,889]	0[0,0]	0[0,0]	1[2,728]	3
hsa-miR-106b-5p	SLC12A3	0[0,0]	0[0,0]	0[0,0]	0[0,0]	1[1,17]	3
hsa-miR-106b-5p	CHMP4B	0[0,0]	0[0,0]	0[0,0]	0[0,0]	1[9,251]	3
hsa-miR-106b-5p	DCDC2	0[0,0]	0[0,0]	0[0,0]	0[0,0]	1[1,5]	3
hsa-miR-106b-5p	TAF9B	0[0,0]	0[0,0]	0[0,0]	0[0,0]	1[1,1]	3
hsa-miR-106b-5p	FAM134C	1[5,157]	4[5,187]	0[0,0]	0[0,0]	1[7,180]	3
hsa-miR-106b-5p	DYRK1A	1[9,2603]	5[9,2676]	1[14,2645]	1[9,2603]	1[14,2645]	3
hsa-miR-106b-5p	TOP2B	0[0,0]	0[0,0]	0[0,0]	0[0,0]	1[4,449]	3
hsa-miR-106b-5p	OSGIN2	0[0,0]	0[0,0]	0[0,0]	0[0,0]	1[1,16]	3
hsa-miR-106b-5p	TNFSF11	1[3,42]	1[3,42]	1[4,51]	1[3,42]	1[4,51]	3
hsa-miR-106b-5p	MGEA5	1[4,163]	4[19,3579]	0[0,0]	1[4,163]	1[4,163]	3
hsa-miR-106b-5p	PIK3CA	0[0,0]	0[0,0]	0[0,0]	0[0,0]	1[1,12]	3
hsa-miR-106b-5p	THAP6	0[0,0]	0[0,0]	0[0,0]	0[0,0]	1[1,1]	3
hsa-miR-106b-5p	EFNB1	1[1,1]	1[1,1]	0[0,0]	0[0,0]	1[1,1]	3
hsa-miR-106b-5p	TNFAIP8L1	0[0,0]	0[0,0]	1[1,1]	0[0,0]	1[1,1]	3
hsa-miR-106b-5p	FLJ10038	0[0,0]	0[0,0]	0[0,0]	0[0,0]	1[1,5]	3
hsa-miR-106b-5p	HNRNPH2	0[0,0]	0[0,0]	0[0,0]	0[0,0]	1[1,1]	3
hsa-miR-106b-5p	CALU	0[0,0]	0[0,0]	0[0,0]	0[0,0]	1[3,1005]	3
hsa-miR-106b-5p	ZNF148	1[21,1565]	16[25,2800]	0[0,0]	1[21,1565]	1[21,1565]	3
hsa-miR-106b-5p	HBXIP	0[0,0]	0[0,0]	1[4,208]	0[0,0]	1[5,146]	3
hsa-miR-106b-5p	CAPN7	0[0,0]	0[0,0]	0[0,0]	0[0,0]	1[6,585]	3
hsa-miR-106b-5p	UBE3A	0[0,0]	0[0,0]	0[0,0]	1[2,171]	1[2,171]	3
hsa-miR-106b-5p	KIF5C	0[0,0]	0[0,0]	0[0,0]	0[0,0]	1[3,14]	3
hsa-miR-106b-5p	SALL1	1[7,37]	1[7,37]	0[0,0]	1[7,37]	2[10,52]	3
hsa-miR-106b-5p	WAC	1[18,1579]	4[18,2717]	0[0,0]	1[18,1579]	1[19,1683]	3
hsa-miR-106b-5p	MAP3K4	0[0,0]	0[0,0]	0[0,0]	0[0,0]	1[3,26]	3
hsa-miR-106b-5p	KDM5B	0[0,0]	0[0,0]	0[0,0]	0[0,0]	1[13,468]	3
hsa-miR-106b-5p	DNAH10	0[0,0]	0[0,0]	1[1,5]	0[0,0]	0[0,0]	3
hsa-miR-106b-5p	GNB4	0[0,0]	0[0,0]	1[1,5]	0[0,0]	1[7,445]	3
hsa-miR-106b-5p	BPTF	0[0,0]	0[0,0]	1[4,30]	0[0,0]	0[0,0]	3
hsa-miR-106b-5p	TAF7	0[0,0]	0[0,0]	0[0,0]	0[0,0]	1[3,69]	3
hsa-miR-106b-5p	C1orf58	0[0,0]	0[0,0]	0[0,0]	0[0,0]	1[14,486]	3
hsa-miR-106b-5p	ZSCAN12	0[0,0]	0[0,0]	0[0,0]	0[0,0]	1[5,42]	3
hsa-miR-106b-5p	BSCL2	0[0,0]	0[0,0]	0[0,0]	0[0,0]	1[5,149]	3
hsa-miR-106b-5p	MFSD8	0[0,0]	0[0,0]	0[0,0]	0[0,0]	2[14,1119]	3
hsa-miR-106b-5p	RNF216	0[0,0]	0[0,0]	0[0,0]	0[0,0]	1[6,122]	3
hsa-miR-106b-5p	TOMM20	0[0,0]	0[0,0]	0[0,0]	0[0,0]	1[8,101]	3
hsa-miR-106b-5p	PANK2	0[0,0]	0[0,0]	0[0,0]	0[0,0]	2[13,291]	3
hsa-miR-106b-5p	USP28	1[7,92]	0[0,0]	0[0,0]	1[7,92]	1[7,92]	3
hsa-miR-106b-5p	SPAG1	0[0,0]	0[0,0]	0[0,0]	0[0,0]	1[1,5]	3
hsa-miR-106b-5p	SEC16A	0[0,0]	0[0,0]	0[0,0]	0[0,0]	1[5,54]	3
hsa-miR-106b-5p	MAP3K9	1[15,492]	2[15,499]	1[15,492]	1[15,492]	2[15,494]	3
hsa-miR-106b-5p	SFT2D1	0[0,0]	0[0,0]	1[1,96]	0[0,0]	1[1,222]	3
hsa-miR-106b-5p	ZNF554	0[0,0]	0[0,0]	0[0,0]	0[0,0]	1[1,16]	3
hsa-miR-106b-5p	TNFRSF10B	0[0,0]	0[0,0]	0[0,0]	0[0,0]	1[18,2137]	3
hsa-miR-106b-5p	LRIG3	0[0,0]	0[0,0]	0[0,0]	0[0,0]	1[5,121]	3
hsa-miR-106b-5p	TWF1	1[8,265]	8[20,729]	0[0,0]	0[0,0]	1[9,277]	3
hsa-miR-106b-5p	API5	0[0,0]	0[0,0]	0[0,0]	0[0,0]	2[9,247]	3
hsa-miR-106b-5p	BAG4	0[0,0]	0[0,0]	0[0,0]	0[0,0]	1[8,579]	3
hsa-miR-106b-5p	PLEKHF2	0[0,0]	0[0,0]	0[0,0]	0[0,0]	1[1,5]	3
hsa-miR-106b-5p	MYT1L	0[0,0]	1[1,1401]	0[0,0]	0[0,0]	0[0,0]	3
hsa-miR-106b-5p	KIAA1522	1[5,124]	2[7,196]	0[0,0]	1[6,129]	1[15,433]	3
hsa-miR-106b-5p	SOCS7	1[5,179]	1[5,179]	0[0,0]	0[0,0]	0[0,0]	3
hsa-miR-106b-5p	MTMR2	1[6,146]	0[0,0]	0[0,0]	0[0,0]	0[0,0]	3
hsa-miR-106b-5p	RP2	0[0,0]	0[0,0]	0[0,0]	0[0,0]	1[1,9]	3
hsa-miR-106b-5p	REST	2[20,986]	8[20,1871]	0[0,0]	0[0,0]	0[0,0]	3
hsa-miR-106b-5p	ZNF618	1[7,83]	3[8,92]	0[0,0]	0[0,0]	0[0,0]	3
hsa-miR-106b-5p	ANKRD9	1[7,118]	1[7,118]	0[0,0]	1[7,118]	1[7,118]	3
hsa-miR-106b-5p	PIP5K1A	0[0,0]	0[0,0]	0[0,0]	0[0,0]	1[1,26]	3
hsa-miR-106b-5p	TMEM65	0[0,0]	0[0,0]	0[0,0]	0[0,0]	1[1,5]	3
hsa-miR-106b-5p	PIKFYVE	1[3,91]	0[0,0]	0[0,0]	0[0,0]	1[3,91]	3
hsa-miR-106b-5p	DPY19L3	0[0,0]	0[0,0]	0[0,0]	1[3,4]	1[3,4]	3
hsa-miR-106b-5p	USP33	0[0,0]	0[0,0]	0[0,0]	1[2,134]	1[3,135]	3
hsa-miR-106b-5p	ZBTB41	2[7,181]	7[10,356]	0[0,0]	1[5,118]	2[8,259]	3
hsa-miR-106b-5p	CYB5R4	0[0,0]	0[0,0]	0[0,0]	0[0,0]	1[3,23]	3
hsa-miR-106b-5p	PFN2	2[13,648]	4[13,816]	1[8,72]	2[13,648]	2[13,648]	2
hsa-miR-106b-5p	CDC40	1[6,342]	0[0,0]	0[0,0]	1[6,342]	1[13,440]	2
hsa-miR-106b-5p	GOSR1	1[4,85]	4[10,285]	0[0,0]	1[4,85]	1[4,85]	2
hsa-miR-106b-5p	SLC11A2	0[0,0]	0[0,0]	0[0,0]	0[0,0]	1[1,8]	2
hsa-miR-106b-5p	TBX19	0[0,0]	0[0,0]	0[0,0]	0[0,0]	1[2,28]	2
hsa-miR-106b-5p	MAP7	1[16,813]	6[16,901]	0[0,0]	1[16,813]	2[16,872]	2
hsa-miR-106b-5p	SYT16	0[0,0]	0[0,0]	0[0,0]	0[0,0]	1[1,19]	2
hsa-miR-106b-5p	LRRC20	1[1,5]	0[0,0]	0[0,0]	0[0,0]	1[1,5]	2
hsa-miR-106b-5p	SLTM	0[0,0]	0[0,0]	0[0,0]	0[0,0]	1[1,18]	2
hsa-miR-106b-5p	EID2B	0[0,0]	0[0,0]	0[0,0]	0[0,0]	1[6,119]	2
hsa-miR-106b-5p	ZBTB44	0[0,0]	3[4,336]	1[2,63]	0[0,0]	0[0,0]	2
hsa-miR-106b-5p	JOSD1	1[2,370]	5[5,490]	0[0,0]	1[2,370]	1[3,390]	2
hsa-miR-106b-5p	ZDHHC23	0[0,0]	0[0,0]	0[0,0]	0[0,0]	1[1,9]	2
hsa-miR-106b-5p	NPLOC4	1[7,95]	2[7,106]	1[7,95]	1[7,95]	1[7,95]	2
hsa-miR-106b-5p	WNK3	1[4,21]	1[4,21]	0[0,0]	1[4,21]	1[4,21]	2
hsa-miR-106b-5p	CREB1	2[8,170]	8[12,413]	0[0,0]	0[0,0]	0[0,0]	2
hsa-miR-106b-5p	ASB14	0[0,0]	0[0,0]	2[9,226]	0[0,0]	0[0,0]	2
hsa-miR-106b-5p	PON2	0[0,0]	0[0,0]	0[0,0]	0[0,0]	1[4,286]	2
hsa-miR-106b-5p	FUCA2	0[0,0]	0[0,0]	0[0,0]	0[0,0]	1[5,49]	2
hsa-miR-106b-5p	GPN3	0[0,0]	0[0,0]	0[0,0]	0[0,0]	2[8,171]	2
hsa-miR-106b-5p	C6orf141	0[0,0]	0[0,0]	0[0,0]	0[0,0]	1[2,16]	2
hsa-miR-106b-5p	TIMM8A	0[0,0]	0[0,0]	0[0,0]	0[0,0]	1[1,5]	2
hsa-miR-106b-5p	SPATA5	1[1,17]	0[0,0]	0[0,0]	0[0,0]	0[0,0]	2
hsa-miR-106b-5p	NAA16	0[0,0]	0[0,0]	0[0,0]	0[0,0]	2[5,30]	2
hsa-miR-106b-5p	LGALS8	0[0,0]	0[0,0]	1[4,66]	0[0,0]	0[0,0]	2
hsa-miR-106b-5p	HBS1L	0[0,0]	0[0,0]	0[0,0]	0[0,0]	2[9,121]	2
hsa-miR-106b-5p	SEMA4B	1[10,831]	1[10,831]	0[0,0]	1[10,831]	1[11,837]	2
hsa-miR-106b-5p	ROD1	0[0,0]	0[0,0]	1[1,6]	0[0,0]	0[0,0]	2
hsa-miR-106b-5p	DLL1	0[0,0]	0[0,0]	0[0,0]	0[0,0]	1[6,0]	2
hsa-miR-106b-5p	CAPRIN2	1[19,750]	0[0,0]	0[0,0]	0[0,0]	2[20,1058]	2
hsa-miR-106b-5p	FXN	0[0,0]	0[0,0]	0[0,0]	0[0,0]	1[9,285]	2
hsa-miR-106b-5p	NELL2	0[0,0]	0[0,0]	0[0,0]	0[0,0]	1[1,6]	2
hsa-miR-106b-5p	PTDSS1	0[0,0]	0[0,0]	0[0,0]	0[0,0]	1[11,190]	2
hsa-miR-106b-5p	LDLRAD3	1[1,4]	0[0,0]	0[0,0]	0[0,0]	1[2,9]	2
hsa-miR-106b-5p	TXNL1	0[0,0]	0[0,0]	0[0,0]	0[0,0]	1[1,5]	2
hsa-miR-106b-5p	MTHFD1L	0[0,0]	0[0,0]	0[0,0]	0[0,0]	1[3,55]	2
hsa-miR-106b-5p	HSPH1	0[0,0]	0[0,0]	0[0,0]	0[0,0]	1[3,206]	2
hsa-miR-106b-5p	PARD6B	1[20,868]	7[24,2194]	0[0,0]	1[20,868]	1[20,868]	2
hsa-miR-106b-5p	LCORL	0[0,0]	0[0,0]	1[1,8]	0[0,0]	0[0,0]	2
hsa-miR-106b-5p	MIOS	0[0,0]	0[0,0]	0[0,0]	0[0,0]	1[12,324]	2
hsa-miR-106b-5p	PTPDC1	1[6,148]	0[0,0]	1[7,838]	0[0,0]	1[7,838]	2
hsa-miR-106b-5p	TCEB3	1[10,368]	5[11,438]	0[0,0]	0[0,0]	2[10,368]	2
hsa-miR-106b-5p	MIER2	1[2,81]	0[0,0]	0[0,0]	0[0,0]	1[2,81]	2
hsa-miR-106b-5p	PTPN1	0[0,0]	0[0,0]	1[2,20]	0[0,0]	0[0,0]	2
hsa-miR-106b-5p	GAN	0[0,0]	0[0,0]	1[1,14]	0[0,0]	0[0,0]	2
hsa-miR-106b-5p	GLRX5	0[0,0]	0[0,0]	1[3,23]	0[0,0]	0[0,0]	2
hsa-miR-106b-5p	COQ2	1[10,83]	0[0,0]	0[0,0]	0[0,0]	1[10,83]	2
hsa-miR-106b-5p	PPARGC1B	1[1,8]	2[3,24]	0[0,0]	0[0,0]	0[0,0]	2
hsa-miR-106b-5p	SMURF1	1[8,111]	0[0,0]	0[0,0]	0[0,0]	1[8,111]	2
hsa-miR-106b-5p	LPGAT1	1[5,197]	8[10,468]	0[0,0]	1[5,197]	1[5,197]	2
hsa-miR-106b-5p	CUL4B	0[0,0]	0[0,0]	0[0,0]	0[0,0]	1[1,14]	2
hsa-miR-106b-5p	ABI1	0[0,0]	3[4,8]	0[0,0]	0[0,0]	1[1,5]	2
hsa-miR-106b-5p	NUFIP2	1[17,2374]	18[28,10286]	1[3,12]	0[0,0]	1[23,3169]	2
hsa-miR-106b-5p	PDZD11	0[0,0]	0[0,0]	0[0,0]	0[0,0]	1[18,1073]	2
hsa-miR-106b-5p	MAP3K13	1[3,37]	2[3,70]	0[0,0]	0[0,0]	1[2,33]	2
hsa-miR-106b-5p	ULK1	1[16,1299]	3[16,1902]	0[0,0]	1[16,1299]	1[16,1299]	2
hsa-miR-106b-5p	SLC45A4	1[1,242]	0[0,0]	0[0,0]	0[0,0]	1[1,242]	2
hsa-miR-106b-5p	SLC4A7	1[3,883]	8[11,3733]	0[0,0]	1[3,883]	1[5,911]	2
hsa-miR-106b-5p	MLLT6	0[0,0]	5[13,249]	0[0,0]	0[0,0]	0[0,0]	2
hsa-miR-106b-5p	YOD1	2[13,209]	20[21,4599]	3[13,418]	1[10,140]	2[12,221]	2
hsa-miR-106b-5p	FANCM	0[0,0]	0[0,0]	0[0,0]	0[0,0]	1[19,938]	2
hsa-miR-106b-5p	USP31	2[8,103]	9[16,454]	0[0,0]	2[8,103]	1[5,61]	2
hsa-miR-106b-5p	ATG5	0[0,0]	0[0,0]	0[0,0]	1[2,46]	1[3,51]	2
hsa-miR-106b-5p	PTK2	0[0,0]	0[0,0]	0[0,0]	0[0,0]	1[5,1605]	2
hsa-miR-106b-5p	IFRD2	0[0,0]	0[0,0]	0[0,0]	0[0,0]	1[8,149]	2
hsa-miR-106b-5p	INTS5	0[0,0]	0[0,0]	0[0,0]	0[0,0]	1[1,6]	2
hsa-miR-106b-5p	EFCAB7	0[0,0]	0[0,0]	0[0,0]	0[0,0]	1[1,2]	2
hsa-miR-106b-5p	SLC16A14	0[0,0]	0[0,0]	0[0,0]	0[0,0]	1[4,52]	2
hsa-miR-106b-5p	RPL13	0[0,0]	0[0,0]	0[0,0]	0[0,0]	1[4,99]	2
hsa-miR-106b-5p	ATG16L1	1[21,827]	4[23,1134]	0[0,0]	1[21,827]	1[21,827]	2
hsa-miR-106b-5p	SLC38A9	0[0,0]	0[0,0]	0[0,0]	0[0,0]	1[3,95]	2
hsa-miR-106b-5p	PPP1R15B	1[28,7387]	0[0,0]	1[9,241]	1[28,7387]	1[28,7387]	2
hsa-miR-106b-5p	VTI1A	0[0,0]	0[0,0]	0[0,0]	0[0,0]	1[4,31]	2
hsa-miR-106b-5p	YWHAQ	0[0,0]	6[8,560]	0[0,0]	0[0,0]	1[1,1]	2
hsa-miR-106b-5p	KIAA1549	0[0,0]	0[0,0]	0[0,0]	0[0,0]	1[2,67]	2
hsa-miR-106b-5p	ATXN7L1	1[3,14]	0[0,0]	0[0,0]	0[0,0]	1[3,14]	2
hsa-miR-106b-5p	SYAP1	0[0,0]	1[1,6]	0[0,0]	0[0,0]	1[7,124]	2
hsa-miR-106b-5p	PGAP1	1[9,97]	0[0,0]	0[0,0]	0[0,0]	0[0,0]	2
hsa-miR-106b-5p	HSPC159	0[0,0]	0[0,0]	0[0,0]	0[0,0]	1[3,13]	2
hsa-miR-106b-5p	CABLES1	2[8,72]	0[0,0]	0[0,0]	1[5,59]	0[0,0]	2
hsa-miR-106b-5p	C3orf23	0[0,0]	0[0,0]	0[0,0]	0[0,0]	1[4,42]	2
hsa-miR-106b-5p	NOL4	1[2,15]	1[2,15]	0[0,0]	1[2,15]	1[2,15]	2
hsa-miR-106b-5p	TRIM36	1[4,49]	5[8,368]	0[0,0]	0[0,0]	2[8,151]	2
hsa-miR-106b-5p	ZNF197	0[0,0]	0[0,0]	0[0,0]	0[0,0]	1[1,13]	2
hsa-miR-106b-5p	DNAJC16	1[6,186]	2[8,309]	0[0,0]	1[6,186]	1[8,186]	2
hsa-miR-106b-5p	FBXW7	0[0,0]	0[0,0]	0[0,0]	0[0,0]	1[1,25]	2
hsa-miR-106b-5p	RIT1	0[0,0]	0[0,0]	0[0,0]	0[0,0]	1[8,87]	2
hsa-miR-106b-5p	SETD2	0[0,0]	3[14,243]	0[0,0]	0[0,0]	1[12,233]	2
hsa-miR-106b-5p	MIDN	1[30,13698]	3[33,14044]	1[30,13698]	1[30,13698]	1[30,13698]	2
hsa-miR-106b-5p	ARHGEF7	1[5,81]	0[0,0]	1[5,81]	1[5,81]	1[5,81]	2
hsa-miR-106b-5p	SFMBT1	1[8,100]	2[11,122]	0[0,0]	1[8,100]	1[9,355]	2
hsa-miR-106b-5p	FAM116A	1[1,5]	0[0,0]	1[1,5]	0[0,0]	0[0,0]	2
hsa-miR-106b-5p	NEUROG2	1[1,13]	1[1,13]	0[0,0]	1[1,13]	1[1,13]	2
hsa-miR-106b-5p	HSDL1	0[0,0]	0[0,0]	0[0,0]	0[0,0]	1[1,12]	2
hsa-miR-106b-5p	C9orf82	0[0,0]	0[0,0]	0[0,0]	1[9,90]	1[9,90]	2
hsa-miR-106b-5p	RALA	0[0,0]	0[0,0]	0[0,0]	0[0,0]	1[1,1]	2
hsa-miR-106b-5p	C2orf69	1[1,28]	0[0,0]	0[0,0]	0[0,0]	1[1,28]	2
hsa-miR-106b-5p	STC2	0[0,0]	0[0,0]	0[0,0]	0[0,0]	1[11,683]	2
hsa-miR-106b-5p	ZBTB34	0[0,0]	10[13,3076]	0[0,0]	0[0,0]	0[0,0]	2
hsa-miR-106b-5p	OLFM2	0[0,0]	0[0,0]	0[0,0]	0[0,0]	1[1,9]	2
hsa-miR-106b-5p	ADAR	1[11,283]	0[0,0]	0[0,0]	0[0,0]	1[11,283]	2
hsa-miR-106b-5p	MAT2A	0[0,0]	0[0,0]	1[9,576]	0[0,0]	1[4,9]	2
hsa-miR-106b-5p	KIAA0776	0[0,0]	0[0,0]	2[5,66]	0[0,0]	0[0,0]	2
hsa-miR-106b-5p	GSS	0[0,0]	0[0,0]	0[0,0]	0[0,0]	1[1,17]	2
hsa-miR-106b-5p	NENF	0[0,0]	0[0,0]	0[0,0]	0[0,0]	1[1,12]	2
hsa-miR-106b-5p	GRAMD1A	1[15,364]	1[15,364]	0[0,0]	1[15,364]	1[15,364]	2
hsa-miR-106b-5p	FZD3	1[8,76]	5[16,713]	0[0,0]	0[0,0]	0[0,0]	2
hsa-miR-106b-5p	MFF	0[0,0]	0[0,0]	0[0,0]	0[0,0]	1[10,610]	2
hsa-miR-106b-5p	RAB10	1[8,460]	7[19,1237]	0[0,0]	1[8,460]	1[8,460]	2
hsa-miR-106b-5p	ARMC5	0[0,0]	0[0,0]	0[0,0]	0[0,0]	1[1,12]	2
hsa-miR-106b-5p	ZC3H14	0[0,0]	0[0,0]	0[0,0]	0[0,0]	1[1,81]	2
hsa-miR-106b-5p	CASP8	0[0,0]	0[0,0]	1[2,10]	0[0,0]	1[9,315]	2
hsa-miR-106b-5p	MAP3K11	1[2,13]	1[2,13]	0[0,0]	0[0,0]	1[2,13]	2
hsa-miR-106b-5p	DIP2B	0[0,0]	0[0,0]	0[0,0]	0[0,0]	1[1,2]	2
hsa-miR-106b-5p	VANGL1	2[20,632]	3[21,641]	0[0,0]	1[19,577]	1[19,577]	2
hsa-miR-106b-5p	PGM2L1	1[5,158]	0[0,0]	1[4,557]	1[5,158]	1[5,158]	2
hsa-miR-106b-5p	BRWD1	0[0,0]	0[0,0]	0[0,0]	1[1,35]	2[2,40]	2
hsa-miR-106b-5p	MRPL42	0[0,0]	0[0,0]	0[0,0]	0[0,0]	1[9,563]	2
hsa-miR-106b-5p	SS18L1	1[4,133]	3[9,212]	0[0,0]	1[4,133]	1[5,158]	2
hsa-miR-106b-5p	RFC1	0[0,0]	0[0,0]	0[0,0]	0[0,0]	1[3,22]	2
hsa-miR-106b-5p	GALNT4	0[0,0]	0[0,0]	0[0,0]	0[0,0]	1[1,18]	2
hsa-miR-106b-5p	LMLN	0[0,0]	0[0,0]	0[0,0]	0[0,0]	1[1,8]	2
hsa-miR-106b-5p	ZZZ3	0[0,0]	0[0,0]	0[0,0]	0[0,0]	1[3,14]	2
hsa-miR-106b-5p	TMEM38B	0[0,0]	0[0,0]	0[0,0]	0[0,0]	1[5,61]	2
hsa-miR-106b-5p	DERL2	1[5,268]	2[6,275]	0[0,0]	1[5,268]	1[6,275]	2
hsa-miR-106b-5p	LOC653566	0[0,0]	0[0,0]	1[1,5]	0[0,0]	0[0,0]	2
hsa-miR-106b-5p	ZNF238	1[16,553]	3[22,1304]	0[0,0]	1[16,553]	1[18,576]	2
hsa-miR-106b-5p	FAM173B	0[0,0]	0[0,0]	0[0,0]	0[0,0]	1[2,13]	2
hsa-miR-106b-5p	HACE1	0[0,0]	0[0,0]	0[0,0]	0[0,0]	2[6,72]	2
hsa-miR-106b-5p	SP3	0[0,0]	0[0,0]	0[0,0]	0[0,0]	1[3,21]	2
hsa-miR-106b-5p	S100PBP	0[0,0]	0[0,0]	1[3,41]	0[0,0]	0[0,0]	2
hsa-miR-106b-5p	CETN2	0[0,0]	0[0,0]	0[0,0]	0[0,0]	1[1,20]	2
hsa-miR-106b-5p	C6orf62	0[0,0]	0[0,0]	0[0,0]	0[0,0]	1[6,76]	2
hsa-miR-106b-5p	GOLPH3	0[0,0]	0[0,0]	0[0,0]	0[0,0]	1[10,446]	2
hsa-miR-106b-5p	GPR63	0[0,0]	6[19,775]	0[0,0]	0[0,0]	1[4,33]	2
hsa-miR-106b-5p	PEX5L	1[1,12]	3[3,18]	1[1,1]	1[1,12]	1[1,12]	2
hsa-miR-106b-5p	RNASEH2B	0[0,0]	0[0,0]	0[0,0]	0[0,0]	1[9,198]	2
hsa-miR-106b-5p	SV2C	0[0,0]	0[0,0]	1[6,53]	0[0,0]	0[0,0]	2
hsa-miR-106b-5p	IRF2BP2	0[0,0]	4[11,339]	0[0,0]	0[0,0]	1[6,19]	2
hsa-miR-106b-5p	FBXO48	1[6,115]	0[0,0]	0[0,0]	0[0,0]	1[6,115]	2
hsa-miR-106b-5p	F11R	0[0,0]	0[0,0]	1[11,41]	0[0,0]	0[0,0]	2
hsa-miR-106b-5p	MARK4	1[1,11]	1[1,11]	0[0,0]	1[1,11]	0[0,0]	2
hsa-miR-106b-5p	DEDD	1[5,84]	3[5,98]	1[6,90]	0[0,0]	2[6,105]	2
hsa-miR-106b-5p	MLL5	0[0,0]	2[11,545]	0[0,0]	0[0,0]	1[1,13]	2
hsa-miR-106b-5p	CCDC132	0[0,0]	0[0,0]	0[0,0]	0[0,0]	2[3,65]	2
hsa-miR-106b-5p	EFTUD1	0[0,0]	0[0,0]	0[0,0]	0[0,0]	1[1,2]	2
hsa-miR-106b-5p	MED8	0[0,0]	0[0,0]	0[0,0]	0[0,0]	1[5,410]	2
hsa-miR-106b-5p	PTPN4	1[29,3821]	3[29,3828]	0[0,0]	1[29,3821]	1[29,3821]	2
hsa-miR-106b-5p	RNF7	0[0,0]	0[0,0]	1[1,16]	0[0,0]	0[0,0]	2
hsa-miR-106b-5p	DDX46	0[0,0]	0[0,0]	0[0,0]	0[0,0]	1[2,26]	2
hsa-miR-106b-5p	GTF2H1	0[0,0]	0[0,0]	0[0,0]	0[0,0]	1[8,451]	2
hsa-miR-106b-5p	UNKL	1[11,96]	5[15,706]	0[0,0]	0[0,0]	1[11,128]	2
hsa-miR-106b-5p	KIAA1383	0[0,0]	0[0,0]	0[0,0]	0[0,0]	1[1,5]	2
hsa-miR-106b-5p	CEP170	1[2,17]	0[0,0]	0[0,0]	1[2,17]	1[2,17]	2
hsa-miR-106b-5p	NKX3-2	1[1,62]	2[2,88]	0[0,0]	1[1,62]	1[1,62]	2
hsa-miR-106b-5p	C15orf41	0[0,0]	0[0,0]	1[1,8]	0[0,0]	1[4,64]	2
hsa-miR-106b-5p	AZIN1	0[0,0]	0[0,0]	0[0,0]	0[0,0]	1[1,19]	2
hsa-miR-106b-5p	MICB	0[0,0]	0[0,0]	0[0,0]	0[0,0]	1[7,309]	2
hsa-miR-106b-5p	CAPRIN1	1[1,368]	0[0,0]	0[0,0]	0[0,0]	1[1,368]	2
hsa-miR-106b-5p	GOLM1	0[0,0]	0[0,0]	0[0,0]	0[0,0]	1[9,3370]	2
hsa-miR-106b-5p	GPD2	1[4,373]	0[0,0]	0[0,0]	0[0,0]	1[4,444]	2
hsa-miR-106b-5p	ITCH	1[8,84]	3[14,163]	0[0,0]	1[8,84]	1[8,84]	2
hsa-miR-106b-5p	HOXA3	0[0,0]	0[0,0]	0[0,0]	0[0,0]	1[4,30]	2
hsa-miR-106b-5p	LYPD6	1[5,64]	3[5,76]	0[0,0]	0[0,0]	1[5,64]	2
hsa-miR-106b-5p	MSH3	0[0,0]	0[0,0]	0[0,0]	0[0,0]	1[2,26]	2
hsa-miR-106b-5p	TMEM85	0[0,0]	0[0,0]	0[0,0]	0[0,0]	1[1,13]	2
hsa-miR-106b-5p	C2orf28	0[0,0]	0[0,0]	0[0,0]	0[0,0]	1[2,9]	2
hsa-miR-106b-5p	VKORC1L1	0[0,0]	0[0,0]	1[6,96]	0[0,0]	0[0,0]	2
hsa-miR-106b-5p	NFIB	1[19,5286]	10[26,6559]	0[0,0]	1[19,5286]	1[19,5286]	2
hsa-miR-106b-5p	GALNT3	0[0,0]	0[0,0]	0[0,0]	0[0,0]	1[2,24]	2
hsa-miR-106b-5p	ARPC5L	0[0,0]	0[0,0]	1[1,52]	0[0,0]	0[0,0]	2
hsa-miR-106b-5p	PIGO	0[0,0]	0[0,0]	0[0,0]	0[0,0]	1[1,34]	2
hsa-miR-106b-5p	LYPLA1	0[0,0]	0[0,0]	0[0,0]	0[0,0]	1[1,1]	2
hsa-miR-106b-5p	LIN7B	0[0,0]	0[0,0]	0[0,0]	1[5,71]	1[5,71]	2
hsa-miR-106b-5p	ZNF187	0[0,0]	0[0,0]	0[0,0]	0[0,0]	1[5,14]	2
hsa-miR-106b-5p	PPP2CA	1[2,26]	0[0,0]	0[0,0]	0[0,0]	1[8,85]	2
hsa-miR-106b-5p	NAPEPLD	2[8,61]	6[13,258]	2[7,123]	0[0,0]	4[14,176]	2
hsa-miR-106b-5p	C5orf45	0[0,0]	0[0,0]	0[0,0]	0[0,0]	1[3,355]	2
hsa-miR-106b-5p	DIDO1	0[0,0]	0[0,0]	0[0,0]	0[0,0]	2[10,269]	2
hsa-miR-106b-5p	OXA1L	0[0,0]	0[0,0]	0[0,0]	0[0,0]	1[3,29]	2
hsa-miR-106b-5p	TEAD3	0[0,0]	1[2,483]	0[0,0]	0[0,0]	0[0,0]	2
hsa-miR-106b-5p	IPO5	0[0,0]	0[0,0]	0[0,0]	0[0,0]	1[1,9]	2
hsa-miR-106b-5p	AKAP9	0[0,0]	0[0,0]	0[0,0]	1[2,197]	1[2,197]	2
hsa-miR-106b-5p	VPRBP	0[0,0]	0[0,0]	0[0,0]	0[0,0]	1[2,159]	2
hsa-miR-106b-5p	NPHP3	0[0,0]	0[0,0]	1[10,55]	0[0,0]	1[10,55]	2
hsa-miR-106b-5p	HS3ST5	1[5,24]	1[5,24]	0[0,0]	0[0,0]	1[5,24]	2
hsa-miR-106b-5p	GATAD2B	1[6,110]	5[17,199]	1[3,23]	1[6,110]	1[6,110]	2
hsa-miR-106b-5p	TMEM168	1[13,796]	2[14,817]	1[8,145]	0[0,0]	1[14,817]	2
hsa-miR-106b-5p	UBA3	0[0,0]	0[0,0]	0[0,0]	0[0,0]	1[6,218]	2
hsa-miR-106b-5p	ZNF512	0[0,0]	0[0,0]	0[0,0]	0[0,0]	1[1,2]	2
hsa-miR-106b-5p	ARF1	0[0,0]	0[0,0]	0[0,0]	0[0,0]	1[3,46]	2
hsa-miR-106b-5p	C7orf60	1[10,138]	8[20,524]	0[0,0]	0[0,0]	1[10,138]	2
hsa-miR-106b-5p	TXLNA	2[15,254]	0[0,0]	0[0,0]	2[15,254]	1[11,28]	2
hsa-miR-106b-5p	UBFD1	1[8,125]	3[9,163]	0[0,0]	0[0,0]	1[8,125]	2
hsa-miR-106b-5p	WDR89	0[0,0]	0[0,0]	0[0,0]	0[0,0]	1[4,100]	2
hsa-miR-106b-5p	HOOK1	0[0,0]	0[0,0]	0[0,0]	0[0,0]	1[1,8]	2
hsa-miR-106b-5p	ALG13	0[0,0]	0[0,0]	1[11,2055]	0[0,0]	1[11,2055]	2
hsa-miR-106b-5p	MIER3	0[0,0]	8[15,3177]	0[0,0]	0[0,0]	0[0,0]	2
hsa-miR-106b-5p	DCAF12	0[0,0]	0[0,0]	0[0,0]	0[0,0]	1[9,111]	2
hsa-miR-106b-5p	KIAA1324	0[0,0]	0[0,0]	0[0,0]	0[0,0]	1[1,15]	2
hsa-miR-106b-5p	ACBD5	1[6,605]	0[0,0]	0[0,0]	1[6,605]	1[6,609]	2
hsa-miR-106b-5p	ZDHHC6	0[0,0]	0[0,0]	1[1,1]	0[0,0]	0[0,0]	2
hsa-miR-106b-5p	LOC84856	0[0,0]	0[0,0]	0[0,0]	0[0,0]	1[1,8]	2
hsa-miR-106b-5p	LACTB2	0[0,0]	0[0,0]	0[0,0]	0[0,0]	1[3,8]	2
hsa-miR-106b-5p	ARID4B	2[24,1404]	13[26,3073]	0[0,0]	2[24,1404]	2[24,1404]	2
hsa-miR-106b-5p	MARCKS	0[0,0]	0[0,0]	0[0,0]	0[0,0]	1[10,430]	2
hsa-miR-106b-5p	ATL2	0[0,0]	0[0,0]	0[0,0]	0[0,0]	1[9,80]	2
hsa-miR-106b-5p	RAD17	0[0,0]	0[0,0]	0[0,0]	0[0,0]	1[3,86]	2
hsa-miR-106b-5p	PDE12	0[0,0]	0[0,0]	0[0,0]	0[0,0]	1[2,29]	2
hsa-miR-106b-5p	SERTAD2	1[14,721]	9[18,1638]	0[0,0]	2[14,726]	2[14,726]	2
hsa-miR-106b-5p	EI24	0[0,0]	0[0,0]	1[1,197]	0[0,0]	0[0,0]	2
hsa-miR-106b-5p	ZNF800	1[11,274]	4[11,375]	0[0,0]	0[0,0]	2[13,389]	2
hsa-miR-106b-5p	FOXA1	1[2,25]	4[4,58]	0[0,0]	1[2,25]	1[2,25]	2
hsa-miR-106b-5p	KDM6B	1[4,311]	3[12,380]	0[0,0]	0[0,0]	1[6,311]	2
hsa-miR-106b-5p	ZDHHC9	1[1,15]	5[10,151]	0[0,0]	1[1,15]	1[1,15]	2
hsa-miR-106b-5p	B4GALT5	0[0,0]	0[0,0]	0[0,0]	0[0,0]	1[9,712]	2
hsa-miR-106b-5p	ZNF823	0[0,0]	0[0,0]	1[4,0]	0[0,0]	0[0,0]	2
hsa-miR-106b-5p	CDKN2C	0[0,0]	0[0,0]	0[0,0]	0[0,0]	1[5,36]	2
hsa-miR-106b-5p	SLAIN1	0[0,0]	0[0,0]	0[0,0]	0[0,0]	2[17,677]	2
hsa-miR-106b-5p	ZBTB33	1[21,1167]	0[0,0]	0[0,0]	1[21,1167]	1[21,1176]	2
hsa-miR-106b-5p	TTPAL	1[12,147]	0[0,0]	1[10,583]	0[0,0]	1[12,147]	2
hsa-miR-106b-5p	ZFR	0[0,0]	0[0,0]	1[7,217]	0[0,0]	0[0,0]	2
hsa-miR-106b-5p	SUV420H1	0[0,0]	7[18,1623]	1[6,39]	1[4,0]	4[18,1004]	2
hsa-miR-106b-5p	RDH10	0[0,0]	0[0,0]	1[2,41]	0[0,0]	0[0,0]	2
hsa-miR-106b-5p	MARCH6	1[12,3389]	3[12,3826]	0[0,0]	0[0,0]	1[15,3433]	2
hsa-miR-106b-5p	FAM60A	1[3,29]	4[7,101]	0[0,0]	1[3,29]	1[3,29]	2
hsa-miR-106b-5p	CHD4	0[0,0]	0[0,0]	0[0,0]	0[0,0]	1[16,2031]	2
hsa-miR-106b-5p	SLC29A2	1[5,476]	0[0,0]	0[0,0]	0[0,0]	1[5,476]	2
hsa-miR-106b-5p	BICD1	0[0,0]	0[0,0]	0[0,0]	0[0,0]	1[1,5]	2
hsa-miR-106b-5p	SAMD12	1[16,431]	3[16,450]	0[0,0]	1[16,431]	1[16,431]	2
hsa-miR-106b-5p	GNAI3	0[0,0]	0[0,0]	1[3,308]	0[0,0]	0[0,0]	2
hsa-miR-106b-5p	SATB2	0[0,0]	0[0,0]	1[1,8]	0[0,0]	2[8,122]	2
hsa-miR-106b-5p	ANUBL1	1[6,36]	0[0,0]	1[6,36]	1[6,36]	1[6,36]	2
hsa-miR-106b-5p	POMP	0[0,0]	0[0,0]	0[0,0]	0[0,0]	1[4,37]	2
hsa-miR-106b-5p	SERP1	2[8,110]	6[8,227]	0[0,0]	2[8,110]	2[8,110]	2
hsa-miR-106b-5p	DOCK7	0[0,0]	0[0,0]	0[0,0]	0[0,0]	1[2,54]	2
hsa-miR-106b-5p	ZNF680	0[0,0]	0[0,0]	1[2,13]	0[0,0]	1[2,44]	2
hsa-miR-106b-5p	MYNN	1[1,5]	0[0,0]	0[0,0]	1[1,5]	1[1,5]	2
hsa-miR-106b-5p	PPM1B	0[0,0]	0[0,0]	1[4,883]	0[0,0]	0[0,0]	2
hsa-miR-106b-5p	BLOC1S3	0[0,0]	0[0,0]	0[0,0]	0[0,0]	1[1,34]	2
hsa-miR-106b-5p	LOC729082	0[0,0]	0[0,0]	0[0,0]	0[0,0]	1[1,9]	2
hsa-miR-106b-5p	EPHB4	1[4,15]	1[4,15]	0[0,0]	1[4,15]	1[4,15]	2
hsa-miR-106b-5p	CDC42SE1	0[0,0]	0[0,0]	0[0,0]	0[0,0]	1[2,61]	2
hsa-miR-106b-5p	YME1L1	0[0,0]	0[0,0]	0[0,0]	0[0,0]	2[2,72]	2
hsa-miR-106b-5p	FSTL5	0[0,0]	0[0,0]	0[0,0]	0[0,0]	1[2,545]	2
hsa-miR-106b-5p	LEF1	0[0,0]	0[0,0]	0[0,0]	0[0,0]	1[4,79]	2
hsa-miR-106b-5p	GSTCD	0[0,0]	0[0,0]	0[0,0]	0[0,0]	1[6,52]	2
hsa-miR-106b-5p	SAPS2	0[0,0]	0[0,0]	0[0,0]	1[4,25]	1[4,25]	2
hsa-miR-106b-5p	GPR37	0[0,0]	0[0,0]	0[0,0]	0[0,0]	1[6,248]	2
hsa-miR-106b-5p	DMRT3	0[0,0]	0[0,0]	0[0,0]	0[0,0]	1[2,45]	2
hsa-miR-106b-5p	RPS3	0[0,0]	0[0,0]	0[0,0]	0[0,0]	1[1,6]	2
hsa-miR-106b-5p	NUP98	0[0,0]	0[0,0]	0[0,0]	0[0,0]	1[2,15]	2
hsa-miR-106b-5p	ZMYM2	1[7,95]	0[0,0]	0[0,0]	0[0,0]	0[0,0]	2
hsa-miR-106b-5p	TRIB3	0[0,0]	0[0,0]	1[2,33]	0[0,0]	0[0,0]	2
hsa-miR-106b-5p	RCOR1	1[4,233]	7[10,723]	0[0,0]	0[0,0]	0[0,0]	2
hsa-miR-106b-5p	SDHAF2	0[0,0]	0[0,0]	0[0,0]	0[0,0]	1[13,240]	2
hsa-miR-106b-5p	PDE8A	0[0,0]	0[0,0]	0[0,0]	0[0,0]	1[7,114]	2
hsa-miR-106b-5p	USP24	1[5,24]	4[6,62]	0[0,0]	1[5,24]	1[5,24]	2
hsa-miR-106b-5p	SIRT5	0[0,0]	0[0,0]	0[0,0]	0[0,0]	1[2,12]	2
hsa-miR-106b-5p	UBE3C	1[13,313]	5[17,2551]	1[13,313]	1[13,313]	2[13,530]	2
hsa-miR-106b-5p	MRS2	0[0,0]	0[0,0]	0[0,0]	0[0,0]	1[1,3]	2
hsa-miR-106b-5p	C9orf80	0[0,0]	0[0,0]	0[0,0]	0[0,0]	1[13,380]	2
hsa-miR-106b-5p	C9orf119	0[0,0]	0[0,0]	0[0,0]	0[0,0]	1[3,45]	2
hsa-miR-106b-5p	AGFG1	0[0,0]	0[0,0]	0[0,0]	0[0,0]	1[13,232]	2
hsa-miR-106b-5p	PCDHA7	1[2,87]	0[0,0]	0[0,0]	0[0,0]	2[2,106]	2
hsa-miR-106b-5p	ABHD3	0[0,0]	0[0,0]	0[0,0]	0[0,0]	1[2,1381]	2
hsa-miR-106b-5p	ITGB8	3[12,2229]	9[12,3694]	2[11,1549]	1[5,1459]	1[5,1459]	2
hsa-miR-106b-5p	FOXK2	1[16,1017]	0[0,0]	0[0,0]	0[0,0]	1[16,1017]	2
hsa-miR-106b-5p	FBXO11	0[0,0]	4[11,224]	0[0,0]	0[0,0]	2[11,186]	2
hsa-miR-106b-5p	LOC162632	0[0,0]	0[0,0]	0[0,0]	0[0,0]	1[1,55]	2
hsa-miR-106b-5p	ELK4	4[20,4871]	11[20,5406]	0[0,0]	0[0,0]	0[0,0]	2
hsa-miR-106b-5p	BCL11B	1[8,89]	2[8,102]	0[0,0]	1[8,89]	2[8,96]	2
hsa-miR-106b-5p	BDH1	0[0,0]	0[0,0]	0[0,0]	0[0,0]	1[1,14]	2
hsa-miR-106b-5p	USP3	1[18,888]	3[18,911]	0[0,0]	1[18,888]	1[18,888]	2
hsa-miR-106b-5p	UBP1	0[0,0]	0[0,0]	1[3,26]	0[0,0]	0[0,0]	2
hsa-miR-106b-5p	FAM84B	0[0,0]	4[5,5]	0[0,0]	0[0,0]	0[0,0]	2
hsa-miR-106b-5p	MSL2	0[0,0]	0[0,0]	0[0,0]	0[0,0]	1[4,360]	2
hsa-miR-106b-5p	FAF2	1[9,153]	0[0,0]	1[10,160]	0[0,0]	1[10,160]	2
hsa-miR-106b-5p	C2orf67	0[0,0]	0[0,0]	0[0,0]	0[0,0]	1[1,2]	2
hsa-miR-106b-5p	C12orf5	0[0,0]	0[0,0]	0[0,0]	0[0,0]	1[10,340]	2
hsa-miR-106b-5p	PKN2	1[2,339]	7[18,3787]	0[0,0]	1[2,339]	2[4,463]	2
hsa-miR-106b-5p	RPUSD3	0[0,0]	0[0,0]	0[0,0]	0[0,0]	1[3,61]	2
hsa-miR-106b-5p	ZNF2	1[3,14]	0[0,0]	0[0,0]	0[0,0]	1[3,14]	2
hsa-miR-106b-5p	PSAT1	0[0,0]	0[0,0]	1[12,1099]	0[0,0]	0[0,0]	2
hsa-miR-106b-5p	UBR5	1[5,480]	5[6,1145]	0[0,0]	0[0,0]	4[6,1145]	2
hsa-miR-106b-5p	CTCF	0[0,0]	0[0,0]	0[0,0]	0[0,0]	1[3,32]	2
hsa-miR-106b-5p	EEPD1	0[0,0]	0[0,0]	0[0,0]	0[0,0]	1[1,10]	2
hsa-miR-106b-5p	SOS1	1[13,288]	6[13,695]	0[0,0]	0[0,0]	1[13,288]	2
hsa-miR-106b-5p	RAP2A	0[0,0]	0[0,0]	0[0,0]	0[0,0]	1[3,24]	2
hsa-miR-106b-5p	COG5	0[0,0]	0[0,0]	1[1,8]	0[0,0]	0[0,0]	2
hsa-miR-106b-5p	SFRS13B	0[0,0]	0[0,0]	0[0,0]	0[0,0]	1[2,32]	2
hsa-miR-106b-5p	ZNF684	0[0,0]	2[5,94]	0[0,0]	0[0,0]	1[2,17]	2
hsa-miR-106b-5p	SLC25A36	1[5,161]	4[7,172]	0[0,0]	1[5,161]	1[5,161]	2
hsa-miR-106b-5p	SLC25A44	0[0,0]	0[0,0]	0[0,0]	0[0,0]	1[8,121]	2
hsa-miR-106b-5p	IKZF2	0[0,0]	5[7,211]	0[0,0]	0[0,0]	0[0,0]	2
hsa-miR-106b-5p	ABCC5	0[0,0]	0[0,0]	0[0,0]	0[0,0]	2[11,518]	2
hsa-miR-106b-5p	ZFP161	1[5,84]	0[0,0]	0[0,0]	0[0,0]	1[5,84]	2
hsa-miR-106b-5p	PCDHA9	1[2,87]	0[0,0]	0[0,0]	0[0,0]	2[2,106]	2
hsa-miR-106b-5p	STX6	1[8,142]	4[22,526]	0[0,0]	1[8,142]	1[9,150]	2
hsa-miR-106b-5p	RAD23B	1[9,484]	0[0,0]	0[0,0]	1[9,484]	1[9,484]	2
hsa-miR-106b-5p	USP13	1[1,11]	0[0,0]	0[0,0]	0[0,0]	0[0,0]	2
hsa-miR-106b-5p	ISM2	1[1,5]	1[1,5]	0[0,0]	0[0,0]	1[1,5]	2
hsa-miR-106b-5p	ZNF217	1[17,3019]	5[18,5224]	0[0,0]	1[17,3019]	1[17,3030]	2
hsa-miR-106b-5p	RAP2C	1[3,131]	4[7,157]	0[0,0]	1[3,131]	2[11,338]	2
hsa-miR-106b-5p	CAND1	0[0,0]	0[0,0]	0[0,0]	0[0,0]	2[9,317]	2
hsa-miR-106b-5p	SNX8	1[7,9]	0[0,0]	0[0,0]	0[0,0]	0[0,0]	2
hsa-miR-106b-5p	DNM1L	0[0,0]	0[0,0]	0[0,0]	0[0,0]	2[7,321]	2
hsa-miR-106b-5p	CTBP2	0[0,0]	0[0,0]	0[0,0]	0[0,0]	1[1,15]	2
hsa-miR-106b-5p	NCOA3	2[10,1873]	9[18,3056]	0[0,0]	2[10,1873]	2[16,2058]	2
hsa-miR-106b-5p	ARFIP2	0[0,0]	1[2,12]	0[0,0]	0[0,0]	0[0,0]	2
hsa-miR-106b-5p	EGLN3	1[21,4850]	1[21,4850]	0[0,0]	1[21,4850]	1[21,4850]	2
hsa-miR-106b-5p	PWWP2A	0[0,0]	0[0,0]	0[0,0]	0[0,0]	1[3,18]	2
hsa-miR-106b-5p	TMEM123	1[12,273]	0[0,0]	1[12,273]	1[12,273]	1[12,273]	2
hsa-miR-106b-5p	MRPL17	0[0,0]	0[0,0]	0[0,0]	0[0,0]	1[13,746]	2
hsa-miR-106b-5p	RYK	0[0,0]	0[0,0]	0[0,0]	0[0,0]	1[1,6]	2
hsa-miR-106b-5p	MARK3	0[0,0]	0[0,0]	0[0,0]	0[0,0]	1[4,79]	2
hsa-miR-106b-5p	BID	0[0,0]	0[0,0]	0[0,0]	0[0,0]	1[6,89]	2
hsa-miR-106b-5p	EPHA7	2[12,734]	7[12,887]	0[0,0]	1[7,592]	2[12,737]	2
hsa-miR-106b-5p	WEE1	1[20,12755]	2[23,12934]	0[0,0]	1[20,12755]	1[21,12762]	2
hsa-miR-106b-5p	ATF7IP2	0[0,0]	0[0,0]	1[3,29]	0[0,0]	1[3,29]	2
hsa-miR-106b-5p	HMGA2	1[14,1566]	6[18,2152]	0[0,0]	1[14,1566]	1[14,1566]	2
hsa-miR-106b-5p	CRAMP1L	1[1,10]	0[0,0]	0[0,0]	1[1,10]	1[1,10]	2
hsa-miR-106b-5p	EIF4H	1[10,132]	5[16,206]	0[0,0]	0[0,0]	1[10,132]	2
hsa-miR-106b-5p	RASGEF1A	0[0,0]	1[1,71]	0[0,0]	0[0,0]	0[0,0]	1
hsa-miR-106b-5p	DPY19L1	0[0,0]	0[0,0]	0[0,0]	0[0,0]	1[3,208]	1
hsa-miR-106b-5p	HSD17B7	0[0,0]	0[0,0]	0[0,0]	0[0,0]	1[2,53]	1
hsa-miR-106b-5p	BTF3L4	0[0,0]	0[0,0]	1[13,2138]	0[0,0]	0[0,0]	1
hsa-miR-106b-5p	KIAA0317	0[0,0]	0[0,0]	1[2,387]	0[0,0]	2[7,1213]	1
hsa-miR-106b-5p	FAM40B	1[5,128]	2[7,206]	0[0,0]	0[0,0]	1[5,128]	1
hsa-miR-106b-5p	RNMT	0[0,0]	0[0,0]	1[4,56]	0[0,0]	0[0,0]	1
hsa-miR-106b-5p	ACPL2	1[14,827]	0[0,0]	1[17,845]	0[0,0]	2[17,2816]	1
hsa-miR-106b-5p	SUZ12	0[0,0]	0[0,0]	0[0,0]	0[0,0]	2[13,488]	1
hsa-miR-106b-5p	CCL1	1[1,66]	0[0,0]	1[1,66]	0[0,0]	1[1,66]	1
hsa-miR-106b-5p	GDAP2	0[0,0]	0[0,0]	1[2,22]	0[0,0]	0[0,0]	1
hsa-miR-106b-5p	VPS29	0[0,0]	0[0,0]	0[0,0]	0[0,0]	1[1,24]	1
hsa-miR-106b-5p	YES1	1[2,13]	6[11,588]	1[1,2]	1[2,13]	1[3,25]	1
hsa-miR-106b-5p	RAD18	0[0,0]	0[0,0]	0[0,0]	0[0,0]	1[1,1]	1
hsa-miR-106b-5p	GPR137C	2[7,385]	4[7,402]	0[0,0]	3[7,400]	3[7,400]	1
hsa-miR-106b-5p	ZNF292	0[0,0]	0[0,0]	0[0,0]	0[0,0]	1[3,34]	1
hsa-miR-106b-5p	FAM18B2	1[2,20]	0[0,0]	0[0,0]	0[0,0]	1[3,21]	1
hsa-miR-106b-5p	SSX2IP	1[13,523]	2[13,539]	0[0,0]	1[13,523]	1[13,523]	1
hsa-miR-106b-5p	TSPAN12	0[0,0]	0[0,0]	0[0,0]	0[0,0]	1[12,525]	1
hsa-miR-106b-5p	C5orf28	0[0,0]	0[0,0]	1[7,373]	0[0,0]	1[7,373]	1
hsa-miR-106b-5p	AP3D1	1[7,116]	2[11,166]	0[0,0]	0[0,0]	0[0,0]	1
hsa-miR-106b-5p	KIAA0664	1[9,106]	0[0,0]	0[0,0]	0[0,0]	1[9,106]	1
hsa-miR-106b-5p	SF3B1	0[0,0]	0[0,0]	0[0,0]	0[0,0]	1[1,28]	1
hsa-miR-106b-5p	RRAS2	0[0,0]	2[17,981]	0[0,0]	0[0,0]	0[0,0]	1
hsa-miR-106b-5p	RPA2	1[17,562]	0[0,0]	0[0,0]	0[0,0]	1[20,580]	1
hsa-miR-106b-5p	FOXD1	0[0,0]	0[0,0]	0[0,0]	0[0,0]	1[1,30]	1
hsa-miR-106b-5p	CNOT4	0[0,0]	2[21,2324]	0[0,0]	2[21,2324]	1[21,2324]	1
hsa-miR-106b-5p	FMR1	0[0,0]	0[0,0]	1[9,75]	0[0,0]	0[0,0]	1
hsa-miR-106b-5p	MAP7D2	0[0,0]	5[5,121]	0[0,0]	0[0,0]	0[0,0]	1
hsa-miR-106b-5p	VASH2	1[14,437]	0[0,0]	1[14,442]	0[0,0]	1[14,442]	1
hsa-miR-106b-5p	NPM1	0[0,0]	0[0,0]	0[0,0]	0[0,0]	1[5,1343]	1
hsa-miR-106b-5p	GABBR1	1[9,197]	0[0,0]	0[0,0]	0[0,0]	1[12,206]	1
hsa-miR-106b-5p	SSR1	0[0,0]	0[0,0]	1[3,144]	0[0,0]	0[0,0]	1
hsa-miR-106b-5p	MAPK6	0[0,0]	0[0,0]	0[0,0]	0[0,0]	1[6,487]	1
hsa-miR-106b-5p	PTOV1	0[0,0]	0[0,0]	0[0,0]	0[0,0]	1[1,6]	1
hsa-miR-106b-5p	PHACTR4	0[0,0]	0[0,0]	0[0,0]	1[5,51]	1[5,51]	1
hsa-miR-106b-5p	PHF6	1[4,24]	7[8,367]	0[0,0]	1[4,24]	1[5,50]	1
hsa-miR-106b-5p	ERH	0[0,0]	0[0,0]	0[0,0]	0[0,0]	1[7,166]	1
hsa-miR-106b-5p	SCMH1	0[0,0]	0[0,0]	0[0,0]	0[0,0]	1[1,4]	1
hsa-miR-106b-5p	PISD	0[0,0]	0[0,0]	1[3,37]	0[0,0]	1[3,37]	1
hsa-miR-106b-5p	ADCY3	0[0,0]	0[0,0]	0[0,0]	0[0,0]	1[7,214]	1
hsa-miR-106b-5p	TUBGCP3	0[0,0]	0[0,0]	0[0,0]	0[0,0]	2[12,324]	1
hsa-miR-106b-5p	CNNM3	1[2,22]	0[0,0]	0[0,0]	0[0,0]	1[2,22]	1
hsa-miR-106b-5p	NUP133	0[0,0]	0[0,0]	1[11,156]	0[0,0]	0[0,0]	1
hsa-miR-106b-5p	LASS5	0[0,0]	0[0,0]	0[0,0]	0[0,0]	1[2,20]	1
hsa-miR-106b-5p	DPH1	0[0,0]	0[0,0]	0[0,0]	0[0,0]	1[1,17]	1
hsa-miR-106b-5p	FAM117B	1[12,345]	0[0,0]	0[0,0]	0[0,0]	1[12,345]	1
hsa-miR-106b-5p	POLR3K	0[0,0]	0[0,0]	0[0,0]	0[0,0]	1[4,250]	1
hsa-miR-106b-5p	SCML2	1[14,328]	5[16,719]	0[0,0]	1[14,328]	2[16,700]	1
hsa-miR-106b-5p	MITD1	0[0,0]	0[0,0]	0[0,0]	0[0,0]	1[1,7]	1
hsa-miR-106b-5p	RLIM	3[12,386]	11[16,508]	0[0,0]	0[0,0]	0[0,0]	1
hsa-miR-106b-5p	LBR	0[0,0]	0[0,0]	1[7,3150]	0[0,0]	0[0,0]	1
hsa-miR-106b-5p	SMARCC1	0[0,0]	0[0,0]	1[2,47]	0[0,0]	0[0,0]	1
hsa-miR-106b-5p	AGK	0[0,0]	0[0,0]	1[1,2]	0[0,0]	0[0,0]	1
hsa-miR-106b-5p	CEP164	0[0,0]	0[0,0]	0[0,0]	0[0,0]	1[5,72]	1
hsa-miR-106b-5p	RHOV	0[0,0]	1[1,111]	0[0,0]	0[0,0]	1[1,111]	1
hsa-miR-106b-5p	RCOR3	0[0,0]	0[0,0]	0[0,0]	0[0,0]	1[3,51]	1
hsa-miR-106b-5p	MBD4	0[0,0]	0[0,0]	0[0,0]	0[0,0]	1[5,3430]	1
hsa-miR-106b-5p	C16orf87	0[0,0]	0[0,0]	0[0,0]	0[0,0]	1[5,82]	1
hsa-miR-106b-5p	MID1	1[7,316]	0[0,0]	0[0,0]	1[7,316]	1[7,316]	1
hsa-miR-106b-5p	ANKRD11	0[0,0]	0[0,0]	0[0,0]	0[0,0]	1[26,3457]	1
hsa-miR-106b-5p	SRGAP2	0[0,0]	0[0,0]	0[0,0]	1[2,0]	1[3,23]	1
hsa-miR-106b-5p	B4GALT4	0[0,0]	0[0,0]	0[0,0]	0[0,0]	1[5,129]	1
hsa-miR-106b-5p	MCF2L	1[3,298]	0[0,0]	0[0,0]	0[0,0]	1[3,298]	1
hsa-miR-106b-5p	ASF1A	1[9,171]	1[8,163]	0[0,0]	0[0,0]	1[9,171]	1
hsa-miR-106b-5p	MTPAP	0[0,0]	0[0,0]	0[0,0]	0[0,0]	1[11,2332]	1
hsa-miR-106b-5p	MAPRE1	1[5,92]	5[9,559]	0[0,0]	1[5,92]	1[5,92]	1
hsa-miR-106b-5p	PHIP	1[13,891]	9[14,1612]	0[0,0]	0[0,0]	1[13,891]	1
hsa-miR-106b-5p	ZW10	0[0,0]	0[0,0]	1[1,6]	0[0,0]	0[0,0]	1
hsa-miR-106b-5p	ZNF681	0[0,0]	0[0,0]	0[0,0]	0[0,0]	1[13,825]	1
hsa-miR-106b-5p	MAP3K7	0[0,0]	0[0,0]	0[0,0]	0[0,0]	1[2,506]	1
hsa-miR-106b-5p	CDK6	1[1,198]	0[0,0]	0[0,0]	0[0,0]	0[0,0]	1
hsa-miR-106b-5p	POGZ	0[0,0]	0[0,0]	0[0,0]	0[0,0]	1[8,2310]	1
hsa-miR-106b-5p	CBX2	0[0,0]	0[0,0]	0[0,0]	0[0,0]	1[10,2402]	1
hsa-miR-106b-5p	PAF1	0[0,0]	1[2,4]	0[0,0]	0[0,0]	1[5,39]	1
hsa-miR-106b-5p	ZNF711	0[0,0]	0[0,0]	0[0,0]	0[0,0]	2[18,1767]	1
hsa-miR-106b-5p	GRTP1	0[0,0]	0[0,0]	0[0,0]	0[0,0]	1[3,11]	1
hsa-miR-106b-5p	PSMC6	0[0,0]	0[0,0]	1[2,36]	0[0,0]	0[0,0]	1
hsa-miR-106b-5p	RBM15B	1[4,65]	1[4,65]	0[0,0]	0[0,0]	1[4,65]	1
hsa-miR-106b-5p	NR2C1	1[4,195]	2[5,203]	0[0,0]	0[0,0]	1[4,195]	1
hsa-miR-106b-5p	AASDHPPT	0[0,0]	0[0,0]	1[4,70]	0[0,0]	0[0,0]	1
hsa-miR-106b-5p	SFXN5	1[12,285]	0[0,0]	0[0,0]	1[12,285]	1[12,285]	1
hsa-miR-106b-5p	RMND5A	0[0,0]	0[0,0]	2[6,410]	0[0,0]	0[0,0]	1
hsa-miR-106b-5p	DYRK2	0[0,0]	0[0,0]	0[0,0]	0[0,0]	2[14,611]	1
hsa-miR-106b-5p	GDA	1[2,292]	0[0,0]	0[0,0]	0[0,0]	2[2,391]	1
hsa-miR-106b-5p	STK11IP	0[0,0]	0[0,0]	0[0,0]	0[0,0]	1[7,120]	1
hsa-miR-106b-5p	C2orf64	0[0,0]	0[0,0]	0[0,0]	0[0,0]	1[11,252]	1
hsa-miR-106b-5p	SPATS2	0[0,0]	0[0,0]	0[0,0]	0[0,0]	2[2,17]	1
hsa-miR-106b-5p	RAD21	0[0,0]	0[0,0]	0[0,0]	0[0,0]	1[5,84]	1
hsa-miR-106b-5p	LRRC1	0[0,0]	0[0,0]	0[0,0]	0[0,0]	1[4,14]	1
hsa-miR-106b-5p	ACTR2	0[0,0]	0[0,0]	0[0,0]	0[0,0]	1[6,202]	1
hsa-miR-106b-5p	MRPL43	0[0,0]	0[0,0]	1[6,1312]	0[0,0]	2[9,1338]	1
hsa-miR-106b-5p	KDM4B	0[0,0]	0[0,0]	0[0,0]	0[0,0]	1[1,8]	1
hsa-miR-106b-5p	RBM4	0[0,0]	0[0,0]	0[0,0]	0[0,0]	1[3,21]	1
hsa-miR-106b-5p	KBTBD2	0[0,0]	0[0,0]	0[0,0]	0[0,0]	1[6,624]	1
hsa-miR-106b-5p	CYP4F3	0[0,0]	0[0,0]	0[0,0]	0[0,0]	1[3,195]	1
hsa-miR-106b-5p	CBFB	0[0,0]	0[0,0]	0[0,0]	0[0,0]	3[16,807]	1
hsa-miR-106b-5p	PLEKHA8	1[4,0]	0[0,0]	0[0,0]	0[0,0]	0[0,0]	1
hsa-miR-106b-5p	MYCL1	1[4,50]	1[4,50]	1[5,66]	0[0,0]	1[5,66]	1
hsa-miR-106b-5p	CHD1	0[0,0]	0[0,0]	0[0,0]	0[0,0]	1[3,31]	1
hsa-miR-106b-5p	ZBTB9	1[5,299]	0[0,0]	1[10,361]	1[5,299]	1[10,361]	1
hsa-miR-106b-5p	ZCCHC8	0[0,0]	0[0,0]	0[0,0]	0[0,0]	1[3,129]	1
hsa-miR-106b-5p	SLC16A9	1[8,109]	2[8,245]	0[0,0]	1[8,109]	1[8,109]	1
hsa-miR-106b-5p	PPP1R2P1	0[0,0]	0[0,0]	1[1,11]	0[0,0]	0[0,0]	1
hsa-miR-106b-5p	DLX1	0[0,0]	0[0,0]	1[12,899]	0[0,0]	0[0,0]	1
hsa-miR-106b-5p	PPP3R1	1[11,740]	4[15,1460]	0[0,0]	1[11,740]	2[24,1703]	1
hsa-miR-106b-5p	VPS25	0[0,0]	0[0,0]	1[5,107]	0[0,0]	0[0,0]	1
hsa-miR-106b-5p	RBM12B	0[0,0]	0[0,0]	0[0,0]	0[0,0]	1[17,2679]	1
hsa-miR-106b-5p	C2orf60	0[0,0]	0[0,0]	1[13,340]	0[0,0]	0[0,0]	1
hsa-miR-106b-5p	ZNF512B	2[6,31]	6[10,121]	1[4,67]	0[0,0]	2[7,70]	1
hsa-miR-106b-5p	FNBP1L	1[11,136]	5[16,220]	0[0,0]	2[13,136]	3[16,213]	1
hsa-miR-106b-5p	TATDN1	0[0,0]	0[0,0]	0[0,0]	0[0,0]	1[1,1]	1
hsa-miR-106b-5p	HNRNPUL2	0[0,0]	4[6,197]	0[0,0]	0[0,0]	0[0,0]	1
hsa-miR-106b-5p	INO80D	0[0,0]	11[10,297]	0[0,0]	0[0,0]	0[0,0]	1
hsa-miR-106b-5p	EPS15L1	0[0,0]	0[0,0]	0[0,0]	0[0,0]	1[13,729]	1
hsa-miR-106b-5p	TCEA1	0[0,0]	0[0,0]	1[1,12]	0[0,0]	0[0,0]	1
hsa-miR-106b-5p	BCL7B	0[0,0]	0[0,0]	0[0,0]	0[0,0]	1[2,11]	1
hsa-miR-106b-5p	C8orf59	0[0,0]	1[1,7]	0[0,0]	0[0,0]	1[1,7]	1
[truncated: 655 more rows]

## Sheet: miR-122-5p
name	geneName	targetScanSites	picTarSites	RNA22Sites	PITASites	miRandaSites	CancerNum
hsa-miR-122-5p	CYBRD1	0[0,0]	0[0,0]	2[7,744]	0[0,0]	1[7,744]	5
hsa-miR-122-5p	HIATL1	0[0,0]	0[0,0]	0[0,0]	0[0,0]	1[6,450]	5
hsa-miR-122-5p	ARFGAP2	0[0,0]	0[0,0]	0[0,0]	0[0,0]	1[2,0]	5
hsa-miR-122-5p	SOX4	0[0,0]	0[0,0]	1[18,1147]	0[0,0]	0[0,0]	5
hsa-miR-122-5p	PRKACB	0[0,0]	0[0,0]	1[2,40]	0[0,0]	0[0,0]	4
hsa-miR-122-5p	BCAT2	1[2,48]	1[2,48]	0[0,0]	0[0,0]	1[5,81]	4
hsa-miR-122-5p	KIAA0494	0[0,0]	0[0,0]	1[11,1159]	0[0,0]	0[0,0]	4
hsa-miR-122-5p	SUSD2	0[0,0]	0[0,0]	0[0,0]	0[0,0]	1[1,7]	4
hsa-miR-122-5p	AP3M1	0[0,0]	0[0,0]	1[4,403]	0[0,0]	0[0,0]	4
hsa-miR-122-5p	C10orf118	0[0,0]	0[0,0]	1[5,88]	0[0,0]	1[5,88]	4
hsa-miR-122-5p	TRIP11	0[0,0]	0[0,0]	1[13,841]	0[0,0]	0[0,0]	4
hsa-miR-122-5p	CLIC5	0[0,0]	1[1,12]	0[0,0]	0[0,0]	0[0,0]	4
hsa-miR-122-5p	NTN4	0[0,0]	0[0,0]	1[4,501]	0[0,0]	1[4,501]	4
hsa-miR-122-5p	ZNF326	0[0,0]	1[2,14]	0[0,0]	0[0,0]	0[0,0]	4
hsa-miR-122-5p	HP1BP3	0[0,0]	2[6,22]	0[0,0]	0[0,0]	0[0,0]	4
hsa-miR-122-5p	SLC12A6	1[1,6]	0[0,0]	0[0,0]	0[0,0]	1[1,6]	4
hsa-miR-122-5p	ADO	0[0,0]	0[0,0]	2[11,339]	0[0,0]	1[10,62]	4
hsa-miR-122-5p	MSN	0[0,0]	1[5,1223]	0[0,0]	0[0,0]	2[6,1489]	4
hsa-miR-122-5p	BIRC6	0[0,0]	0[0,0]	0[0,0]	0[0,0]	1[6,381]	4
hsa-miR-122-5p	BCKDK	0[0,0]	0[0,0]	0[0,0]	0[0,0]	1[1,1]	4
hsa-miR-122-5p	ZMPSTE24	0[0,0]	0[0,0]	1[1,23]	0[0,0]	0[0,0]	4
hsa-miR-122-5p	C3orf52	0[0,0]	0[0,0]	0[0,0]	0[0,0]	1[1,1]	4
hsa-miR-122-5p	KIDINS220	0[0,0]	0[0,0]	1[2,241]	0[0,0]	0[0,0]	4
hsa-miR-122-5p	STX17	0[0,0]	0[0,0]	1[1,17]	0[0,0]	0[0,0]	4
hsa-miR-122-5p	UBE2G1	0[0,0]	0[0,0]	0[0,0]	0[0,0]	1[3,21]	4
hsa-miR-122-5p	USP24	0[0,0]	0[0,0]	1[3,381]	0[0,0]	0[0,0]	4
hsa-miR-122-5p	MAT2A	0[0,0]	0[0,0]	1[5,523]	0[0,0]	0[0,0]	4
hsa-miR-122-5p	C2orf60	0[0,0]	0[0,0]	1[13,340]	0[0,0]	0[0,0]	4
hsa-miR-122-5p	SUSD1	0[0,0]	0[0,0]	1[1,8]	0[0,0]	0[0,0]	4
hsa-miR-122-5p	PHLDA3	0[0,0]	0[0,0]	1[16,172]	0[0,0]	0[0,0]	4
hsa-miR-122-5p	MLLT3	0[0,0]	0[0,0]	0[0,0]	0[0,0]	1[1,2]	4
hsa-miR-122-5p	SLC9A6	0[0,0]	1[1,124]	0[0,0]	0[0,0]	1[1,124]	4
hsa-miR-122-5p	COX10	0[0,0]	0[0,0]	1[2,9]	0[0,0]	0[0,0]	4
hsa-miR-122-5p	C17orf39	0[0,0]	0[0,0]	1[1,1]	0[0,0]	0[0,0]	4
hsa-miR-122-5p	PCYOX1	0[0,0]	0[0,0]	0[0,0]	0[0,0]	1[1,5]	4
hsa-miR-122-5p	TBC1D13	0[0,0]	0[0,0]	1[3,114]	0[0,0]	0[0,0]	4
hsa-miR-122-5p	CDR2L	0[0,0]	0[0,0]	1[1,121]	0[0,0]	0[0,0]	4
hsa-miR-122-5p	LIPH	0[0,0]	0[0,0]	1[1,1340]	0[0,0]	0[0,0]	4
hsa-miR-122-5p	SCD5	0[0,0]	0[0,0]	1[1,6]	0[0,0]	0[0,0]	4
hsa-miR-122-5p	EPC2	0[0,0]	0[0,0]	1[6,106]	0[0,0]	0[0,0]	4
hsa-miR-122-5p	ZBTB4	0[0,0]	2[13,728]	0[0,0]	0[0,0]	0[0,0]	4
hsa-miR-122-5p	ARL2	0[0,0]	0[0,0]	0[0,0]	0[0,0]	1[8,346]	4
hsa-miR-122-5p	C10orf137	0[0,0]	0[0,0]	1[3,57]	0[0,0]	0[0,0]	3
hsa-miR-122-5p	CUX1	1[10,117]	6[12,505]	0[0,0]	0[0,0]	1[10,117]	3
hsa-miR-122-5p	GPD2	0[0,0]	0[0,0]	1[2,35]	0[0,0]	0[0,0]	3
hsa-miR-122-5p	NRM	0[0,0]	0[0,0]	0[0,0]	0[0,0]	1[2,60]	3
hsa-miR-122-5p	ORC2L	0[0,0]	0[0,0]	0[0,0]	0[0,0]	1[2,22]	3
hsa-miR-122-5p	LCOR	0[0,0]	6[14,4532]	1[1,20]	0[0,0]	0[0,0]	3
hsa-miR-122-5p	NANP	0[0,0]	0[0,0]	1[4,300]	0[0,0]	0[0,0]	3
hsa-miR-122-5p	DCBLD2	0[0,0]	0[0,0]	1[1,14]	0[0,0]	0[0,0]	3
hsa-miR-122-5p	ZFP91	0[0,0]	0[0,0]	2[5,20]	0[0,0]	0[0,0]	3
hsa-miR-122-5p	HNRPLL	0[0,0]	0[0,0]	1[3,21]	0[0,0]	1[3,31]	3
hsa-miR-122-5p	DICER1	1[2,278]	2[4,278]	0[0,0]	1[2,278]	1[2,278]	3
hsa-miR-122-5p	ZBTB44	0[0,0]	0[0,0]	1[3,249]	0[0,0]	0[0,0]	3
hsa-miR-122-5p	NDUFS3	0[0,0]	0[0,0]	1[1,29]	0[0,0]	0[0,0]	3
hsa-miR-122-5p	C17orf80	0[0,0]	0[0,0]	1[2,10]	0[0,0]	0[0,0]	3
hsa-miR-122-5p	MYO9A	0[0,0]	0[0,0]	0[0,0]	0[0,0]	1[1,11]	3
hsa-miR-122-5p	ANKIB1	0[0,0]	0[0,0]	0[0,0]	0[0,0]	1[1,35]	3
hsa-miR-122-5p	KTN1	0[0,0]	0[0,0]	0[0,0]	0[0,0]	1[1,25]	3
hsa-miR-122-5p	UBE2Q2	0[0,0]	0[0,0]	1[4,17]	0[0,0]	0[0,0]	3
hsa-miR-122-5p	HIAT1	0[0,0]	0[0,0]	0[0,0]	0[0,0]	1[11,1880]	3
hsa-miR-122-5p	GPBP1L1	0[0,0]	0[0,0]	1[1,2]	0[0,0]	0[0,0]	3
hsa-miR-122-5p	PSEN1	0[0,0]	0[0,0]	1[1,26]	0[0,0]	0[0,0]	3
hsa-miR-122-5p	PLEKHB2	1[2,3]	0[0,0]	0[0,0]	0[0,0]	2[5,31]	3
hsa-miR-122-5p	BCL2L11	0[0,0]	0[0,0]	1[1,461]	0[0,0]	0[0,0]	3
hsa-miR-122-5p	CFL2	0[0,0]	0[0,0]	1[1,1]	0[0,0]	0[0,0]	3
hsa-miR-122-5p	TOB2	0[0,0]	0[0,0]	0[0,0]	0[0,0]	1[5,55]	3
hsa-miR-122-5p	PITX2	0[0,0]	0[0,0]	1[5,44]	0[0,0]	0[0,0]	3
hsa-miR-122-5p	C10orf140	0[0,0]	0[0,0]	1[1,5]	0[0,0]	0[0,0]	3
hsa-miR-122-5p	SEPT2	0[0,0]	0[0,0]	0[0,0]	0[0,0]	1[4,12]	3
hsa-miR-122-5p	PRKCQ	0[0,0]	0[0,0]	1[2,0]	0[0,0]	0[0,0]	3
hsa-miR-122-5p	XPO4	0[0,0]	0[0,0]	1[2,20]	0[0,0]	0[0,0]	3
hsa-miR-122-5p	C20orf72	0[0,0]	0[0,0]	1[9,145]	0[0,0]	0[0,0]	3
hsa-miR-122-5p	TEAD3	1[1,478]	0[0,0]	0[0,0]	0[0,0]	1[1,478]	3
hsa-miR-122-5p	VPRBP	0[0,0]	0[0,0]	1[2,159]	0[0,0]	0[0,0]	3
hsa-miR-122-5p	ZNF518A	0[0,0]	0[0,0]	0[0,0]	0[0,0]	2[3,35]	3
hsa-miR-122-5p	PRKRA	0[0,0]	0[0,0]	0[0,0]	0[0,0]	1[1,9]	3
hsa-miR-122-5p	RABGAP1	0[0,0]	0[0,0]	1[2,7]	0[0,0]	0[0,0]	3
hsa-miR-122-5p	DHFRL1	0[0,0]	0[0,0]	1[1,6]	0[0,0]	0[0,0]	3
hsa-miR-122-5p	FDXACB1	0[0,0]	0[0,0]	1[1,7]	0[0,0]	0[0,0]	3
hsa-miR-122-5p	FYCO1	0[0,0]	0[0,0]	1[2,48]	0[0,0]	0[0,0]	3
hsa-miR-122-5p	DCTN5	0[0,0]	0[0,0]	0[0,0]	0[0,0]	1[5,167]	3
hsa-miR-122-5p	TIAL1	0[0,0]	0[0,0]	0[0,0]	1[2,19]	1[2,19]	3
hsa-miR-122-5p	KLHDC5	0[0,0]	0[0,0]	1[1,5]	0[0,0]	0[0,0]	3
hsa-miR-122-5p	TNPO3	0[0,0]	1[1,8]	0[0,0]	0[0,0]	1[1,8]	3
hsa-miR-122-5p	NEK9	0[0,0]	0[0,0]	0[0,0]	0[0,0]	1[1,3]	3
hsa-miR-122-5p	KIF16B	0[0,0]	0[0,0]	1[2,58]	0[0,0]	0[0,0]	3
hsa-miR-122-5p	CD164	0[0,0]	0[0,0]	1[16,1311]	0[0,0]	0[0,0]	3
hsa-miR-122-5p	TMEM87A	0[0,0]	0[0,0]	1[2,27]	0[0,0]	2[3,268]	3
hsa-miR-122-5p	NUDT12	0[0,0]	0[0,0]	1[1,6]	0[0,0]	0[0,0]	3
hsa-miR-122-5p	STRADA	0[0,0]	0[0,0]	1[2,9]	0[0,0]	0[0,0]	3
hsa-miR-122-5p	SP2	0[0,0]	3[4,41]	0[0,0]	0[0,0]	0[0,0]	3
hsa-miR-122-5p	ATP2B1	0[0,0]	0[0,0]	0[0,0]	0[0,0]	1[2,16]	3
hsa-miR-122-5p	TET2	0[0,0]	0[0,0]	0[0,0]	0[0,0]	1[2,36]	3
hsa-miR-122-5p	EPHA4	0[0,0]	0[0,0]	1[2,0]	0[0,0]	0[0,0]	3
hsa-miR-122-5p	DCUN1D1	0[0,0]	0[0,0]	1[1,2]	0[0,0]	0[0,0]	3
hsa-miR-122-5p	PPP1R12B	0[0,0]	0[0,0]	2[15,423]	0[0,0]	0[0,0]	3
hsa-miR-122-5p	AP2A2	0[0,0]	0[0,0]	1[1,8]	0[0,0]	0[0,0]	3
hsa-miR-122-5p	RAB3GAP1	0[0,0]	0[0,0]	2[2,64]	0[0,0]	1[1,31]	3
hsa-miR-122-5p	BATF3	0[0,0]	0[0,0]	1[2,17]	0[0,0]	0[0,0]	3
hsa-miR-122-5p	EDNRA	0[0,0]	0[0,0]	1[2,39]	0[0,0]	0[0,0]	3
hsa-miR-122-5p	STAT3	0[0,0]	0[0,0]	1[7,460]	0[0,0]	0[0,0]	3
hsa-miR-122-5p	DDX20	0[0,0]	0[0,0]	0[0,0]	0[0,0]	1[2,29]	3
hsa-miR-122-5p	USP46	1[1,10]	0[0,0]	1[1,10]	0[0,0]	0[0,0]	3
hsa-miR-122-5p	MAPRE1	0[0,0]	3[10,296]	1[6,86]	0[0,0]	2[10,213]	3
hsa-miR-122-5p	ZNF627	0[0,0]	0[0,0]	1[1,185]	0[0,0]	0[0,0]	3
hsa-miR-122-5p	ZNF638	0[0,0]	0[0,0]	1[6,105]	0[0,0]	0[0,0]	3
hsa-miR-122-5p	MKX	0[0,0]	0[0,0]	1[2,29]	0[0,0]	0[0,0]	3
hsa-miR-122-5p	NIN	0[0,0]	0[0,0]	1[12,392]	0[0,0]	0[0,0]	3
hsa-miR-122-5p	TMEM48	0[0,0]	0[0,0]	1[4,111]	0[0,0]	0[0,0]	3
hsa-miR-122-5p	BCL2L2	0[0,0]	2[5,176]	0[0,0]	0[0,0]	0[0,0]	3
hsa-miR-122-5p	LRP10	0[0,0]	0[0,0]	1[1,1]	0[0,0]	0[0,0]	3
hsa-miR-122-5p	ANK2	0[0,0]	0[0,0]	1[1,5]	0[0,0]	0[0,0]	3
hsa-miR-122-5p	PHF23	0[0,0]	0[0,0]	0[0,0]	0[0,0]	1[1,4]	3
hsa-miR-122-5p	MFN1	0[0,0]	0[0,0]	1[1,12]	0[0,0]	0[0,0]	3
hsa-miR-122-5p	C13orf23	0[0,0]	0[0,0]	0[0,0]	0[0,0]	1[4,66]	3
hsa-miR-122-5p	RASSF9	0[0,0]	0[0,0]	0[0,0]	0[0,0]	1[2,21]	3
hsa-miR-122-5p	KIAA1949	0[0,0]	0[0,0]	0[0,0]	0[0,0]	2[3,117]	3
hsa-miR-122-5p	COLEC12	0[0,0]	0[0,0]	1[8,160]	0[0,0]	1[8,160]	3
hsa-miR-122-5p	CDK6	0[0,0]	0[0,0]	2[9,572]	0[0,0]	0[0,0]	3
hsa-miR-122-5p	DSTYK	0[0,0]	0[0,0]	1[8,248]	0[0,0]	0[0,0]	3
hsa-miR-122-5p	PROSC	0[0,0]	0[0,0]	1[2,23]	0[0,0]	0[0,0]	3
hsa-miR-122-5p	CD47	0[0,0]	0[0,0]	1[5,46]	0[0,0]	0[0,0]	3
hsa-miR-122-5p	IFT140	0[0,0]	0[0,0]	0[0,0]	0[0,0]	1[1,6]	3
hsa-miR-122-5p	UST	0[0,0]	0[0,0]	1[2,23]	0[0,0]	0[0,0]	3
hsa-miR-122-5p	ENSA	0[0,0]	0[0,0]	0[0,0]	0[0,0]	1[1,5]	3
hsa-miR-122-5p	NEGR1	1[1,8]	1[1,8]	1[1,8]	1[1,8]	1[1,8]	3
hsa-miR-122-5p	BBX	0[0,0]	0[0,0]	1[5,65]	0[0,0]	0[0,0]	3
hsa-miR-122-5p	C2orf43	0[0,0]	0[0,0]	1[2,15]	0[0,0]	0[0,0]	3
hsa-miR-122-5p	RSPO2	0[0,0]	0[0,0]	1[9,289]	0[0,0]	0[0,0]	3
hsa-miR-122-5p	TBCEL	0[0,0]	0[0,0]	1[1,6]	0[0,0]	0[0,0]	3
hsa-miR-122-5p	HNRNPF	0[0,0]	0[0,0]	1[3,693]	0[0,0]	0[0,0]	3
hsa-miR-122-5p	CLIC1	0[0,0]	0[0,0]	1[1,2]	0[0,0]	1[1,2]	3
hsa-miR-122-5p	PPP6C	0[0,0]	0[0,0]	0[0,0]	0[0,0]	1[2,30]	3
hsa-miR-122-5p	GOLGA4	0[0,0]	0[0,0]	1[1,23]	0[0,0]	0[0,0]	3
hsa-miR-122-5p	AP1G1	0[0,0]	0[0,0]	2[4,20]	0[0,0]	0[0,0]	3
hsa-miR-122-5p	RMND5A	0[0,0]	0[0,0]	1[3,1588]	0[0,0]	0[0,0]	3
hsa-miR-122-5p	ENPP5	0[0,0]	0[0,0]	1[14,1727]	0[0,0]	0[0,0]	3
hsa-miR-122-5p	MED23	0[0,0]	0[0,0]	1[1,7]	0[0,0]	0[0,0]	3
hsa-miR-122-5p	SAV1	0[0,0]	0[0,0]	1[7,563]	0[0,0]	0[0,0]	3
hsa-miR-122-5p	RTTN	0[0,0]	0[0,0]	1[1,8]	0[0,0]	0[0,0]	3
hsa-miR-122-5p	ZNF680	0[0,0]	0[0,0]	1[2,13]	0[0,0]	0[0,0]	3
hsa-miR-122-5p	TTF2	0[0,0]	0[0,0]	1[1,7]	0[0,0]	0[0,0]	3
hsa-miR-122-5p	KIAA1632	0[0,0]	0[0,0]	1[2,89]	0[0,0]	0[0,0]	3
hsa-miR-122-5p	PAFAH1B1	0[0,0]	0[0,0]	1[3,38]	0[0,0]	0[0,0]	3
hsa-miR-122-5p	KCTD12	0[0,0]	0[0,0]	0[0,0]	0[0,0]	1[3,32]	3
hsa-miR-122-5p	VPS4A	0[0,0]	0[0,0]	1[5,3]	0[0,0]	1[5,3]	3
hsa-miR-122-5p	PTPN14	0[0,0]	0[0,0]	1[4,202]	0[0,0]	0[0,0]	3
hsa-miR-122-5p	TMEM185B	0[0,0]	0[0,0]	0[0,0]	0[0,0]	1[7,91]	3
hsa-miR-122-5p	UHRF1BP1	0[0,0]	0[0,0]	1[1,1]	0[0,0]	1[1,5]	3
hsa-miR-122-5p	CCND3	0[0,0]	0[0,0]	1[1,2]	0[0,0]	0[0,0]	3
hsa-miR-122-5p	PEA15	0[0,0]	0[0,0]	1[2,11]	0[0,0]	0[0,0]	3
hsa-miR-122-5p	CCDC109A	0[0,0]	0[0,0]	1[1,9]	0[0,0]	0[0,0]	3
hsa-miR-122-5p	ZNF624	0[0,0]	0[0,0]	1[4,49]	0[0,0]	0[0,0]	3
hsa-miR-122-5p	C14orf126	0[0,0]	0[0,0]	1[1,11]	0[0,0]	0[0,0]	3
hsa-miR-122-5p	IFT46	0[0,0]	0[0,0]	0[0,0]	0[0,0]	1[2,10]	3
hsa-miR-122-5p	MGAT4A	0[0,0]	0[0,0]	0[0,0]	0[0,0]	1[1,2]	3
hsa-miR-122-5p	MED20	0[0,0]	0[0,0]	1[1,8]	0[0,0]	0[0,0]	3
hsa-miR-122-5p	CEP192	0[0,0]	0[0,0]	0[0,0]	0[0,0]	1[12,2827]	3
hsa-miR-122-5p	RND3	0[0,0]	0[0,0]	0[0,0]	0[0,0]	1[3,133]	3
hsa-miR-122-5p	BTN3A3	0[0,0]	0[0,0]	1[1,2]	0[0,0]	0[0,0]	3
hsa-miR-122-5p	TSC22D2	0[0,0]	0[0,0]	1[3,722]	0[0,0]	0[0,0]	3
hsa-miR-122-5p	PPP3R1	0[0,0]	0[0,0]	1[14,1345]	0[0,0]	0[0,0]	3
hsa-miR-122-5p	PTPN3	0[0,0]	0[0,0]	1[1,36]	0[0,0]	0[0,0]	3
hsa-miR-122-5p	ZKSCAN5	0[0,0]	0[0,0]	1[1,29]	0[0,0]	0[0,0]	3
hsa-miR-122-5p	WDR82	0[0,0]	0[0,0]	0[0,0]	0[0,0]	1[3,27]	3
hsa-miR-122-5p	SPIN2B	0[0,0]	0[0,0]	1[1,5]	0[0,0]	0[0,0]	3
hsa-miR-122-5p	ARHGEF12	0[0,0]	0[0,0]	1[1,157]	0[0,0]	0[0,0]	3
hsa-miR-122-5p	LIMA1	0[0,0]	0[0,0]	1[1,2]	0[0,0]	0[0,0]	3
hsa-miR-122-5p	ITGAV	0[0,0]	0[0,0]	1[1,5]	0[0,0]	0[0,0]	3
hsa-miR-122-5p	LSG1	0[0,0]	0[0,0]	1[1,31]	0[0,0]	0[0,0]	3
hsa-miR-122-5p	PER2	0[0,0]	0[0,0]	1[2,28]	0[0,0]	0[0,0]	3
hsa-miR-122-5p	LIMCH1	0[0,0]	0[0,0]	0[0,0]	0[0,0]	1[2,343]	3
hsa-miR-122-5p	UBP1	0[0,0]	0[0,0]	1[3,80]	0[0,0]	0[0,0]	3
hsa-miR-122-5p	TOR1AIP2	0[0,0]	0[0,0]	1[1,5]	0[0,0]	0[0,0]	3
hsa-miR-122-5p	ACD	0[0,0]	0[0,0]	1[2,28]	0[0,0]	0[0,0]	3
hsa-miR-122-5p	ZNF451	0[0,0]	0[0,0]	0[0,0]	0[0,0]	1[7,113]	3
hsa-miR-122-5p	GPC4	0[0,0]	0[0,0]	1[2,9]	0[0,0]	0[0,0]	3
hsa-miR-122-5p	GFPT1	0[0,0]	0[0,0]	1[1,7]	0[0,0]	0[0,0]	3
hsa-miR-122-5p	SH3BP4	0[0,0]	0[0,0]	1[5,597]	0[0,0]	0[0,0]	3
hsa-miR-122-5p	TNRC6A	0[0,0]	0[0,0]	0[0,0]	1[21,2244]	1[22,3348]	3
hsa-miR-122-5p	ADNP2	0[0,0]	0[0,0]	1[1,20]	0[0,0]	0[0,0]	3
hsa-miR-122-5p	TAX1BP3	0[0,0]	0[0,0]	1[2,79]	0[0,0]	0[0,0]	3
hsa-miR-122-5p	RPRD1B	0[0,0]	0[0,0]	1[3,16]	0[0,0]	0[0,0]	3
hsa-miR-122-5p	SEPSECS	0[0,0]	0[0,0]	1[2,30]	0[0,0]	0[0,0]	3
hsa-miR-122-5p	MMADHC	0[0,0]	0[0,0]	0[0,0]	0[0,0]	1[1,12]	3
hsa-miR-122-5p	PLCL1	0[0,0]	0[0,0]	1[1,5]	0[0,0]	0[0,0]	3
hsa-miR-122-5p	MAML2	0[0,0]	0[0,0]	1[2,21]	0[0,0]	0[0,0]	3
hsa-miR-122-5p	FLRT1	0[0,0]	0[0,0]	1[1,10]	0[0,0]	0[0,0]	3
hsa-miR-122-5p	ZER1	0[0,0]	0[0,0]	0[0,0]	0[0,0]	2[2,17]	3
hsa-miR-122-5p	NUP35	0[0,0]	0[0,0]	1[9,151]	0[0,0]	0[0,0]	3
hsa-miR-122-5p	VPS26A	0[0,0]	0[0,0]	2[3,69]	0[0,0]	0[0,0]	3
hsa-miR-122-5p	DNAJB14	0[0,0]	0[0,0]	1[1,50]	0[0,0]	0[0,0]	3
hsa-miR-122-5p	PIGS	0[0,0]	0[0,0]	1[3,121]	0[0,0]	1[3,121]	3
hsa-miR-122-5p	DNM3	0[0,0]	0[0,0]	1[1,8]	0[0,0]	0[0,0]	3
hsa-miR-122-5p	BAG4	0[0,0]	0[0,0]	2[6,222]	0[0,0]	1[10,78]	3
hsa-miR-122-5p	RAB18	0[0,0]	0[0,0]	1[4,79]	0[0,0]	0[0,0]	3
hsa-miR-122-5p	DHX15	0[0,0]	0[0,0]	0[0,0]	0[0,0]	1[3,533]	3
hsa-miR-122-5p	SLMAP	0[0,0]	0[0,0]	0[0,0]	0[0,0]	1[1,7]	3
hsa-miR-122-5p	PRICKLE2	0[0,0]	0[0,0]	1[4,67]	0[0,0]	0[0,0]	3
hsa-miR-122-5p	TRPS1	1[5,65]	0[0,0]	0[0,0]	0[0,0]	1[6,966]	3
hsa-miR-122-5p	DULLARD	0[0,0]	0[0,0]	0[0,0]	1[3,68]	2[4,72]	3
hsa-miR-122-5p	CIAPIN1	0[0,0]	0[0,0]	1[1,7]	0[0,0]	0[0,0]	3
hsa-miR-122-5p	TWSG1	0[0,0]	0[0,0]	2[11,787]	0[0,0]	0[0,0]	3
hsa-miR-122-5p	NUP153	0[0,0]	0[0,0]	0[0,0]	0[0,0]	1[9,504]	3
hsa-miR-122-5p	EPHA5	0[0,0]	0[0,0]	1[2,22]	0[0,0]	0[0,0]	3
hsa-miR-122-5p	NSUN4	0[0,0]	0[0,0]	1[1,2]	0[0,0]	0[0,0]	3
hsa-miR-122-5p	RAB1B	0[0,0]	0[0,0]	0[0,0]	0[0,0]	1[4,179]	3
hsa-miR-122-5p	WIPI2	0[0,0]	0[0,0]	1[5,39]	0[0,0]	0[0,0]	3
hsa-miR-122-5p	DPY19L4	0[0,0]	0[0,0]	1[7,692]	0[0,0]	0[0,0]	3
hsa-miR-122-5p	ZNF304	0[0,0]	0[0,0]	1[4,43]	0[0,0]	0[0,0]	3
hsa-miR-122-5p	DNAJC13	0[0,0]	0[0,0]	1[1,20]	0[0,0]	0[0,0]	3
hsa-miR-122-5p	ZNF281	0[0,0]	0[0,0]	1[6,2008]	0[0,0]	0[0,0]	3
hsa-miR-122-5p	BCAP29	0[0,0]	0[0,0]	1[2,38]	0[0,0]	0[0,0]	3
hsa-miR-122-5p	DHCR24	0[0,0]	0[0,0]	1[1,1]	0[0,0]	0[0,0]	3
hsa-miR-122-5p	HMGB3	0[0,0]	0[0,0]	1[6,35]	0[0,0]	0[0,0]	3
hsa-miR-122-5p	KIAA1009	0[0,0]	0[0,0]	1[1,8]	0[0,0]	0[0,0]	3
hsa-miR-122-5p	VCL	0[0,0]	0[0,0]	1[17,2198]	0[0,0]	0[0,0]	3
hsa-miR-122-5p	SLC44A1	0[0,0]	4[9,432]	2[7,418]	0[0,0]	1[5,135]	3
hsa-miR-122-5p	PIGF	0[0,0]	0[0,0]	1[4,88]	0[0,0]	0[0,0]	3
hsa-miR-122-5p	TRAM2	0[0,0]	0[0,0]	1[1,2]	0[0,0]	0[0,0]	3
hsa-miR-122-5p	FKTN	0[0,0]	0[0,0]	1[1,1]	0[0,0]	1[1,1]	3
hsa-miR-122-5p	PTPMT1	0[0,0]	0[0,0]	0[0,0]	0[0,0]	1[2,66]	3
hsa-miR-122-5p	VPS24	1[2,21]	0[0,0]	1[2,21]	0[0,0]	0[0,0]	3
hsa-miR-122-5p	G2E3	0[0,0]	0[0,0]	1[2,55]	0[0,0]	0[0,0]	3
hsa-miR-122-5p	SERPINB6	0[0,0]	0[0,0]	1[2,355]	0[0,0]	1[2,355]	3
hsa-miR-122-5p	RIF1	0[0,0]	0[0,0]	1[7,55]	0[0,0]	0[0,0]	3
hsa-miR-122-5p	VPS37B	0[0,0]	0[0,0]	0[0,0]	0[0,0]	1[3,42]	3
hsa-miR-122-5p	ZBTB26	0[0,0]	0[0,0]	1[1,13]	0[0,0]	0[0,0]	3
hsa-miR-122-5p	TNFSF12	0[0,0]	0[0,0]	0[0,0]	0[0,0]	1[1,46]	2
hsa-miR-122-5p	PFN2	0[0,0]	0[0,0]	2[6,627]	0[0,0]	0[0,0]	2
hsa-miR-122-5p	GMFB	0[0,0]	0[0,0]	1[2,51]	0[0,0]	1[2,15]	2
hsa-miR-122-5p	ST6GALNAC4	1[1,20]	0[0,0]	2[1,37]	0[0,0]	1[1,20]	2
hsa-miR-122-5p	NDRG3	1[4,39]	0[0,0]	1[1,12]	0[0,0]	1[4,39]	2
hsa-miR-122-5p	PSME3	0[0,0]	0[0,0]	1[3,40]	0[0,0]	0[0,0]	2
hsa-miR-122-5p	SLC10A3	0[0,0]	0[0,0]	0[0,0]	0[0,0]	1[5,361]	2
hsa-miR-122-5p	PAPOLA	1[2,8]	1[2,8]	0[0,0]	1[2,8]	1[2,8]	2
hsa-miR-122-5p	NAGK	0[0,0]	0[0,0]	0[0,0]	0[0,0]	1[9,261]	2
hsa-miR-122-5p	SLC11A2	0[0,0]	0[0,0]	1[1,8]	0[0,0]	0[0,0]	2
hsa-miR-122-5p	ZC3H10	1[1,2]	0[0,0]	0[0,0]	0[0,0]	1[1,2]	2
hsa-miR-122-5p	NAA50	1[1,7]	0[0,0]	0[0,0]	0[0,0]	0[0,0]	2
hsa-miR-122-5p	TNPO2	0[0,0]	4[8,12]	0[0,0]	1[6,0]	0[0,0]	2
hsa-miR-122-5p	PPFIBP1	0[0,0]	0[0,0]	0[0,0]	0[0,0]	1[1,24]	2
hsa-miR-122-5p	MAP7	0[0,0]	0[0,0]	1[3,55]	0[0,0]	0[0,0]	2
hsa-miR-122-5p	CMTM4	0[0,0]	0[0,0]	1[5,62]	0[0,0]	0[0,0]	2
hsa-miR-122-5p	POU2AF1	0[0,0]	0[0,0]	1[1,5]	0[0,0]	0[0,0]	2
hsa-miR-122-5p	MLLT1	1[1,245]	3[2,271]	0[0,0]	0[0,0]	0[0,0]	2
hsa-miR-122-5p	CLCN3	0[0,0]	0[0,0]	1[4,457]	0[0,0]	0[0,0]	2
hsa-miR-122-5p	DDAH1	0[0,0]	0[0,0]	1[5,51]	0[0,0]	0[0,0]	2
hsa-miR-122-5p	RNMT	0[0,0]	0[0,0]	1[2,86]	0[0,0]	1[4,31]	2
hsa-miR-122-5p	SLC9A1	0[0,0]	0[0,0]	1[1,6]	0[0,0]	3[6,307]	2
hsa-miR-122-5p	FGF9	0[0,0]	0[0,0]	1[2,9]	0[0,0]	0[0,0]	2
hsa-miR-122-5p	SUZ12	0[0,0]	0[0,0]	2[10,479]	0[0,0]	0[0,0]	2
hsa-miR-122-5p	ANKRD50	0[0,0]	0[0,0]	0[0,0]	0[0,0]	1[3,327]	2
hsa-miR-122-5p	LCLAT1	0[0,0]	0[0,0]	0[0,0]	0[0,0]	1[9,460]	2
hsa-miR-122-5p	CTDSPL	1[1,8]	0[0,0]	0[0,0]	1[1,8]	1[4,38]	2
hsa-miR-122-5p	GALNT3	0[0,0]	0[0,0]	0[0,0]	0[0,0]	2[6,115]	2
hsa-miR-122-5p	SLC6A6	0[0,0]	0[0,0]	1[1,41]	0[0,0]	0[0,0]	2
hsa-miR-122-5p	FUT8	1[1,6]	1[1,6]	0[0,0]	0[0,0]	1[1,6]	2
hsa-miR-122-5p	C10orf58	0[0,0]	0[0,0]	2[5,141]	0[0,0]	0[0,0]	2
hsa-miR-122-5p	GNAI1	0[0,0]	0[0,0]	1[1,10]	0[0,0]	0[0,0]	2
hsa-miR-122-5p	ZDBF2	0[0,0]	0[0,0]	1[2,19]	0[0,0]	0[0,0]	2
hsa-miR-122-5p	OTUD4	0[0,0]	0[0,0]	1[7,306]	0[0,0]	0[0,0]	2
hsa-miR-122-5p	TPRG1L	0[0,0]	0[0,0]	1[1,4]	0[0,0]	0[0,0]	2
hsa-miR-122-5p	C11orf30	0[0,0]	0[0,0]	1[26,1902]	0[0,0]	0[0,0]	2
hsa-miR-122-5p	DDR1	0[0,0]	0[0,0]	0[0,0]	0[0,0]	1[1,8]	2
hsa-miR-122-5p	DDX3X	0[0,0]	0[0,0]	1[4,174]	0[0,0]	0[0,0]	2
hsa-miR-122-5p	KIAA0562	0[0,0]	0[0,0]	1[1,19]	0[0,0]	0[0,0]	2
hsa-miR-122-5p	SIRT1	0[0,0]	0[0,0]	0[0,0]	0[0,0]	1[3,345]	2
hsa-miR-122-5p	ZNF322A	0[0,0]	0[0,0]	1[3,85]	0[0,0]	0[0,0]	2
hsa-miR-122-5p	GDAP2	0[0,0]	0[0,0]	1[1,8]	0[0,0]	0[0,0]	2
hsa-miR-122-5p	NAPB	0[0,0]	0[0,0]	1[1,8]	0[0,0]	0[0,0]	2
hsa-miR-122-5p	C17orf48	0[0,0]	0[0,0]	0[0,0]	0[0,0]	1[8,269]	2
hsa-miR-122-5p	ZNF324	0[0,0]	0[0,0]	0[0,0]	0[0,0]	1[3,32]	2
hsa-miR-122-5p	BTAF1	0[0,0]	0[0,0]	1[3,132]	0[0,0]	1[1,8]	2
hsa-miR-122-5p	SFRS2IP	0[0,0]	0[0,0]	0[0,0]	0[0,0]	1[1,101]	2
hsa-miR-122-5p	CREB1	1[3,28]	0[0,0]	0[0,0]	0[0,0]	0[0,0]	2
hsa-miR-122-5p	LSM14A	0[0,0]	0[0,0]	1[12,402]	0[0,0]	0[0,0]	2
hsa-miR-122-5p	AGPAT1	0[0,0]	0[0,0]	1[3,64]	0[0,0]	0[0,0]	2
hsa-miR-122-5p	SNRNP27	0[0,0]	0[0,0]	0[0,0]	0[0,0]	1[2,23]	2
hsa-miR-122-5p	PTCH1	0[0,0]	0[0,0]	1[1,211]	0[0,0]	0[0,0]	2
hsa-miR-122-5p	MBNL1	1[5,227]	2[6,1418]	1[6,108]	0[0,0]	0[0,0]	2
hsa-miR-122-5p	COL4A5	0[0,0]	0[0,0]	1[2,197]	0[0,0]	0[0,0]	2
hsa-miR-122-5p	SEL1L	0[0,0]	0[0,0]	2[3,121]	0[0,0]	1[1,3]	2
hsa-miR-122-5p	PLSCR4	0[0,0]	0[0,0]	1[5,54]	0[0,0]	0[0,0]	2
hsa-miR-122-5p	INTS2	0[0,0]	0[0,0]	1[1,46]	0[0,0]	0[0,0]	2
hsa-miR-122-5p	FAM46C	0[0,0]	0[0,0]	1[1,1]	0[0,0]	0[0,0]	2
hsa-miR-122-5p	DR1	0[0,0]	1[11,117]	0[0,0]	0[0,0]	1[11,117]	2
hsa-miR-122-5p	EIF2C1	1[3,3]	1[3,3]	0[0,0]	1[3,3]	1[3,3]	2
hsa-miR-122-5p	OAT	0[0,0]	0[0,0]	1[2,7]	0[0,0]	0[0,0]	2
hsa-miR-122-5p	HIVEP1	0[0,0]	0[0,0]	0[0,0]	0[0,0]	1[1,51]	2
hsa-miR-122-5p	NFAT5	1[2,169]	2[22,1543]	1[2,169]	1[2,169]	0[0,0]	2
hsa-miR-122-5p	ASXL2	0[0,0]	0[0,0]	1[3,54]	0[0,0]	0[0,0]	2
hsa-miR-122-5p	DSG2	0[0,0]	0[0,0]	0[0,0]	0[0,0]	1[2,998]	2
hsa-miR-122-5p	C22orf29	0[0,0]	0[0,0]	1[3,42]	0[0,0]	0[0,0]	2
hsa-miR-122-5p	SLC25A10	0[0,0]	0[0,0]	1[1,16]	0[0,0]	0[0,0]	2
hsa-miR-122-5p	FBXO34	0[0,0]	0[0,0]	1[1,2]	0[0,0]	0[0,0]	2
hsa-miR-122-5p	SORT1	0[0,0]	0[0,0]	0[0,0]	0[0,0]	1[2,19]	2
hsa-miR-122-5p	CALM3	1[8,149]	2[10,149]	0[0,0]	1[8,149]	1[8,149]	2
hsa-miR-122-5p	ATF7IP	0[0,0]	0[0,0]	0[0,0]	0[0,0]	1[3,62]	2
hsa-miR-122-5p	TRAF4	0[0,0]	0[0,0]	1[3,160]	0[0,0]	0[0,0]	2
hsa-miR-122-5p	ZNF236	0[0,0]	0[0,0]	1[2,228]	0[0,0]	0[0,0]	2
hsa-miR-122-5p	PARVA	0[0,0]	0[0,0]	0[0,0]	0[0,0]	1[1,8]	2
hsa-miR-122-5p	HEATR5B	0[0,0]	0[0,0]	1[1,1]	0[0,0]	0[0,0]	2
hsa-miR-122-5p	KIAA0664	0[0,0]	0[0,0]	1[3,13]	0[0,0]	0[0,0]	2
hsa-miR-122-5p	RRAS2	0[0,0]	0[0,0]	0[0,0]	0[0,0]	1[3,275]	2
hsa-miR-122-5p	TRAF5	0[0,0]	0[0,0]	1[5,72]	0[0,0]	0[0,0]	2
hsa-miR-122-5p	ADAM10	1[2,408]	3[4,439]	0[0,0]	0[0,0]	1[2,408]	2
hsa-miR-122-5p	IPO5	0[0,0]	0[0,0]	1[4,302]	0[0,0]	0[0,0]	2
hsa-miR-122-5p	G6PC3	1[3,529]	0[0,0]	0[0,0]	0[0,0]	1[3,529]	2
hsa-miR-122-5p	THRB	0[0,0]	0[0,0]	1[1,8]	0[0,0]	0[0,0]	2
hsa-miR-122-5p	C4orf46	0[0,0]	0[0,0]	0[0,0]	0[0,0]	1[3,18]	2
hsa-miR-122-5p	ARRDC3	0[0,0]	0[0,0]	1[3,134]	0[0,0]	0[0,0]	2
hsa-miR-122-5p	SLAMF7	0[0,0]	0[0,0]	2[1,2]	0[0,0]	0[0,0]	2
hsa-miR-122-5p	UBR4	0[0,0]	0[0,0]	0[0,0]	0[0,0]	1[1,23]	2
hsa-miR-122-5p	ATXN1	0[0,0]	0[0,0]	3[5,294]	0[0,0]	0[0,0]	2
hsa-miR-122-5p	KBTBD6	0[0,0]	0[0,0]	0[0,0]	0[0,0]	1[8,90]	2
hsa-miR-122-5p	CPA4	0[0,0]	0[0,0]	1[2,33]	0[0,0]	0[0,0]	2
hsa-miR-122-5p	FOSL2	0[0,0]	0[0,0]	0[0,0]	0[0,0]	1[1,22]	2
hsa-miR-122-5p	LSM12	0[0,0]	0[0,0]	1[2,16]	0[0,0]	0[0,0]	2
hsa-miR-122-5p	STXBP3	0[0,0]	0[0,0]	1[1,6]	0[0,0]	0[0,0]	2
hsa-miR-122-5p	PTER	0[0,0]	0[0,0]	1[1,8]	0[0,0]	0[0,0]	2
hsa-miR-122-5p	PTDSS1	0[0,0]	0[0,0]	1[5,50]	0[0,0]	0[0,0]	2
hsa-miR-122-5p	LTBP2	0[0,0]	0[0,0]	0[0,0]	0[0,0]	1[1,24]	2
hsa-miR-122-5p	ACTN1	0[0,0]	0[0,0]	0[0,0]	0[0,0]	1[1,88]	2
hsa-miR-122-5p	ZDHHC21	0[0,0]	0[0,0]	1[2,64]	0[0,0]	0[0,0]	2
hsa-miR-122-5p	GABBR1	0[0,0]	0[0,0]	0[0,0]	0[0,0]	1[1,8]	2
hsa-miR-122-5p	DIXDC1	0[0,0]	0[0,0]	0[0,0]	0[0,0]	1[4,55]	2
hsa-miR-122-5p	SNX13	0[0,0]	0[0,0]	0[0,0]	0[0,0]	1[1,313]	2
hsa-miR-122-5p	SMARCAD1	0[0,0]	0[0,0]	0[0,0]	0[0,0]	1[2,12]	2
hsa-miR-122-5p	TP53	0[0,0]	0[0,0]	1[3,38]	0[0,0]	0[0,0]	2
hsa-miR-122-5p	TRIM44	0[0,0]	0[0,0]	0[0,0]	0[0,0]	1[1,17]	2
hsa-miR-122-5p	SSR1	0[0,0]	0[0,0]	1[3,609]	0[0,0]	0[0,0]	2
hsa-miR-122-5p	UBA3	0[0,0]	0[0,0]	0[0,0]	0[0,0]	1[1,16]	2
hsa-miR-122-5p	FRAS1	0[0,0]	0[0,0]	1[1,12]	0[0,0]	1[1,14]	2
hsa-miR-122-5p	SHOC2	0[0,0]	0[0,0]	0[0,0]	0[0,0]	1[5,135]	2
hsa-miR-122-5p	SPRY2	0[0,0]	0[0,0]	0[0,0]	0[0,0]	1[1,35]	2
hsa-miR-122-5p	USP8	0[0,0]	0[0,0]	1[1,5]	0[0,0]	0[0,0]	2
hsa-miR-122-5p	SR140	0[0,0]	0[0,0]	1[19,3923]	0[0,0]	0[0,0]	2
hsa-miR-122-5p	PHF6	0[0,0]	0[0,0]	1[1,106]	0[0,0]	1[1,106]	2
hsa-miR-122-5p	FBXO8	0[0,0]	0[0,0]	1[1,38]	0[0,0]	0[0,0]	2
hsa-miR-122-5p	ERH	0[0,0]	0[0,0]	1[7,166]	0[0,0]	0[0,0]	2
hsa-miR-122-5p	C15orf57	0[0,0]	0[0,0]	0[0,0]	0[0,0]	1[1,17]	2
hsa-miR-122-5p	CEBPZ	0[0,0]	0[0,0]	1[3,25]	0[0,0]	0[0,0]	2
hsa-miR-122-5p	KIAA0528	0[0,0]	0[0,0]	0[0,0]	0[0,0]	1[3,21]	2
hsa-miR-122-5p	POLR1A	0[0,0]	0[0,0]	1[1,13]	0[0,0]	0[0,0]	2
hsa-miR-122-5p	HIF1AN	1[6,67]	0[0,0]	0[0,0]	0[0,0]	0[0,0]	2
hsa-miR-122-5p	BAG5	0[0,0]	0[0,0]	1[11,161]	0[0,0]	0[0,0]	2
hsa-miR-122-5p	LZTS2	0[0,0]	0[0,0]	1[2,0]	0[0,0]	0[0,0]	2
hsa-miR-122-5p	GIPC2	0[0,0]	0[0,0]	0[0,0]	0[0,0]	1[1,22]	2
hsa-miR-122-5p	DUSP5	0[0,0]	0[0,0]	1[3,71]	0[0,0]	0[0,0]	2
hsa-miR-122-5p	GOT2	0[0,0]	0[0,0]	1[1,1]	0[0,0]	0[0,0]	2
hsa-miR-122-5p	WDFY1	0[0,0]	0[0,0]	1[1,9]	0[0,0]	0[0,0]	2
hsa-miR-122-5p	ZDHHC7	1[1,39]	1[1,39]	0[0,0]	0[0,0]	0[0,0]	2
hsa-miR-122-5p	XPNPEP3	0[0,0]	0[0,0]	1[2,23]	0[0,0]	1[1,12]	2
hsa-miR-122-5p	AGMAT	0[0,0]	0[0,0]	1[1,12]	0[0,0]	0[0,0]	2
hsa-miR-122-5p	MFSD1	0[0,0]	0[0,0]	1[1,23]	0[0,0]	0[0,0]	2
hsa-miR-122-5p	FAM160B1	0[0,0]	0[0,0]	1[3,94]	0[0,0]	0[0,0]	2
hsa-miR-122-5p	PKM2	1[3,10]	0[0,0]	0[0,0]	0[0,0]	1[4,2136]	2
hsa-miR-122-5p	HECTD2	0[0,0]	0[0,0]	1[1,19]	0[0,0]	0[0,0]	2
hsa-miR-122-5p	ZNF813	0[0,0]	0[0,0]	0[0,0]	0[0,0]	1[1,5]	2
hsa-miR-122-5p	RYBP	0[0,0]	0[0,0]	1[1,6]	0[0,0]	0[0,0]	2
hsa-miR-122-5p	C18orf25	0[0,0]	0[0,0]	0[0,0]	0[0,0]	1[2,8]	2
hsa-miR-122-5p	MBTD1	0[0,0]	1[2,0]	0[0,0]	0[0,0]	1[4,218]	2
hsa-miR-122-5p	ACCN2	0[0,0]	0[0,0]	0[0,0]	0[0,0]	1[1,5]	2
hsa-miR-122-5p	ZKSCAN1	0[0,0]	0[0,0]	1[1,8]	0[0,0]	0[0,0]	2
hsa-miR-122-5p	IPO11	0[0,0]	0[0,0]	1[1,2]	0[0,0]	0[0,0]	2
hsa-miR-122-5p	TMEM127	0[0,0]	0[0,0]	1[1,446]	0[0,0]	0[0,0]	2
hsa-miR-122-5p	OSMR	0[0,0]	0[0,0]	0[0,0]	0[0,0]	1[1,20]	2
hsa-miR-122-5p	GREM2	0[0,0]	0[0,0]	1[1,1]	0[0,0]	0[0,0]	2
hsa-miR-122-5p	XPR1	0[0,0]	0[0,0]	1[2,61]	0[0,0]	1[2,11]	2
hsa-miR-122-5p	WNT5A	0[0,0]	0[0,0]	1[1,33]	0[0,0]	0[0,0]	2
hsa-miR-122-5p	APC	0[0,0]	0[0,0]	1[5,50]	0[0,0]	0[0,0]	2
hsa-miR-122-5p	DOCK5	0[0,0]	0[0,0]	0[0,0]	0[0,0]	1[1,244]	2
hsa-miR-122-5p	FNIP2	0[0,0]	0[0,0]	1[3,24]	0[0,0]	0[0,0]	2
hsa-miR-122-5p	ATP6V1A	0[0,0]	0[0,0]	1[2,0]	0[0,0]	0[0,0]	2
hsa-miR-122-5p	TBX3	0[0,0]	0[0,0]	1[1,12]	0[0,0]	0[0,0]	2
hsa-miR-122-5p	OLFM1	0[0,0]	0[0,0]	1[1,12]	0[0,0]	1[1,46]	2
hsa-miR-122-5p	SRGAP2	0[0,0]	0[0,0]	1[1,1]	0[0,0]	0[0,0]	2
hsa-miR-122-5p	FIP1L1	0[0,0]	0[0,0]	1[1,9]	0[0,0]	0[0,0]	2
hsa-miR-122-5p	MTERFD2	0[0,0]	0[0,0]	1[3,489]	0[0,0]	0[0,0]	2
hsa-miR-122-5p	RBM47	1[8,118]	2[8,125]	0[0,0]	0[0,0]	0[0,0]	2
hsa-miR-122-5p	HOXB9	0[0,0]	0[0,0]	0[0,0]	0[0,0]	2[3,2]	2
hsa-miR-122-5p	GIGYF2	0[0,0]	0[0,0]	0[0,0]	0[0,0]	1[1,10]	2
hsa-miR-122-5p	KIAA0174	0[0,0]	0[0,0]	0[0,0]	1[5,73]	1[6,145]	2
hsa-miR-122-5p	ZDHHC24	0[0,0]	0[0,0]	0[0,0]	0[0,0]	1[1,3]	2
hsa-miR-122-5p	FBXL5	0[0,0]	0[0,0]	1[4,3675]	0[0,0]	0[0,0]	2
hsa-miR-122-5p	SAMD8	0[0,0]	0[0,0]	1[7,497]	0[0,0]	0[0,0]	2
hsa-miR-122-5p	RPP25	0[0,0]	0[0,0]	0[0,0]	0[0,0]	1[1,39]	2
hsa-miR-122-5p	RASL11B	0[0,0]	0[0,0]	1[11,141]	0[0,0]	0[0,0]	2
hsa-miR-122-5p	SRF	0[0,0]	0[0,0]	1[2,6]	0[0,0]	0[0,0]	2
hsa-miR-122-5p	ACADSB	0[0,0]	0[0,0]	1[4,67]	0[0,0]	0[0,0]	2
hsa-miR-122-5p	RBM39	0[0,0]	0[0,0]	1[2,41]	0[0,0]	0[0,0]	2
hsa-miR-122-5p	ATP6V1D	0[0,0]	0[0,0]	1[5,79]	0[0,0]	0[0,0]	2
hsa-miR-122-5p	TMEM50B	0[0,0]	0[0,0]	1[3,281]	0[0,0]	1[2,36]	2
hsa-miR-122-5p	ADAMTS5	0[0,0]	0[0,0]	1[6,0]	0[0,0]	0[0,0]	2
hsa-miR-122-5p	KLF6	0[0,0]	1[1,2]	0[0,0]	0[0,0]	1[6,255]	2
hsa-miR-122-5p	DNER	0[0,0]	0[0,0]	0[0,0]	0[0,0]	1[1,8]	2
hsa-miR-122-5p	LPAR6	0[0,0]	0[0,0]	0[0,0]	0[0,0]	1[1,34]	2
hsa-miR-122-5p	XPNPEP1	0[0,0]	0[0,0]	0[0,0]	0[0,0]	1[1,15]	2
hsa-miR-122-5p	MRPS36	0[0,0]	0[0,0]	0[0,0]	0[0,0]	1[3,16]	2
hsa-miR-122-5p	HOXD1	0[0,0]	0[0,0]	0[0,0]	0[0,0]	1[5,160]	2
hsa-miR-122-5p	NUP43	0[0,0]	0[0,0]	1[2,20]	0[0,0]	1[2,0]	2
hsa-miR-122-5p	FUCA1	0[0,0]	0[0,0]	1[1,18]	0[0,0]	0[0,0]	2
hsa-miR-122-5p	HS3ST3B1	0[0,0]	0[0,0]	1[2,46]	0[0,0]	0[0,0]	2
hsa-miR-122-5p	PCDHB12	0[0,0]	0[0,0]	1[1,13]	0[0,0]	0[0,0]	2
hsa-miR-122-5p	NCL	0[0,0]	0[0,0]	1[1,1]	0[0,0]	0[0,0]	2
hsa-miR-122-5p	ARHGEF10	0[0,0]	0[0,0]	1[1,408]	0[0,0]	0[0,0]	2
hsa-miR-122-5p	TULP4	0[0,0]	0[0,0]	1[2,17]	0[0,0]	1[4,61]	2
hsa-miR-122-5p	ZNF507	0[0,0]	0[0,0]	1[1,1]	0[0,0]	0[0,0]	2
hsa-miR-122-5p	CAPNS1	0[0,0]	0[0,0]	1[7,161]	0[0,0]	0[0,0]	2
hsa-miR-122-5p	SCP2	0[0,0]	0[0,0]	0[0,0]	0[0,0]	1[1,9]	2
hsa-miR-122-5p	YOD1	0[0,0]	0[0,0]	3[11,162]	0[0,0]	0[0,0]	2
hsa-miR-122-5p	CCNYL1	0[0,0]	0[0,0]	1[1,3]	0[0,0]	0[0,0]	2
hsa-miR-122-5p	RBBP9	0[0,0]	0[0,0]	1[1,5]	0[0,0]	0[0,0]	2
hsa-miR-122-5p	MYO3B	0[0,0]	0[0,0]	0[0,0]	0[0,0]	1[1,8]	2
hsa-miR-122-5p	BTBD7	0[0,0]	0[0,0]	1[2,73]	0[0,0]	0[0,0]	2
hsa-miR-122-5p	ZNF827	0[0,0]	2[1,23]	0[0,0]	0[0,0]	1[1,10]	2
hsa-miR-122-5p	ZNF709	0[0,0]	0[0,0]	1[2,19]	0[0,0]	0[0,0]	2
hsa-miR-122-5p	MAN1C1	0[0,0]	0[0,0]	1[1,2]	0[0,0]	0[0,0]	2
hsa-miR-122-5p	RELL1	0[0,0]	0[0,0]	0[0,0]	0[0,0]	1[2,12]	2
hsa-miR-122-5p	SRC	0[0,0]	0[0,0]	1[3,120]	0[0,0]	0[0,0]	2
hsa-miR-122-5p	UBE2L3	0[0,0]	0[0,0]	0[0,0]	0[0,0]	1[1,8]	2
hsa-miR-122-5p	GNA13	0[0,0]	0[0,0]	0[0,0]	0[0,0]	1[9,248]	2
hsa-miR-122-5p	SMEK2	0[0,0]	0[0,0]	1[1,9]	0[0,0]	0[0,0]	2
hsa-miR-122-5p	EXOC2	0[0,0]	0[0,0]	1[8,298]	0[0,0]	0[0,0]	2
hsa-miR-122-5p	GNPDA2	0[0,0]	0[0,0]	0[0,0]	0[0,0]	1[1,8]	2
hsa-miR-122-5p	SEC22B	0[0,0]	0[0,0]	0[0,0]	0[0,0]	1[2,19]	2
hsa-miR-122-5p	WDR47	0[0,0]	2[11,683]	1[11,553]	0[0,0]	1[11,553]	2
hsa-miR-122-5p	IL8	0[0,0]	0[0,0]	1[2,169]	0[0,0]	0[0,0]	2
hsa-miR-122-5p	SLCO3A1	0[0,0]	0[0,0]	0[0,0]	0[0,0]	1[1,48]	2
hsa-miR-122-5p	NPEPPS	1[4,22]	2[7,454]	1[5,50]	1[4,22]	2[7,1369]	2
hsa-miR-122-5p	KIAA0947	0[0,0]	0[0,0]	1[1,9]	0[0,0]	0[0,0]	2
hsa-miR-122-5p	C6orf120	0[0,0]	0[0,0]	1[1,6]	0[0,0]	0[0,0]	2
hsa-miR-122-5p	TMEM206	0[0,0]	0[0,0]	0[0,0]	0[0,0]	1[2,125]	2
hsa-miR-122-5p	TMEM43	0[0,0]	0[0,0]	1[2,50]	0[0,0]	0[0,0]	2
hsa-miR-122-5p	MTMR4	0[0,0]	0[0,0]	1[1,16]	0[0,0]	0[0,0]	2
hsa-miR-122-5p	COPS4	0[0,0]	0[0,0]	1[7,90]	0[0,0]	0[0,0]	2
hsa-miR-122-5p	SMC1A	0[0,0]	0[0,0]	1[9,530]	0[0,0]	0[0,0]	2
hsa-miR-122-5p	TRMT61B	0[0,0]	0[0,0]	0[0,0]	0[0,0]	1[2,213]	2
hsa-miR-122-5p	KCMF1	0[0,0]	0[0,0]	1[7,137]	0[0,0]	0[0,0]	2
hsa-miR-122-5p	NUPL1	0[0,0]	0[0,0]	2[10,391]	0[0,0]	0[0,0]	2
hsa-miR-122-5p	DAG1	0[0,0]	0[0,0]	1[4,529]	0[0,0]	0[0,0]	2
hsa-miR-122-5p	CCDC91	0[0,0]	0[0,0]	0[0,0]	0[0,0]	1[1,6]	2
hsa-miR-122-5p	FNDC3A	0[0,0]	0[0,0]	0[0,0]	0[0,0]	2[17,1882]	2
hsa-miR-122-5p	GEMIN5	0[0,0]	0[0,0]	1[4,70]	0[0,0]	0[0,0]	2
hsa-miR-122-5p	PCDHA6	0[0,0]	0[0,0]	0[0,0]	0[0,0]	1[1,25]	2
hsa-miR-122-5p	HIBADH	0[0,0]	0[0,0]	1[1,14]	0[0,0]	0[0,0]	2
hsa-miR-122-5p	PPP1R15B	0[0,0]	0[0,0]	1[9,241]	0[0,0]	0[0,0]	2
hsa-miR-122-5p	CCL22	0[0,0]	0[0,0]	0[0,0]	0[0,0]	1[4,86]	2
hsa-miR-122-5p	ZNF483	0[0,0]	0[0,0]	0[0,0]	0[0,0]	1[3,30]	2
hsa-miR-122-5p	SMCHD1	0[0,0]	0[0,0]	1[2,13]	0[0,0]	0[0,0]	2
hsa-miR-122-5p	WDR77	0[0,0]	0[0,0]	0[0,0]	0[0,0]	1[3,6]	2
hsa-miR-122-5p	KPNA3	0[0,0]	0[0,0]	1[4,47]	0[0,0]	0[0,0]	2
hsa-miR-122-5p	GLS	0[0,0]	0[0,0]	0[0,0]	0[0,0]	1[2,0]	2
hsa-miR-122-5p	ACVR1	0[0,0]	0[0,0]	0[0,0]	1[1,28]	1[2,76]	2
hsa-miR-122-5p	MYD88	0[0,0]	0[0,0]	1[1,13]	0[0,0]	0[0,0]	2
hsa-miR-122-5p	DPYSL3	0[0,0]	0[0,0]	1[2,10]	0[0,0]	0[0,0]	2
hsa-miR-122-5p	CCNC	0[0,0]	0[0,0]	1[2,16]	0[0,0]	0[0,0]	2
hsa-miR-122-5p	SIM2	0[0,0]	0[0,0]	0[0,0]	0[0,0]	1[1,16]	2
hsa-miR-122-5p	COG3	0[0,0]	0[0,0]	1[3,27]	0[0,0]	1[3,23]	2
hsa-miR-122-5p	STK39	0[0,0]	0[0,0]	0[0,0]	1[1,8]	1[1,8]	2
hsa-miR-122-5p	AKAP10	0[0,0]	1[2,14]	0[0,0]	0[0,0]	0[0,0]	2
hsa-miR-122-5p	TWISTNB	0[0,0]	0[0,0]	2[2,131]	0[0,0]	0[0,0]	2
hsa-miR-122-5p	MAF1	1[1,1]	1[1,1]	0[0,0]	1[1,1]	1[2,10]	2
hsa-miR-122-5p	STAU1	0[0,0]	0[0,0]	0[0,0]	0[0,0]	1[6,47]	2
hsa-miR-122-5p	TIMM22	0[0,0]	0[0,0]	0[0,0]	0[0,0]	1[1,13]	2
hsa-miR-122-5p	DYRK1A	0[0,0]	3[4,123]	1[1,19]	0[0,0]	1[1,88]	2
hsa-miR-122-5p	SLIT2	0[0,0]	0[0,0]	0[0,0]	0[0,0]	1[2,0]	2
hsa-miR-122-5p	TSPAN14	0[0,0]	0[0,0]	1[3,24]	0[0,0]	0[0,0]	2
hsa-miR-122-5p	PPP1R12A	0[0,0]	0[0,0]	0[0,0]	0[0,0]	1[9,910]	2
hsa-miR-122-5p	LHFPL2	0[0,0]	0[0,0]	0[0,0]	0[0,0]	2[14,1152]	2
hsa-miR-122-5p	PDS5B	0[0,0]	0[0,0]	1[1,9]	0[0,0]	0[0,0]	2
hsa-miR-122-5p	KLC1	0[0,0]	0[0,0]	0[0,0]	0[0,0]	1[4,74]	2
hsa-miR-122-5p	FAM190B	0[0,0]	0[0,0]	0[0,0]	0[0,0]	1[1,130]	2
hsa-miR-122-5p	ZNF689	0[0,0]	0[0,0]	0[0,0]	0[0,0]	1[2,52]	2
hsa-miR-122-5p	LRRC57	0[0,0]	0[0,0]	2[2,14]	0[0,0]	0[0,0]	2
hsa-miR-122-5p	SATB1	0[0,0]	0[0,0]	0[0,0]	0[0,0]	1[3,27]	2
hsa-miR-122-5p	LRP8	0[0,0]	0[0,0]	1[8,82]	0[0,0]	0[0,0]	2
hsa-miR-122-5p	RAD21	0[0,0]	2[16,962]	0[0,0]	1[16,341]	1[16,341]	2
hsa-miR-122-5p	HOXC8	0[0,0]	0[0,0]	0[0,0]	0[0,0]	1[1,64]	2
hsa-miR-122-5p	KCTD2	0[0,0]	0[0,0]	1[1,3]	0[0,0]	0[0,0]	2
hsa-miR-122-5p	NISCH	0[0,0]	0[0,0]	0[0,0]	0[0,0]	1[2,51]	2
hsa-miR-122-5p	UBQLN1	0[0,0]	0[0,0]	2[16,1172]	0[0,0]	1[1,9]	2
hsa-miR-122-5p	PIK3C2A	0[0,0]	0[0,0]	3[12,381]	0[0,0]	0[0,0]	2
hsa-miR-122-5p	USP48	0[0,0]	0[0,0]	0[0,0]	0[0,0]	1[2,27]	2
hsa-miR-122-5p	RAB22A	0[0,0]	0[0,0]	1[1,16]	0[0,0]	0[0,0]	2
hsa-miR-122-5p	FAS	0[0,0]	0[0,0]	1[2,62]	0[0,0]	0[0,0]	2
hsa-miR-122-5p	MSH2	0[0,0]	0[0,0]	0[0,0]	0[0,0]	1[1,12]	2
hsa-miR-122-5p	ATP6V1C1	0[0,0]	0[0,0]	1[2,14]	0[0,0]	0[0,0]	2
hsa-miR-122-5p	PCTP	0[0,0]	0[0,0]	1[10,637]	0[0,0]	0[0,0]	2
hsa-miR-122-5p	TRIM4	0[0,0]	0[0,0]	1[10,377]	0[0,0]	0[0,0]	2
hsa-miR-122-5p	ARID2	0[0,0]	0[0,0]	1[4,38]	0[0,0]	0[0,0]	2
hsa-miR-122-5p	TOX	0[0,0]	1[1,8]	1[1,8]	0[0,0]	0[0,0]	2
hsa-miR-122-5p	SNX30	0[0,0]	0[0,0]	1[1,8]	0[0,0]	0[0,0]	2
hsa-miR-122-5p	ARSB	0[0,0]	0[0,0]	1[1,18]	0[0,0]	0[0,0]	2
hsa-miR-122-5p	FOXJ3	0[0,0]	0[0,0]	1[14,964]	0[0,0]	2[6,53]	2
hsa-miR-122-5p	PCMTD1	0[0,0]	0[0,0]	1[9,446]	0[0,0]	0[0,0]	2
hsa-miR-122-5p	ZNF22	0[0,0]	0[0,0]	0[0,0]	0[0,0]	1[1,41]	2
hsa-miR-122-5p	PTGS2	0[0,0]	0[0,0]	1[1,19]	0[0,0]	0[0,0]	2
hsa-miR-122-5p	ACER3	0[0,0]	0[0,0]	1[1,13]	0[0,0]	0[0,0]	2
hsa-miR-122-5p	C2orf15	0[0,0]	0[0,0]	0[0,0]	0[0,0]	1[2,72]	2
hsa-miR-122-5p	C14orf2	0[0,0]	0[0,0]	1[8,140]	0[0,0]	0[0,0]	2
hsa-miR-122-5p	UBE2K	0[0,0]	0[0,0]	1[2,15]	0[0,0]	0[0,0]	2
hsa-miR-122-5p	FAM102A	0[0,0]	0[0,0]	3[6,115]	0[0,0]	1[5,334]	2
hsa-miR-122-5p	TRAK2	0[0,0]	0[0,0]	1[1,35]	0[0,0]	0[0,0]	2
hsa-miR-122-5p	HNRNPU	1[2,10]	3[12,220]	1[2,10]	0[0,0]	1[2,10]	2
hsa-miR-122-5p	ZWILCH	0[0,0]	0[0,0]	1[1,169]	0[0,0]	0[0,0]	2
hsa-miR-122-5p	RAD50	0[0,0]	0[0,0]	0[0,0]	0[0,0]	1[1,5]	2
hsa-miR-122-5p	PBXIP1	0[0,0]	0[0,0]	1[6,609]	0[0,0]	0[0,0]	2
hsa-miR-122-5p	RAD51C	0[0,0]	0[0,0]	0[0,0]	0[0,0]	1[1,8]	2
hsa-miR-122-5p	PDE8A	0[0,0]	0[0,0]	1[1,9]	0[0,0]	0[0,0]	2
hsa-miR-122-5p	VPS4B	0[0,0]	0[0,0]	1[4,31]	0[0,0]	0[0,0]	2
hsa-miR-122-5p	KIF5C	0[0,0]	0[0,0]	1[2,26]	0[0,0]	0[0,0]	2
hsa-miR-122-5p	EPC1	0[0,0]	0[0,0]	1[5,54]	0[0,0]	0[0,0]	2
hsa-miR-122-5p	ZNF662	0[0,0]	0[0,0]	1[1,9]	0[0,0]	0[0,0]	2
hsa-miR-122-5p	TXNDC5	0[0,0]	0[0,0]	1[5,123]	0[0,0]	0[0,0]	2
hsa-miR-122-5p	NUAK2	0[0,0]	0[0,0]	0[0,0]	0[0,0]	1[2,504]	2
hsa-miR-122-5p	LUZP1	0[0,0]	1[6,52]	0[0,0]	0[0,0]	0[0,0]	2
hsa-miR-122-5p	C9orf82	0[0,0]	0[0,0]	1[3,20]	0[0,0]	0[0,0]	2
hsa-miR-122-5p	POFUT1	0[0,0]	0[0,0]	1[1,6]	0[0,0]	0[0,0]	2
hsa-miR-122-5p	UBE2J1	0[0,0]	0[0,0]	0[0,0]	0[0,0]	1[4,39]	2
hsa-miR-122-5p	CLEC2L	0[0,0]	0[0,0]	1[4,43]	0[0,0]	0[0,0]	2
hsa-miR-122-5p	RAB2B	0[0,0]	0[0,0]	1[5,168]	0[0,0]	0[0,0]	2
hsa-miR-122-5p	WAC	0[0,0]	0[0,0]	2[25,1734]	0[0,0]	0[0,0]	2
hsa-miR-122-5p	RAPGEF2	0[0,0]	0[0,0]	1[4,268]	0[0,0]	0[0,0]	2
hsa-miR-122-5p	CARD8	0[0,0]	0[0,0]	1[5,76]	0[0,0]	1[3,49]	2
hsa-miR-122-5p	ATRX	0[0,0]	0[0,0]	1[1,4]	0[0,0]	1[1,7]	2
hsa-miR-122-5p	SIKE1	0[0,0]	0[0,0]	1[1,2]	0[0,0]	0[0,0]	2
hsa-miR-122-5p	ANKFY1	0[0,0]	0[0,0]	0[0,0]	0[0,0]	1[1,16]	2
hsa-miR-122-5p	RAB14	0[0,0]	0[0,0]	1[19,1198]	0[0,0]	0[0,0]	2
hsa-miR-122-5p	LPIN1	0[0,0]	0[0,0]	2[9,499]	0[0,0]	0[0,0]	2
hsa-miR-122-5p	ATP6V1H	0[0,0]	0[0,0]	0[0,0]	0[0,0]	1[1,7]	2
hsa-miR-122-5p	ABLIM1	0[0,0]	0[0,0]	1[3,642]	0[0,0]	0[0,0]	2
hsa-miR-122-5p	ZBTB9	0[0,0]	0[0,0]	1[5,299]	0[0,0]	0[0,0]	2
hsa-miR-122-5p	RB1CC1	0[0,0]	0[0,0]	2[4,44]	0[0,0]	1[3,40]	2
hsa-miR-122-5p	ANKS1A	0[0,0]	0[0,0]	2[2,20]	0[0,0]	0[0,0]	2
hsa-miR-122-5p	CDC42EP3	0[0,0]	0[0,0]	1[1,16]	0[0,0]	0[0,0]	2
hsa-miR-122-5p	FSTL3	0[0,0]	0[0,0]	0[0,0]	0[0,0]	1[1,53]	2
hsa-miR-122-5p	IMPACT	0[0,0]	0[0,0]	1[2,15]	0[0,0]	0[0,0]	2
hsa-miR-122-5p	KIF1B	0[0,0]	0[0,0]	0[0,0]	0[0,0]	1[1,2]	2
hsa-miR-122-5p	SOX6	1[1,10]	1[1,10]	0[0,0]	0[0,0]	1[2,237]	2
hsa-miR-122-5p	SAMSN1	0[0,0]	0[0,0]	0[0,0]	0[0,0]	1[3,21]	2
hsa-miR-122-5p	MBNL2	0[0,0]	0[0,0]	2[5,79]	0[0,0]	0[0,0]	2
hsa-miR-122-5p	ZNF585A	0[0,0]	0[0,0]	1[3,35]	0[0,0]	0[0,0]	2
hsa-miR-122-5p	ZNF740	0[0,0]	0[0,0]	0[0,0]	0[0,0]	1[1,27]	2
hsa-miR-122-5p	NRF1	0[0,0]	0[0,0]	1[8,107]	0[0,0]	0[0,0]	2
hsa-miR-122-5p	EFHC1	0[0,0]	0[0,0]	0[0,0]	0[0,0]	1[1,8]	2
hsa-miR-122-5p	ITGB8	0[0,0]	0[0,0]	2[11,1549]	0[0,0]	0[0,0]	2
hsa-miR-122-5p	CEP350	0[0,0]	0[0,0]	0[0,0]	0[0,0]	1[5,628]	2
hsa-miR-122-5p	ERMP1	0[0,0]	0[0,0]	1[1,5]	0[0,0]	0[0,0]	2
hsa-miR-122-5p	FNBP1L	0[0,0]	0[0,0]	0[0,0]	0[0,0]	1[1,16]	2
hsa-miR-122-5p	ACOX1	0[0,0]	0[0,0]	1[1,20]	0[0,0]	0[0,0]	2
hsa-miR-122-5p	ACTR1B	0[0,0]	0[0,0]	1[3,2]	0[0,0]	0[0,0]	2
hsa-miR-122-5p	BPTF	0[0,0]	0[0,0]	2[4,505]	0[0,0]	0[0,0]	2
hsa-miR-122-5p	ZYG11B	0[0,0]	0[0,0]	0[0,0]	0[0,0]	2[3,73]	2
hsa-miR-122-5p	SAPS3	0[0,0]	0[0,0]	1[1,33]	0[0,0]	0[0,0]	2
hsa-miR-122-5p	FUBP3	0[0,0]	0[0,0]	1[9,183]	0[0,0]	1[9,183]	2
hsa-miR-122-5p	TAP1	0[0,0]	0[0,0]	1[1,9]	0[0,0]	0[0,0]	2
hsa-miR-122-5p	KLHL18	1[1,5]	0[0,0]	1[6,27]	1[1,5]	1[1,5]	2
hsa-miR-122-5p	METTL9	0[0,0]	0[0,0]	1[6,280]	1[5,277]	1[6,280]	2
hsa-miR-122-5p	LAMC3	0[0,0]	0[0,0]	0[0,0]	0[0,0]	1[1,29]	2
hsa-miR-122-5p	C1orf58	0[0,0]	0[0,0]	0[0,0]	0[0,0]	1[14,486]	2
hsa-miR-122-5p	NUP188	0[0,0]	0[0,0]	1[4,59]	0[0,0]	0[0,0]	2
hsa-miR-122-5p	TFDP2	0[0,0]	1[1,5]	0[0,0]	0[0,0]	0[0,0]	2
hsa-miR-122-5p	SLC36A4	0[0,0]	0[0,0]	0[0,0]	0[0,0]	1[1,12]	2
hsa-miR-122-5p	TRMT6	0[0,0]	0[0,0]	1[2,56]	0[0,0]	0[0,0]	2
hsa-miR-122-5p	CDK17	0[0,0]	0[0,0]	1[1,8]	0[0,0]	0[0,0]	2
hsa-miR-122-5p	TOLLIP	0[0,0]	0[0,0]	1[6,70]	0[0,0]	0[0,0]	2
hsa-miR-122-5p	FAF2	0[0,0]	0[0,0]	1[4,100]	0[0,0]	0[0,0]	2
hsa-miR-122-5p	PCDHA3	0[0,0]	0[0,0]	0[0,0]	0[0,0]	1[1,25]	2
hsa-miR-122-5p	OXCT1	0[0,0]	0[0,0]	1[2,87]	0[0,0]	0[0,0]	2
hsa-miR-122-5p	RHOT1	0[0,0]	0[0,0]	1[2,67]	0[0,0]	0[0,0]	2
hsa-miR-122-5p	KDM1B	0[0,0]	0[0,0]	1[4,72]	0[0,0]	0[0,0]	2
hsa-miR-122-5p	CR2	0[0,0]	0[0,0]	1[2,13]	0[0,0]	0[0,0]	2
hsa-miR-122-5p	MAPK4	0[0,0]	0[0,0]	0[0,0]	0[0,0]	1[1,38]	2
hsa-miR-122-5p	BRWD1	1[3,22]	3[6,78]	0[0,0]	1[3,22]	0[0,0]	2
hsa-miR-122-5p	KIF5B	0[0,0]	1[15,2818]	0[0,0]	0[0,0]	0[0,0]	2
hsa-miR-122-5p	C13orf36	0[0,0]	0[0,0]	1[1,8]	0[0,0]	0[0,0]	2
hsa-miR-122-5p	STXBP1	0[0,0]	0[0,0]	1[1,25]	0[0,0]	0[0,0]	2
hsa-miR-122-5p	CHD9	0[0,0]	0[0,0]	3[6,301]	0[0,0]	0[0,0]	2
hsa-miR-122-5p	SFRP2	0[0,0]	0[0,0]	1[1,3]	0[0,0]	0[0,0]	2
hsa-miR-122-5p	SEPT6	0[0,0]	0[0,0]	1[1,2]	0[0,0]	0[0,0]	2
hsa-miR-122-5p	ARAP2	0[0,0]	0[0,0]	1[1,11]	0[0,0]	0[0,0]	2
hsa-miR-122-5p	KIAA0232	0[0,0]	0[0,0]	1[1,16]	0[0,0]	0[0,0]	2
hsa-miR-122-5p	MLLT10	0[0,0]	0[0,0]	1[2,12]	0[0,0]	1[4,48]	2
hsa-miR-122-5p	ITGA3	0[0,0]	0[0,0]	0[0,0]	0[0,0]	1[1,17]	2
hsa-miR-122-5p	SKIV2L2	0[0,0]	0[0,0]	1[7,391]	0[0,0]	0[0,0]	2
hsa-miR-122-5p	ZNF664	0[0,0]	0[0,0]	1[1,10]	0[0,0]	1[7,191]	2
hsa-miR-122-5p	VAV3	0[0,0]	1[2,15]	0[0,0]	0[0,0]	1[2,15]	2
hsa-miR-122-5p	CCDC46	0[0,0]	0[0,0]	0[0,0]	0[0,0]	1[1,6]	2
hsa-miR-122-5p	ARL3	0[0,0]	0[0,0]	0[0,0]	0[0,0]	1[3,8]	2
hsa-miR-122-5p	CTTNBP2NL	0[0,0]	0[0,0]	0[0,0]	0[0,0]	1[2,25]	2
hsa-miR-122-5p	PHLPP2	0[0,0]	0[0,0]	0[0,0]	0[0,0]	1[3,325]	2
hsa-miR-122-5p	RNF145	0[0,0]	0[0,0]	1[10,2351]	0[0,0]	0[0,0]	2
hsa-miR-122-5p	FLVCR1	0[0,0]	0[0,0]	0[0,0]	0[0,0]	1[1,4]	2
hsa-miR-122-5p	HOXB2	0[0,0]	0[0,0]	0[0,0]	0[0,0]	1[3,23]	2
hsa-miR-122-5p	DYNLT3	0[0,0]	0[0,0]	1[3,53]	0[0,0]	0[0,0]	2
hsa-miR-122-5p	COG5	0[0,0]	0[0,0]	1[1,8]	0[0,0]	0[0,0]	2
hsa-miR-122-5p	RNFT1	0[0,0]	0[0,0]	1[6,77]	0[0,0]	0[0,0]	2
hsa-miR-122-5p	DDX58	0[0,0]	0[0,0]	1[1,32]	0[0,0]	0[0,0]	2
hsa-miR-122-5p	POGK	0[0,0]	0[0,0]	1[8,1799]	0[0,0]	0[0,0]	2
hsa-miR-122-5p	MAP3K2	0[0,0]	0[0,0]	0[0,0]	0[0,0]	1[1,8]	2
hsa-miR-122-5p	CHD7	0[0,0]	0[0,0]	0[0,0]	0[0,0]	1[7,3357]	2
hsa-miR-122-5p	MAB21L1	0[0,0]	0[0,0]	0[0,0]	0[0,0]	2[3,104]	2
hsa-miR-122-5p	NTRK2	0[0,0]	0[0,0]	1[1,55]	0[0,0]	0[0,0]	2
hsa-miR-122-5p	ISL2	0[0,0]	0[0,0]	1[3,23]	0[0,0]	0[0,0]	2
hsa-miR-122-5p	PPT1	0[0,0]	0[0,0]	2[4,249]	0[0,0]	1[1,36]	2
hsa-miR-122-5p	KIN	0[0,0]	0[0,0]	0[0,0]	0[0,0]	1[1,6]	2
hsa-miR-122-5p	VANGL2	0[0,0]	0[0,0]	1[2,11]	0[0,0]	0[0,0]	2
hsa-miR-122-5p	AMMECR1L	0[0,0]	0[0,0]	1[4,237]	0[0,0]	0[0,0]	2
hsa-miR-122-5p	CACHD1	0[0,0]	0[0,0]	1[1,2]	0[0,0]	0[0,0]	2
hsa-miR-122-5p	STARD7	0[0,0]	0[0,0]	2[3,559]	0[0,0]	0[0,0]	2
hsa-miR-122-5p	FOXP1	0[0,0]	0[0,0]	0[0,0]	0[0,0]	1[1,18]	2
hsa-miR-122-5p	S100PBP	0[0,0]	0[0,0]	1[3,41]	0[0,0]	0[0,0]	2
hsa-miR-122-5p	UBL3	0[0,0]	0[0,0]	1[2,25]	0[0,0]	0[0,0]	2
hsa-miR-122-5p	SIN3A	0[0,0]	0[0,0]	1[3,120]	0[0,0]	0[0,0]	2
hsa-miR-122-5p	C6orf62	0[0,0]	0[0,0]	1[6,329]	0[0,0]	0[0,0]	2
hsa-miR-122-5p	CCDC6	1[4,27]	2[14,584]	0[0,0]	1[4,27]	1[5,77]	2
hsa-miR-122-5p	STAC	0[0,0]	0[0,0]	1[1,8]	0[0,0]	0[0,0]	2
hsa-miR-122-5p	TAPT1	0[0,0]	0[0,0]	0[0,0]	0[0,0]	1[1,8]	2
hsa-miR-122-5p	ANKRD13C	1[2,34]	2[3,62]	0[0,0]	1[2,34]	1[2,70]	2
hsa-miR-122-5p	MKL2	0[0,0]	0[0,0]	1[2,29]	0[0,0]	0[0,0]	2
hsa-miR-122-5p	RAD23B	0[0,0]	0[0,0]	1[2,599]	0[0,0]	0[0,0]	2
hsa-miR-122-5p	CPEB4	0[0,0]	0[0,0]	1[16,912]	0[0,0]	0[0,0]	2
hsa-miR-122-5p	ADSS	0[0,0]	0[0,0]	1[17,2605]	1[7,15]	1[12,229]	2
hsa-miR-122-5p	FAM8A1	0[0,0]	0[0,0]	2[5,96]	0[0,0]	0[0,0]	2
hsa-miR-122-5p	MORC3	0[0,0]	0[0,0]	0[0,0]	0[0,0]	1[1,1]	2
hsa-miR-122-5p	ARL6IP5	0[0,0]	0[0,0]	1[7,327]	0[0,0]	0[0,0]	2
hsa-miR-122-5p	ARGLU1	0[0,0]	0[0,0]	1[5,78]	0[0,0]	0[0,0]	2
hsa-miR-122-5p	SAR1A	0[0,0]	0[0,0]	1[1,269]	0[0,0]	0[0,0]	2
hsa-miR-122-5p	ELMOD2	0[0,0]	0[0,0]	0[0,0]	0[0,0]	1[3,172]	2
hsa-miR-122-5p	PTBP2	0[0,0]	1[3,45]	0[0,0]	0[0,0]	0[0,0]	2
hsa-miR-122-5p	C1orf163	0[0,0]	0[0,0]	1[1,1]	0[0,0]	0[0,0]	2
hsa-miR-122-5p	SLC25A19	0[0,0]	0[0,0]	0[0,0]	0[0,0]	1[3,64]	2
hsa-miR-122-5p	OCLN	1[3,24]	1[3,24]	0[0,0]	0[0,0]	1[4,32]	2
hsa-miR-122-5p	C4orf32	0[0,0]	0[0,0]	1[1,2]	0[0,0]	0[0,0]	2
hsa-miR-122-5p	RAVER2	0[0,0]	0[0,0]	0[0,0]	0[0,0]	1[1,8]	2
hsa-miR-122-5p	VPS45	0[0,0]	0[0,0]	0[0,0]	0[0,0]	1[3,18]	2
hsa-miR-122-5p	NEK6	0[0,0]	0[0,0]	1[1,20]	0[0,0]	0[0,0]	2
hsa-miR-122-5p	C14orf102	0[0,0]	0[0,0]	1[3,39]	0[0,0]	0[0,0]	2
hsa-miR-122-5p	MPP5	0[0,0]	0[0,0]	1[8,319]	0[0,0]	0[0,0]	2
hsa-miR-122-5p	RABL3	0[0,0]	0[0,0]	1[2,14]	0[0,0]	0[0,0]	2
hsa-miR-122-5p	SPATA2	0[0,0]	0[0,0]	1[5,53]	0[0,0]	0[0,0]	2
hsa-miR-122-5p	RSBN1	0[0,0]	0[0,0]	1[1,2]	0[0,0]	0[0,0]	2
hsa-miR-122-5p	WARS2	0[0,0]	0[0,0]	2[1,32]	0[0,0]	0[0,0]	2
hsa-miR-122-5p	PPP1CC	0[0,0]	0[0,0]	1[4,99]	0[0,0]	1[4,99]	2
hsa-miR-122-5p	DDX19A	0[0,0]	0[0,0]	1[3,26]	0[0,0]	0[0,0]	2
hsa-miR-122-5p	FAM53B	0[0,0]	0[0,0]	2[4,14]	0[0,0]	0[0,0]	2
hsa-miR-122-5p	MTR	0[0,0]	0[0,0]	2[2,30]	0[0,0]	1[1,8]	2
hsa-miR-122-5p	PAPPA	0[0,0]	0[0,0]	2[2,295]	1[2,269]	1[2,269]	2
hsa-miR-122-5p	ATP6AP2	0[0,0]	0[0,0]	0[0,0]	0[0,0]	1[1,2]	2
hsa-miR-122-5p	CCAR1	0[0,0]	0[0,0]	0[0,0]	1[2,10]	1[2,10]	2
hsa-miR-122-5p	C16orf70	0[0,0]	0[0,0]	1[31,3356]	0[0,0]	0[0,0]	2
hsa-miR-122-5p	ELMO1	0[0,0]	0[0,0]	0[0,0]	0[0,0]	1[2,2]	2
hsa-miR-122-5p	EGLN3	0[0,0]	0[0,0]	0[0,0]	0[0,0]	1[2,29]	2
hsa-miR-122-5p	IP6K2	0[0,0]	0[0,0]	0[0,0]	0[0,0]	1[7,223]	2
hsa-miR-122-5p	C14orf118	0[0,0]	0[0,0]	1[3,26]	0[0,0]	1[1,2]	2
hsa-miR-122-5p	NFKBIZ	0[0,0]	0[0,0]	1[1,11]	0[0,0]	0[0,0]	2
hsa-miR-122-5p	GALNT10	0[0,0]	0[0,0]	0[0,0]	0[0,0]	1[1,13]	2
hsa-miR-122-5p	SCYL2	0[0,0]	0[0,0]	1[1,18]	0[0,0]	0[0,0]	2
hsa-miR-122-5p	RALGAPB	0[0,0]	0[0,0]	0[0,0]	0[0,0]	2[2,25]	2
hsa-miR-122-5p	NME3	0[0,0]	0[0,0]	1[1,1]	0[0,0]	0[0,0]	2
hsa-miR-122-5p	GPR107	1[2,39]	0[0,0]	0[0,0]	0[0,0]	0[0,0]	2
hsa-miR-122-5p	KDELC2	1[2,340]	0[0,0]	1[1,8]	0[0,0]	1[3,341]	2
hsa-miR-122-5p	GYS1	0[0,0]	1[1,32]	0[0,0]	0[0,0]	0[0,0]	2
hsa-miR-122-5p	JMJD1C	0[0,0]	0[0,0]	0[0,0]	0[0,0]	1[1,14]	2
hsa-miR-122-5p	STK24	1[8,351]	1[8,351]	1[8,143]	0[0,0]	1[13,468]	2
hsa-miR-122-5p	RERE	0[0,0]	0[0,0]	2[1,59]	0[0,0]	0[0,0]	2
hsa-miR-122-5p	PDE4D	0[0,0]	0[0,0]	1[2,4477]	0[0,0]	0[0,0]	2
hsa-miR-122-5p	NUDT4	0[0,0]	0[0,0]	1[1,5]	0[0,0]	0[0,0]	2
hsa-miR-122-5p	TANC1	0[0,0]	0[0,0]	1[11,1543]	0[0,0]	0[0,0]	2
hsa-miR-122-5p	TRIM37	0[0,0]	0[0,0]	1[2,10]	0[0,0]	0[0,0]	2
hsa-miR-122-5p	WDR19	0[0,0]	0[0,0]	0[0,0]	0[0,0]	1[1,8]	2
hsa-miR-122-5p	KPNA6	0[0,0]	0[0,0]	2[6,65]	0[0,0]	0[0,0]	2
hsa-miR-122-5p	BACH2	0[0,0]	1[3,26]	0[0,0]	0[0,0]	0[0,0]	2
hsa-miR-122-5p	LRRC8E	0[0,0]	0[0,0]	0[0,0]	0[0,0]	1[1,41]	2
hsa-miR-122-5p	C10orf119	0[0,0]	0[0,0]	1[1,10]	0[0,0]	0[0,0]	2
hsa-miR-122-5p	HDAC4	0[0,0]	1[1,22]	0[0,0]	0[0,0]	0[0,0]	2
hsa-miR-122-5p	G3BP2	1[3,1306]	2[9,1651]	1[7,135]	1[3,1306]	1[5,1334]	2
hsa-miR-122-5p	MECOM	0[0,0]	0[0,0]	0[0,0]	0[0,0]	1[1,8]	2
hsa-miR-122-5p	PODXL	0[0,0]	0[0,0]	0[0,0]	0[0,0]	1[2,316]	2
hsa-miR-122-5p	C15orf41	0[0,0]	0[0,0]	0[0,0]	0[0,0]	1[1,8]	2
hsa-miR-122-5p	PTP4A1	0[0,0]	0[0,0]	1[5,436]	0[0,0]	1[21,6752]	2
hsa-miR-122-5p	MOBKL1A	0[0,0]	0[0,0]	1[1,8]	0[0,0]	0[0,0]	2
hsa-miR-122-5p	FAM38B	0[0,0]	0[0,0]	1[1,37]	0[0,0]	0[0,0]	2
hsa-miR-122-5p	ILF2	0[0,0]	0[0,0]	0[0,0]	0[0,0]	1[3,374]	2
hsa-miR-122-5p	CRYM	0[0,0]	0[0,0]	1[2,23]	0[0,0]	0[0,0]	2
hsa-miR-122-5p	ATXN10	0[0,0]	0[0,0]	1[1,6]	0[0,0]	0[0,0]	2
hsa-miR-122-5p	PCDHA11	0[0,0]	0[0,0]	0[0,0]	0[0,0]	1[1,25]	1
hsa-miR-122-5p	EGFR	0[0,0]	0[0,0]	1[2,1382]	0[0,0]	0[0,0]	1
hsa-miR-122-5p	TSHZ3	0[0,0]	0[0,0]	0[0,0]	0[0,0]	1[2,6]	1
hsa-miR-122-5p	RXRB	0[0,0]	0[0,0]	1[3,24]	0[0,0]	0[0,0]	1
hsa-miR-122-5p	NTNG1	0[0,0]	0[0,0]	0[0,0]	0[0,0]	1[1,8]	1
hsa-miR-122-5p	ASAH1	0[0,0]	0[0,0]	1[2,185]	0[0,0]	1[2,9]	1
hsa-miR-122-5p	ZFAND2A	0[0,0]	0[0,0]	1[2,26]	0[0,0]	0[0,0]	1
hsa-miR-122-5p	PPARA	0[0,0]	0[0,0]	1[1,25]	0[0,0]	0[0,0]	1
hsa-miR-122-5p	KCTD7	0[0,0]	0[0,0]	0[0,0]	0[0,0]	1[3,25]	1
hsa-miR-122-5p	POLR3F	0[0,0]	0[0,0]	1[1,7]	0[0,0]	0[0,0]	1
hsa-miR-122-5p	MGRN1	0[0,0]	0[0,0]	1[10,740]	0[0,0]	0[0,0]	1
hsa-miR-122-5p	DNAJB1	0[0,0]	0[0,0]	2[4,148]	0[0,0]	1[2,144]	1
hsa-miR-122-5p	MARK1	0[0,0]	1[1,8]	1[1,5]	1[1,8]	1[5,48]	1
hsa-miR-122-5p	FEM1A	0[0,0]	0[0,0]	0[0,0]	0[0,0]	1[1,15]	1
hsa-miR-122-5p	C4orf3	0[0,0]	0[0,0]	0[0,0]	0[0,0]	1[1,22]	1
hsa-miR-122-5p	NDUFA9	0[0,0]	0[0,0]	1[6,71]	0[0,0]	0[0,0]	1
hsa-miR-122-5p	C10orf18	0[0,0]	0[0,0]	0[0,0]	0[0,0]	1[11,1651]	1
hsa-miR-122-5p	COMMD8	0[0,0]	0[0,0]	0[0,0]	0[0,0]	1[1,30]	1
hsa-miR-122-5p	MDM4	0[0,0]	0[0,0]	0[0,0]	0[0,0]	1[3,30]	1
hsa-miR-122-5p	DNAJB9	0[0,0]	0[0,0]	1[21,5740]	0[0,0]	0[0,0]	1
hsa-miR-122-5p	KDM6A	0[0,0]	0[0,0]	1[1,8]	0[0,0]	0[0,0]	1
hsa-miR-122-5p	CAV2	0[0,0]	0[0,0]	1[6,147]	0[0,0]	0[0,0]	1
hsa-miR-122-5p	UBE2E3	0[0,0]	0[0,0]	1[5,455]	0[0,0]	0[0,0]	1
hsa-miR-122-5p	COX7A2L	0[0,0]	0[0,0]	1[7,490]	0[0,0]	0[0,0]	1
hsa-miR-122-5p	TMEM209	0[0,0]	0[0,0]	2[2,9]	0[0,0]	0[0,0]	1
hsa-miR-122-5p	LMO4	0[0,0]	0[0,0]	1[8,112]	0[0,0]	0[0,0]	1
hsa-miR-122-5p	RUNX1	0[0,0]	0[0,0]	1[1,45]	0[0,0]	0[0,0]	1
hsa-miR-122-5p	S1PR3	0[0,0]	0[0,0]	1[1,13]	0[0,0]	0[0,0]	1
hsa-miR-122-5p	CCDC43	0[0,0]	0[0,0]	0[0,0]	0[0,0]	1[4,66]	1
hsa-miR-122-5p	WDR67	0[0,0]	0[0,0]	1[3,24]	0[0,0]	0[0,0]	1
hsa-miR-122-5p	NHLH2	0[0,0]	0[0,0]	1[1,5]	0[0,0]	0[0,0]	1
hsa-miR-122-5p	KIF11	0[0,0]	0[0,0]	1[1,2]	0[0,0]	2[2,304]	1
hsa-miR-122-5p	SPARC	0[0,0]	0[0,0]	1[1,17]	0[0,0]	0[0,0]	1
hsa-miR-122-5p	FOXO3	1[1,1]	3[4,34]	0[0,0]	1[1,1]	0[0,0]	1
hsa-miR-122-5p	ZNF280C	0[0,0]	0[0,0]	1[2,15]	0[0,0]	0[0,0]	1
hsa-miR-122-5p	SLC25A26	0[0,0]	0[0,0]	1[1,34]	0[0,0]	2[2,42]	1
hsa-miR-122-5p	EIF4EBP2	0[0,0]	0[0,0]	1[2,2]	0[0,0]	0[0,0]	1
hsa-miR-122-5p	SMC4	0[0,0]	0[0,0]	1[2,29]	0[0,0]	0[0,0]	1
hsa-miR-122-5p	YES1	0[0,0]	0[0,0]	1[1,2]	0[0,0]	0[0,0]	1
hsa-miR-122-5p	FXR1	0[0,0]	0[0,0]	0[0,0]	0[0,0]	1[1,72]	1
hsa-miR-122-5p	PDCD10	0[0,0]	0[0,0]	0[0,0]	0[0,0]	1[8,150]	1
hsa-miR-122-5p	STAM	0[0,0]	0[0,0]	0[0,0]	0[0,0]	1[3,33]	1
hsa-miR-122-5p	HIVEP2	0[0,0]	0[0,0]	0[0,0]	0[0,0]	1[1,8]	1
hsa-miR-122-5p	RHOH	0[0,0]	0[0,0]	1[5,72]	0[0,0]	0[0,0]	1
hsa-miR-122-5p	BIRC5	0[0,0]	0[0,0]	1[18,11394]	0[0,0]	0[0,0]	1
hsa-miR-122-5p	EZH2	0[0,0]	0[0,0]	1[1,5]	0[0,0]	0[0,0]	1
hsa-miR-122-5p	SC5DL	0[0,0]	0[0,0]	1[4,39]	0[0,0]	0[0,0]	1
hsa-miR-122-5p	NEDD4L	0[0,0]	0[0,0]	2[7,161]	0[0,0]	0[0,0]	1
hsa-miR-122-5p	SLC35A4	1[3,136]	0[0,0]	0[0,0]	0[0,0]	1[5,158]	1
hsa-miR-122-5p	C8orf45	0[0,0]	0[0,0]	1[1,2]	0[0,0]	0[0,0]	1
hsa-miR-122-5p	LONRF1	0[0,0]	0[0,0]	1[13,1302]	0[0,0]	1[14,1048]	1
hsa-miR-122-5p	MAP3K3	0[0,0]	2[2,14]	0[0,0]	0[0,0]	0[0,0]	1
hsa-miR-122-5p	C10orf76	0[0,0]	0[0,0]	1[1,8]	0[0,0]	0[0,0]	1
hsa-miR-122-5p	TMEM143	0[0,0]	0[0,0]	0[0,0]	0[0,0]	1[1,8]	1
hsa-miR-122-5p	ZNF24	0[0,0]	0[0,0]	0[0,0]	0[0,0]	1[1,6]	1
hsa-miR-122-5p	PLEKHA5	0[0,0]	0[0,0]	0[0,0]	1[2,53]	1[2,53]	1
hsa-miR-122-5p	EMP1	0[0,0]	0[0,0]	1[2,39]	0[0,0]	0[0,0]	1
hsa-miR-122-5p	FZD6	0[0,0]	0[0,0]	1[6,387]	0[0,0]	0[0,0]	1
hsa-miR-122-5p	CCNF	0[0,0]	0[0,0]	1[4,33]	0[0,0]	0[0,0]	1
hsa-miR-122-5p	GREB1	0[0,0]	0[0,0]	1[3,86]	0[0,0]	0[0,0]	1
hsa-miR-122-5p	IGFN1	0[0,0]	0[0,0]	1[1,30]	0[0,0]	0[0,0]	1
hsa-miR-122-5p	PIGB	0[0,0]	0[0,0]	1[8,409]	0[0,0]	0[0,0]	1
hsa-miR-122-5p	RNF138P1	0[0,0]	0[0,0]	1[1,12]	0[0,0]	0[0,0]	1
hsa-miR-122-5p	PGGT1B	0[0,0]	0[0,0]	1[3,21]	0[0,0]	0[0,0]	1
hsa-miR-122-5p	GLCCI1	0[0,0]	0[0,0]	1[4,51]	0[0,0]	0[0,0]	1
hsa-miR-122-5p	ETV5	0[0,0]	0[0,0]	1[1,11]	0[0,0]	0[0,0]	1
hsa-miR-122-5p	ROD1	0[0,0]	0[0,0]	0[0,0]	0[0,0]	1[3,40]	1
hsa-miR-122-5p	CNNM2	0[0,0]	0[0,0]	0[0,0]	0[0,0]	1[1,12]	1
hsa-miR-122-5p	NOP56	0[0,0]	0[0,0]	0[0,0]	0[0,0]	2[10,95]	1
hsa-miR-122-5p	RPS27A	0[0,0]	0[0,0]	0[0,0]	0[0,0]	1[2,3]	1
hsa-miR-122-5p	CEP55	0[0,0]	0[0,0]	2[10,585]	0[0,0]	1[9,353]	1
hsa-miR-122-5p	LMNB2	1[22,1319]	0[0,0]	0[0,0]	1[22,1319]	2[24,1370]	1
hsa-miR-122-5p	CD83	0[0,0]	0[0,0]	1[2,121]	0[0,0]	1[2,121]	1
hsa-miR-122-5p	GRPEL2	0[0,0]	0[0,0]	1[1,8]	0[0,0]	0[0,0]	1
hsa-miR-122-5p	ZNF540	0[0,0]	0[0,0]	2[1,5]	0[0,0]	0[0,0]	1
hsa-miR-122-5p	TGFBR2	0[0,0]	0[0,0]	1[5,1502]	0[0,0]	0[0,0]	1
hsa-miR-122-5p	COQ10B	0[0,0]	0[0,0]	0[0,0]	0[0,0]	1[7,367]	1
hsa-miR-122-5p	ERO1LB	0[0,0]	0[0,0]	0[0,0]	0[0,0]	1[1,7]	1
hsa-miR-122-5p	ATP1B1	0[0,0]	0[0,0]	1[6,356]	0[0,0]	0[0,0]	1
hsa-miR-122-5p	FBXO17	0[0,0]	0[0,0]	1[2,0]	0[0,0]	0[0,0]	1
hsa-miR-122-5p	APH1A	0[0,0]	1[4,70]	0[0,0]	0[0,0]	0[0,0]	1
hsa-miR-122-5p	NPHP3	0[0,0]	0[0,0]	1[1,16]	0[0,0]	0[0,0]	1
hsa-miR-122-5p	SLC7A5	0[0,0]	0[0,0]	0[0,0]	0[0,0]	1[11,3091]	1
hsa-miR-122-5p	DFNA5	0[0,0]	0[0,0]	1[2,30]	0[0,0]	0[0,0]	1
hsa-miR-122-5p	SLC25A24	0[0,0]	0[0,0]	1[5,570]	0[0,0]	0[0,0]	1
hsa-miR-122-5p	TRAPPC3	0[0,0]	0[0,0]	1[1,7]	0[0,0]	0[0,0]	1
hsa-miR-122-5p	ZNF417	0[0,0]	0[0,0]	1[1,5]	0[0,0]	0[0,0]	1
hsa-miR-122-5p	HSD17B11	0[0,0]	0[0,0]	1[3,15]	0[0,0]	0[0,0]	1
hsa-miR-122-5p	CNOT6	0[0,0]	0[0,0]	1[7,267]	0[0,0]	0[0,0]	1
hsa-miR-122-5p	ABCF2	0[0,0]	0[0,0]	0[0,0]	1[18,3149]	1[19,3161]	1
hsa-miR-122-5p	MTP18	0[0,0]	0[0,0]	1[1,68]	0[0,0]	0[0,0]	1
hsa-miR-122-5p	SFRS7	0[0,0]	0[0,0]	0[0,0]	0[0,0]	1[3,1776]	1
hsa-miR-122-5p	MCTP2	0[0,0]	0[0,0]	0[0,0]	0[0,0]	1[1,12]	1
hsa-miR-122-5p	FAM120A	0[0,0]	0[0,0]	1[8,104]	0[0,0]	0[0,0]	1
hsa-miR-122-5p	GATAD2B	1[1,71]	3[5,137]	0[0,0]	1[1,71]	1[1,71]	1
hsa-miR-122-5p	BCL2A1	0[0,0]	0[0,0]	0[0,0]	0[0,0]	2[1,7]	1
hsa-miR-122-5p	NECAP1	0[0,0]	0[0,0]	1[5,96]	0[0,0]	0[0,0]	1
hsa-miR-122-5p	RNF24	0[0,0]	0[0,0]	1[1,13]	0[0,0]	0[0,0]	1
hsa-miR-122-5p	PURB	0[0,0]	2[10,383]	0[0,0]	0[0,0]	0[0,0]	1
hsa-miR-122-5p	HADHB	0[0,0]	0[0,0]	0[0,0]	0[0,0]	1[2,16]	1
hsa-miR-122-5p	ABHD2	0[0,0]	0[0,0]	1[3,12]	0[0,0]	0[0,0]	1
hsa-miR-122-5p	PAICS	0[0,0]	0[0,0]	2[13,903]	0[0,0]	0[0,0]	1
hsa-miR-122-5p	SLFN11	0[0,0]	0[0,0]	1[9,121]	0[0,0]	0[0,0]	1
hsa-miR-122-5p	PCDHA8	0[0,0]	0[0,0]	0[0,0]	0[0,0]	1[1,25]	1
hsa-miR-122-5p	CPD	0[0,0]	0[0,0]	1[4,104]	0[0,0]	0[0,0]	1
hsa-miR-122-5p	SFRS2	0[0,0]	0[0,0]	1[14,445]	0[0,0]	0[0,0]	1
hsa-miR-122-5p	CKAP5	0[0,0]	0[0,0]	1[2,53]	0[0,0]	0[0,0]	1
hsa-miR-122-5p	DLAT	1[1,2]	0[0,0]	0[0,0]	0[0,0]	1[1,2]	1
hsa-miR-122-5p	ARFGAP3	0[0,0]	0[0,0]	1[1,12]	0[0,0]	0[0,0]	1
hsa-miR-122-5p	TMEM9B	0[0,0]	0[0,0]	1[7,441]	0[0,0]	0[0,0]	1
hsa-miR-122-5p	FBXL20	0[0,0]	0[0,0]	0[0,0]	0[0,0]	1[5,38]	1
hsa-miR-122-5p	LUC7L3	0[0,0]	0[0,0]	0[0,0]	0[0,0]	1[1,8]	1
hsa-miR-122-5p	PTPDC1	0[0,0]	0[0,0]	1[1,231]	0[0,0]	0[0,0]	1
hsa-miR-122-5p	KLHL12	0[0,0]	0[0,0]	1[1,1]	0[0,0]	0[0,0]	1
hsa-miR-122-5p	H2AFZ	0[0,0]	0[0,0]	0[0,0]	0[0,0]	1[5,35]	1
hsa-miR-122-5p	CLPTM1	0[0,0]	0[0,0]	0[0,0]	0[0,0]	1[3,15]	1
hsa-miR-122-5p	CWC27	0[0,0]	0[0,0]	0[0,0]	0[0,0]	1[1,7]	1
hsa-miR-122-5p	SEC22C	0[0,0]	0[0,0]	0[0,0]	0[0,0]	1[1,7]	1
hsa-miR-122-5p	RNF5P1	0[0,0]	0[0,0]	0[0,0]	0[0,0]	1[3,15]	1
hsa-miR-122-5p	HMGB1	0[0,0]	0[0,0]	0[0,0]	0[0,0]	1[3,7]	1
hsa-miR-122-5p	MAL2	0[0,0]	1[1,90]	1[1,13]	0[0,0]	0[0,0]	1
hsa-miR-122-5p	SPOPL	0[0,0]	0[0,0]	1[2,22]	0[0,0]	0[0,0]	1
hsa-miR-122-5p	CCNT2	0[0,0]	0[0,0]	0[0,0]	0[0,0]	1[12,1266]	1
hsa-miR-122-5p	ZMIZ1	0[0,0]	0[0,0]	1[7,810]	0[0,0]	0[0,0]	1
hsa-miR-122-5p	HEY2	0[0,0]	0[0,0]	1[4,30]	0[0,0]	0[0,0]	1
hsa-miR-122-5p	SLC30A7	0[0,0]	0[0,0]	1[1,231]	0[0,0]	0[0,0]	1
hsa-miR-122-5p	CDV3	0[0,0]	0[0,0]	1[2,52]	0[0,0]	0[0,0]	1
hsa-miR-122-5p	NAV2	0[0,0]	0[0,0]	1[2,158]	0[0,0]	0[0,0]	1
hsa-miR-122-5p	HELLS	0[0,0]	0[0,0]	1[7,48]	0[0,0]	0[0,0]	1
hsa-miR-122-5p	POLR3K	0[0,0]	0[0,0]	0[0,0]	0[0,0]	1[4,140]	1
hsa-miR-122-5p	NCAM1	0[0,0]	0[0,0]	0[0,0]	0[0,0]	1[1,1]	1
hsa-miR-122-5p	BNIP2	0[0,0]	0[0,0]	1[27,2397]	0[0,0]	0[0,0]	1
hsa-miR-122-5p	SLC39A10	0[0,0]	0[0,0]	1[1,8]	0[0,0]	0[0,0]	1
hsa-miR-122-5p	DAPK1	0[0,0]	0[0,0]	1[6,251]	0[0,0]	0[0,0]	1
hsa-miR-122-5p	SHCBP1	0[0,0]	0[0,0]	0[0,0]	0[0,0]	1[21,734]	1
hsa-miR-122-5p	LBR	0[0,0]	0[0,0]	1[21,1915]	0[0,0]	0[0,0]	1
hsa-miR-122-5p	SMARCC1	0[0,0]	0[0,0]	0[0,0]	0[0,0]	1[2,79]	1
hsa-miR-122-5p	AGK	0[0,0]	0[0,0]	1[1,2]	0[0,0]	0[0,0]	1
hsa-miR-122-5p	SLC2A12	0[0,0]	0[0,0]	0[0,0]	0[0,0]	1[1,33]	1
hsa-miR-122-5p	SNX9	0[0,0]	0[0,0]	1[2,9]	0[0,0]	0[0,0]	1
hsa-miR-122-5p	FAHD1	0[0,0]	0[0,0]	0[0,0]	0[0,0]	1[1,12]	1
hsa-miR-122-5p	SLC7A1	1[5,77]	0[0,0]	1[2,7]	0[0,0]	0[0,0]	1
hsa-miR-122-5p	SP1	0[0,0]	0[0,0]	1[1,314]	0[0,0]	0[0,0]	1
hsa-miR-122-5p	C10orf88	0[0,0]	0[0,0]	1[8,146]	0[0,0]	0[0,0]	1
hsa-miR-122-5p	CEP164	0[0,0]	0[0,0]	1[1,5]	0[0,0]	0[0,0]	1
hsa-miR-122-5p	TPD52L1	0[0,0]	0[0,0]	1[1,19]	0[0,0]	0[0,0]	1
hsa-miR-122-5p	CD59	0[0,0]	0[0,0]	1[2,198]	0[0,0]	0[0,0]	1
hsa-miR-122-5p	DOCK8	0[0,0]	0[0,0]	1[1,33]	0[0,0]	0[0,0]	1
hsa-miR-122-5p	CLSPN	0[0,0]	0[0,0]	0[0,0]	0[0,0]	1[1,12]	1
hsa-miR-122-5p	C14orf145	0[0,0]	0[0,0]	1[3,8]	0[0,0]	0[0,0]	1
hsa-miR-122-5p	ZNF248	0[0,0]	0[0,0]	1[2,25]	0[0,0]	0[0,0]	1
hsa-miR-122-5p	C15orf42	0[0,0]	0[0,0]	1[2,58]	0[0,0]	0[0,0]	1
hsa-miR-122-5p	NDRG1	0[0,0]	0[0,0]	1[1,8]	0[0,0]	0[0,0]	1
hsa-miR-122-5p	BUD31	0[0,0]	0[0,0]	1[1,1]	0[0,0]	0[0,0]	1
hsa-miR-122-5p	ADPGK	0[0,0]	0[0,0]	2[3,48]	0[0,0]	0[0,0]	1
hsa-miR-122-5p	C8orf31	0[0,0]	0[0,0]	0[0,0]	0[0,0]	1[1,1]	1
hsa-miR-122-5p	RAVER1	0[0,0]	1[1,6]	0[0,0]	0[0,0]	0[0,0]	1
hsa-miR-122-5p	GTSE1	0[0,0]	0[0,0]	0[0,0]	0[0,0]	1[1,6]	1
hsa-miR-122-5p	PDXDC1	0[0,0]	0[0,0]	2[3,37]	0[0,0]	0[0,0]	1
hsa-miR-122-5p	SERTAD2	0[0,0]	0[0,0]	1[6,89]	0[0,0]	0[0,0]	1
hsa-miR-122-5p	CCDC82	0[0,0]	0[0,0]	1[13,352]	0[0,0]	1[13,352]	1
hsa-miR-122-5p	MTMR12	0[0,0]	0[0,0]	1[11,410]	0[0,0]	0[0,0]	1
hsa-miR-122-5p	SPRED1	0[0,0]	0[0,0]	1[3,99]	0[0,0]	0[0,0]	1
hsa-miR-122-5p	C5orf35	0[0,0]	0[0,0]	1[17,878]	0[0,0]	0[0,0]	1
hsa-miR-122-5p	ACTR1A	0[0,0]	0[0,0]	0[0,0]	0[0,0]	1[2,0]	1
hsa-miR-122-5p	KIAA0802	0[0,0]	0[0,0]	1[4,885]	0[0,0]	0[0,0]	1
hsa-miR-122-5p	PEG10	1[6,32]	5[11,1352]	1[1,12]	0[0,0]	1[1,12]	1
hsa-miR-122-5p	POP7	0[0,0]	0[0,0]	0[0,0]	0[0,0]	1[4,29]	1
hsa-miR-122-5p	MPRIP	0[0,0]	0[0,0]	1[1,12]	0[0,0]	0[0,0]	1
hsa-miR-122-5p	DNMBP	0[0,0]	0[0,0]	1[2,19]	0[0,0]	0[0,0]	1
hsa-miR-122-5p	SMURF2	0[0,0]	0[0,0]	0[0,0]	0[0,0]	1[1,16]	1
hsa-miR-122-5p	MOSPD1	1[2,17]	1[2,17]	0[0,0]	0[0,0]	1[2,28]	1
hsa-miR-122-5p	CCDC127	0[0,0]	0[0,0]	0[0,0]	0[0,0]	1[1,9]	1
hsa-miR-122-5p	TGFB1I1	0[0,0]	0[0,0]	1[2,300]	0[0,0]	0[0,0]	1
hsa-miR-122-5p	OLA1	0[0,0]	0[0,0]	0[0,0]	0[0,0]	1[4,39]	1
hsa-miR-122-5p	SORL1	0[0,0]	0[0,0]	0[0,0]	0[0,0]	1[1,21]	1
hsa-miR-122-5p	C13orf27	0[0,0]	0[0,0]	1[2,36]	0[0,0]	0[0,0]	1
hsa-miR-122-5p	SLC25A5	0[0,0]	0[0,0]	0[0,0]	0[0,0]	1[3,119]	1
hsa-miR-122-5p	ARHGEF3	0[0,0]	0[0,0]	1[2,21]	0[0,0]	0[0,0]	1
hsa-miR-122-5p	ERLIN1	0[0,0]	0[0,0]	1[1,384]	0[0,0]	0[0,0]	1
hsa-miR-122-5p	MAST2	0[0,0]	0[0,0]	1[1,12]	0[0,0]	0[0,0]	1
hsa-miR-122-5p	CANX	1[15,2541]	0[0,0]	0[0,0]	1[15,2541]	1[18,2604]	1
hsa-miR-122-5p	ADAMTS10	0[0,0]	0[0,0]	0[0,0]	0[0,0]	1[1,41]	1
hsa-miR-122-5p	TRAPPC4	0[0,0]	0[0,0]	0[0,0]	0[0,0]	1[1,42]	1
hsa-miR-122-5p	AKAP11	0[0,0]	0[0,0]	1[7,2476]	0[0,0]	0[0,0]	1
hsa-miR-122-5p	NET1	0[0,0]	0[0,0]	1[7,583]	0[0,0]	0[0,0]	1
hsa-miR-122-5p	THUMPD3	0[0,0]	0[0,0]	1[5,74]	0[0,0]	0[0,0]	1
hsa-miR-122-5p	CREM	0[0,0]	0[0,0]	1[1,416]	0[0,0]	0[0,0]	1
hsa-miR-122-5p	ODF2	0[0,0]	0[0,0]	1[1,2]	0[0,0]	0[0,0]	1
hsa-miR-122-5p	YWHAZ	0[0,0]	0[0,0]	1[10,188]	0[0,0]	1[1,11]	1
hsa-miR-122-5p	MED13L	0[0,0]	0[0,0]	1[1,4]	0[0,0]	0[0,0]	1
hsa-miR-122-5p	CCDC97	1[3,40]	3[5,66]	0[0,0]	0[0,0]	1[7,40]	1
hsa-miR-122-5p	MXRA7	0[0,0]	0[0,0]	1[3,16]	0[0,0]	0[0,0]	1
hsa-miR-122-5p	TBC1D22B	1[1,12]	0[0,0]	0[0,0]	0[0,0]	0[0,0]	1
hsa-miR-122-5p	UBTD2	0[0,0]	0[0,0]	0[0,0]	0[0,0]	1[9,85]	1
hsa-miR-122-5p	CSTF1	0[0,0]	0[0,0]	1[2,108]	0[0,0]	0[0,0]	1
hsa-miR-122-5p	GNPAT	0[0,0]	0[0,0]	1[2,0]	0[0,0]	0[0,0]	1
hsa-miR-122-5p	ZNF33A	0[0,0]	0[0,0]	1[3,21]	0[0,0]	0[0,0]	1
hsa-miR-122-5p	CRLF3	0[0,0]	0[0,0]	1[2,20]	0[0,0]	0[0,0]	1
hsa-miR-122-5p	ORC3L	0[0,0]	0[0,0]	1[1,5]	0[0,0]	0[0,0]	1
hsa-miR-122-5p	LRP12	0[0,0]	0[0,0]	1[18,494]	0[0,0]	0[0,0]	1
hsa-miR-122-5p	ESYT2	0[0,0]	0[0,0]	1[1,397]	0[0,0]	0[0,0]	1
hsa-miR-122-5p	CELF2	0[0,0]	0[0,0]	0[0,0]	0[0,0]	1[6,51]	1
hsa-miR-122-5p	EFNB2	0[0,0]	0[0,0]	1[1,35]	0[0,0]	0[0,0]	1
hsa-miR-122-5p	PLIN2	0[0,0]	0[0,0]	1[4,37]	0[0,0]	0[0,0]	1
hsa-miR-122-5p	UNC5D	0[0,0]	0[0,0]	1[1,8]	0[0,0]	0[0,0]	1
hsa-miR-122-5p	IQGAP1	0[0,0]	2[3,2374]	0[0,0]	0[0,0]	1[3,2023]	1
hsa-miR-122-5p	RFK	0[0,0]	0[0,0]	1[5,1369]	0[0,0]	0[0,0]	1
hsa-miR-122-5p	ZBTB33	0[0,0]	0[0,0]	1[3,54]	0[0,0]	0[0,0]	1
hsa-miR-122-5p	QKI	0[0,0]	0[0,0]	1[1,12]	0[0,0]	0[0,0]	1
hsa-miR-122-5p	FZD10	0[0,0]	0[0,0]	1[2,129]	0[0,0]	0[0,0]	1
hsa-miR-122-5p	SLC38A1	0[0,0]	0[0,0]	1[3,1462]	0[0,0]	0[0,0]	1
hsa-miR-122-5p	MTMR11	0[0,0]	0[0,0]	1[1,8]	0[0,0]	0[0,0]	1
hsa-miR-122-5p	PCDHA5	0[0,0]	0[0,0]	0[0,0]	0[0,0]	1[1,25]	1
hsa-miR-122-5p	CHST15	0[0,0]	0[0,0]	1[4,280]	0[0,0]	0[0,0]	1
hsa-miR-122-5p	GNPTAB	0[0,0]	0[0,0]	1[1,37]	0[0,0]	0[0,0]	1
hsa-miR-122-5p	RALY	0[0,0]	0[0,0]	0[0,0]	0[0,0]	1[4,38]	1
hsa-miR-122-5p	RDH10	0[0,0]	0[0,0]	1[2,41]	0[0,0]	0[0,0]	1
hsa-miR-122-5p	PANX1	0[0,0]	0[0,0]	1[4,24]	0[0,0]	0[0,0]	1
hsa-miR-122-5p	RNF144B	0[0,0]	0[0,0]	1[1,191]	0[0,0]	0[0,0]	1
hsa-miR-122-5p	EML4	0[0,0]	0[0,0]	1[1,32]	0[0,0]	0[0,0]	1
hsa-miR-122-5p	MAP3K1	0[0,0]	0[0,0]	1[3,180]	0[0,0]	0[0,0]	1
hsa-miR-122-5p	MST4	0[0,0]	0[0,0]	1[2,0]	0[0,0]	0[0,0]	1
hsa-miR-122-5p	SLC23A2	0[0,0]	0[0,0]	1[1,29]	0[0,0]	0[0,0]	1
hsa-miR-122-5p	HADH	0[0,0]	0[0,0]	0[0,0]	0[0,0]	1[4,33]	1
hsa-miR-122-5p	NCBP2	0[0,0]	0[0,0]	0[0,0]	0[0,0]	1[2,14]	1
hsa-miR-122-5p	ZNF276	0[0,0]	0[0,0]	1[2,140]	0[0,0]	0[0,0]	1
hsa-miR-122-5p	PURA	0[0,0]	0[0,0]	1[10,213]	0[0,0]	0[0,0]	1
hsa-miR-122-5p	UNK	0[0,0]	0[0,0]	1[3,56]	0[0,0]	0[0,0]	1
hsa-miR-122-5p	SLC29A2	0[0,0]	0[0,0]	1[2,463]	0[0,0]	0[0,0]	1
hsa-miR-122-5p	NIF3L1	0[0,0]	0[0,0]	1[3,38]	0[0,0]	0[0,0]	1
hsa-miR-122-5p	GORASP2	0[0,0]	0[0,0]	1[8,107]	0[0,0]	0[0,0]	1
hsa-miR-122-5p	SLC10A7	0[0,0]	0[0,0]	0[0,0]	0[0,0]	1[1,14]	1
hsa-miR-122-5p	TJP2	0[0,0]	0[0,0]	0[0,0]	0[0,0]	1[1,7]	1
hsa-miR-122-5p	BICD1	0[0,0]	0[0,0]	0[0,0]	0[0,0]	1[1,12]	1
hsa-miR-122-5p	SACS	0[0,0]	0[0,0]	1[9,400]	0[0,0]	0[0,0]	1
hsa-miR-122-5p	SATB2	0[0,0]	0[0,0]	1[2,26]	0[0,0]	0[0,0]	1
hsa-miR-122-5p	PRLR	0[0,0]	0[0,0]	1[1,8]	0[0,0]	0[0,0]	1
hsa-miR-122-5p	PRKAB1	0[0,0]	0[0,0]	1[1,8]	0[0,0]	0[0,0]	1
hsa-miR-122-5p	SMAD7	0[0,0]	0[0,0]	1[7,432]	0[0,0]	1[12,503]	1
hsa-miR-122-5p	YWHAQ	0[0,0]	0[0,0]	0[0,0]	0[0,0]	1[11,919]	1
hsa-miR-122-5p	CYB561D1	0[0,0]	0[0,0]	2[3,32]	0[0,0]	0[0,0]	1
hsa-miR-122-5p	CXorf23	0[0,0]	0[0,0]	1[2,24]	0[0,0]	0[0,0]	1
hsa-miR-122-5p	PPAT	0[0,0]	0[0,0]	1[5,288]	0[0,0]	0[0,0]	1
hsa-miR-122-5p	KANK1	0[0,0]	0[0,0]	0[0,0]	0[0,0]	1[1,2152]	1
hsa-miR-122-5p	KLF9	0[0,0]	0[0,0]	2[4,530]	0[0,0]	0[0,0]	1
hsa-miR-122-5p	SNX3	0[0,0]	0[0,0]	1[7,110]	0[0,0]	1[11,580]	1
hsa-miR-122-5p	PAK1	0[0,0]	0[0,0]	1[2,10]	0[0,0]	0[0,0]	1
hsa-miR-122-5p	MRPL3	0[0,0]	0[0,0]	1[8,281]	0[0,0]	0[0,0]	1
hsa-miR-122-5p	VPS13C	0[0,0]	0[0,0]	1[3,38]	0[0,0]	0[0,0]	1
hsa-miR-122-5p	GTF2B	0[0,0]	0[0,0]	1[2,177]	0[0,0]	0[0,0]	1
hsa-miR-122-5p	ZNF586	0[0,0]	0[0,0]	1[4,51]	0[0,0]	0[0,0]	1
hsa-miR-122-5p	EFHA1	0[0,0]	0[0,0]	0[0,0]	0[0,0]	1[1,6]	1
hsa-miR-122-5p	TMEM55A	0[0,0]	0[0,0]	1[1,17]	0[0,0]	0[0,0]	1
hsa-miR-122-5p	HSPA4	0[0,0]	0[0,0]	0[0,0]	0[0,0]	1[5,39]	1
hsa-miR-122-5p	PSEN2	0[0,0]	0[0,0]	0[0,0]	0[0,0]	1[3,21]	1
hsa-miR-122-5p	PLAG1	1[4,43]	0[0,0]	2[6,608]	1[4,43]	1[4,43]	1
hsa-miR-122-5p	SERP1	0[0,0]	3[5,100]	0[0,0]	0[0,0]	1[6,50]	1
hsa-miR-122-5p	ZDHHC1	0[0,0]	0[0,0]	1[2,7]	0[0,0]	0[0,0]	1
hsa-miR-122-5p	C3orf19	0[0,0]	0[0,0]	0[0,0]	0[0,0]	1[1,5]	1
hsa-miR-122-5p	MRPS25	0[0,0]	0[0,0]	1[3,20]	0[0,0]	0[0,0]	1
hsa-miR-122-5p	RSRC2	0[0,0]	0[0,0]	1[1,6]	0[0,0]	0[0,0]	1
hsa-miR-122-5p	ASXL1	0[0,0]	0[0,0]	1[1,337]	0[0,0]	0[0,0]	1
hsa-miR-122-5p	CLDN11	0[0,0]	0[0,0]	1[2,138]	0[0,0]	0[0,0]	1
hsa-miR-122-5p	SPRED2	0[0,0]	0[0,0]	1[3,26]	0[0,0]	0[0,0]	1
hsa-miR-122-5p	TMEM47	0[0,0]	2[2,1414]	1[1,188]	0[0,0]	0[0,0]	1
hsa-miR-122-5p	FLT1	0[0,0]	0[0,0]	1[2,0]	0[0,0]	0[0,0]	1
hsa-miR-122-5p	GINS3	0[0,0]	0[0,0]	1[4,35]	0[0,0]	0[0,0]	1
hsa-miR-122-5p	KIF2C	0[0,0]	0[0,0]	1[17,677]	0[0,0]	1[1,3]	1
hsa-miR-122-5p	BLOC1S3	0[0,0]	0[0,0]	0[0,0]	0[0,0]	1[1,15]	1
hsa-miR-122-5p	TPP2	0[0,0]	0[0,0]	1[2,190]	0[0,0]	0[0,0]	1
hsa-miR-122-5p	UBE2D3	0[0,0]	1[2,43]	1[3,222]	0[0,0]	0[0,0]	1
hsa-miR-122-5p	PTPLAD1	0[0,0]	0[0,0]	1[2,21]	0[0,0]	0[0,0]	1
hsa-miR-122-5p	COL15A1	0[0,0]	0[0,0]	0[0,0]	0[0,0]	1[2,107]	1
hsa-miR-122-5p	MAP3K5	0[0,0]	0[0,0]	2[2,45]	0[0,0]	0[0,0]	1
hsa-miR-122-5p	CHST3	0[0,0]	0[0,0]	1[1,22]	0[0,0]	0[0,0]	1
hsa-miR-122-5p	TBC1D9	0[0,0]	0[0,0]	1[1,8]	0[0,0]	0[0,0]	1
hsa-miR-122-5p	DPM1	0[0,0]	0[0,0]	1[2,21]	0[0,0]	0[0,0]	1
hsa-miR-122-5p	PRRG1	0[0,0]	0[0,0]	1[1,10]	0[0,0]	0[0,0]	1
hsa-miR-122-5p	GNG5	0[0,0]	0[0,0]	0[0,0]	0[0,0]	1[7,2899]	1
hsa-miR-122-5p	PTGES	0[0,0]	0[0,0]	0[0,0]	0[0,0]	1[1,59]	1
hsa-miR-122-5p	CDC42BPA	0[0,0]	0[0,0]	1[3,23]	0[0,0]	0[0,0]	1
hsa-miR-122-5p	XIAP	0[0,0]	3[18,6640]	1[6,147]	0[0,0]	0[0,0]	1
hsa-miR-122-5p	CDC42SE1	0[0,0]	0[0,0]	0[0,0]	0[0,0]	1[2,28]	1
hsa-miR-122-5p	NAA25	0[0,0]	0[0,0]	1[3,24]	0[0,0]	0[0,0]	1
hsa-miR-122-5p	DNAJC18	0[0,0]	0[0,0]	0[0,0]	0[0,0]	1[1,12]	1
hsa-miR-122-5p	CPSF3L	0[0,0]	0[0,0]	1[3,1]	0[0,0]	0[0,0]	1
hsa-miR-122-5p	SFRS6	0[0,0]	0[0,0]	1[2,12]	0[0,0]	0[0,0]	1
hsa-miR-122-5p	TMEM56	0[0,0]	0[0,0]	1[2,15]	0[0,0]	0[0,0]	1
hsa-miR-122-5p	HOXD8	0[0,0]	0[0,0]	1[1,5]	0[0,0]	0[0,0]	1
hsa-miR-122-5p	ACTR2	0[0,0]	0[0,0]	1[1,8]	0[0,0]	0[0,0]	1
hsa-miR-122-5p	HMG20A	0[0,0]	0[0,0]	0[0,0]	0[0,0]	1[2,193]	1
hsa-miR-122-5p	ING3	0[0,0]	0[0,0]	1[2,22]	0[0,0]	1[5,80]	1
hsa-miR-122-5p	MANEA	0[0,0]	0[0,0]	1[1,5]	0[0,0]	0[0,0]	1
hsa-miR-122-5p	CHMP4C	0[0,0]	0[0,0]	0[0,0]	0[0,0]	1[2,60]	1
hsa-miR-122-5p	RORC	0[0,0]	0[0,0]	1[1,48]	0[0,0]	0[0,0]	1
hsa-miR-122-5p	FRYL	0[0,0]	0[0,0]	1[2,39]	0[0,0]	0[0,0]	1
hsa-miR-122-5p	SSTR1	0[0,0]	0[0,0]	1[1,190]	0[0,0]	0[0,0]	1
hsa-miR-122-5p	MMP2	0[0,0]	0[0,0]	1[1,25]	0[0,0]	0[0,0]	1
hsa-miR-122-5p	FRMD6	0[0,0]	0[0,0]	1[2,53]	0[0,0]	0[0,0]	1
hsa-miR-122-5p	JAK1	0[0,0]	0[0,0]	2[21,7094]	0[0,0]	0[0,0]	1
hsa-miR-122-5p	PYGO2	0[0,0]	0[0,0]	1[9,230]	0[0,0]	0[0,0]	1
hsa-miR-122-5p	DNAJC21	0[0,0]	0[0,0]	0[0,0]	0[0,0]	1[4,51]	1
hsa-miR-122-5p	DTNB	0[0,0]	0[0,0]	0[0,0]	0[0,0]	1[1,2]	1
hsa-miR-122-5p	MKI67	0[0,0]	0[0,0]	1[1,1]	0[0,0]	0[0,0]	1
hsa-miR-122-5p	GNG10	0[0,0]	0[0,0]	1[1,16]	0[0,0]	0[0,0]	1
hsa-miR-122-5p	ESCO2	0[0,0]	0[0,0]	0[0,0]	0[0,0]	1[4,47]	1
hsa-miR-122-5p	PSIP1	0[0,0]	0[0,0]	0[0,0]	0[0,0]	1[1,21]	1
hsa-miR-122-5p	ZSCAN22	0[0,0]	0[0,0]	1[1,6]	0[0,0]	1[1,5]	1
hsa-miR-122-5p	SLC1A5	1[7,270]	3[16,1189]	0[0,0]	0[0,0]	1[11,305]	1
hsa-miR-122-5p	CS	1[1,20]	1[1,20]	0[0,0]	1[1,20]	1[3,22]	1
hsa-miR-122-5p	INTU	0[0,0]	0[0,0]	0[0,0]	0[0,0]	1[2,157]	1
hsa-miR-122-5p	TMED10	0[0,0]	0[0,0]	0[0,0]	0[0,0]	1[10,475]	1
hsa-miR-122-5p	HCCS	0[0,0]	0[0,0]	1[1,417]	0[0,0]	0[0,0]	1
hsa-miR-122-5p	FADS1	0[0,0]	0[0,0]	0[0,0]	0[0,0]	1[3,101]	1
hsa-miR-122-5p	FAM129A	0[0,0]	0[0,0]	1[1,2]	0[0,0]	0[0,0]	1
hsa-miR-122-5p	MIPOL1	0[0,0]	1[1,3]	0[0,0]	0[0,0]	0[0,0]	1
hsa-miR-122-5p	TMEM87B	0[0,0]	0[0,0]	0[0,0]	0[0,0]	1[1,8]	1
hsa-miR-122-5p	DLG5	0[0,0]	0[0,0]	1[6,246]	0[0,0]	0[0,0]	1
hsa-miR-122-5p	SMARCD1	1[1,6]	3[8,83]	0[0,0]	0[0,0]	0[0,0]	1
hsa-miR-122-5p	ATP6V0E2	0[0,0]	0[0,0]	0[0,0]	0[0,0]	1[4,452]	1
hsa-miR-122-5p	ETV6	0[0,0]	0[0,0]	1[1,3]	0[0,0]	0[0,0]	1
hsa-miR-122-5p	RTKN2	0[0,0]	0[0,0]	1[1,375]	0[0,0]	0[0,0]	1
hsa-miR-122-5p	IP6K1	0[0,0]	0[0,0]	1[1,9]	0[0,0]	0[0,0]	1
hsa-miR-122-5p	TMOD2	0[0,0]	0[0,0]	2[3,39]	0[0,0]	0[0,0]	1
hsa-miR-122-5p	MYCL1	0[0,0]	0[0,0]	1[5,66]	0[0,0]	0[0,0]	1
hsa-miR-122-5p	CHD1	0[0,0]	0[0,0]	0[0,0]	0[0,0]	1[4,1749]	1
hsa-miR-122-5p	CHAC1	0[0,0]	0[0,0]	1[2,17]	0[0,0]	0[0,0]	1
hsa-miR-122-5p	DCLK2	0[0,0]	0[0,0]	0[0,0]	0[0,0]	1[1,8]	1
hsa-miR-122-5p	NRP1	0[0,0]	0[0,0]	1[4,25]	0[0,0]	0[0,0]	1
hsa-miR-122-5p	MMGT1	0[0,0]	1[19,2830]	0[0,0]	0[0,0]	0[0,0]	1
hsa-miR-122-5p	CECR2	0[0,0]	0[0,0]	0[0,0]	0[0,0]	1[4,15]	1
hsa-miR-122-5p	ALDOA	1[5,1641]	1[5,1641]	0[0,0]	1[5,1641]	2[5,1641]	1
hsa-miR-122-5p	GTF3C2	0[0,0]	1[2,26]	0[0,0]	1[2,26]	1[2,26]	1
hsa-miR-122-5p	PCDHA1	0[0,0]	0[0,0]	0[0,0]	0[0,0]	1[1,25]	1
hsa-miR-122-5p	C8orf41	0[0,0]	0[0,0]	1[1,14]	0[0,0]	0[0,0]	1
hsa-miR-122-5p	ZNF558	0[0,0]	0[0,0]	1[4,27]	0[0,0]	0[0,0]	1
hsa-miR-122-5p	SLC16A9	0[0,0]	0[0,0]	1[3,8]	0[0,0]	0[0,0]	1
hsa-miR-122-5p	SIRT5	0[0,0]	0[0,0]	1[2,8]	0[0,0]	0[0,0]	1
hsa-miR-122-5p	HSPE1	0[0,0]	0[0,0]	1[6,491]	0[0,0]	1[4,20]	1
hsa-miR-122-5p	BCAT1	0[0,0]	0[0,0]	2[4,32]	0[0,0]	0[0,0]	1
hsa-miR-122-5p	MINK1	1[5,829]	2[6,836]	0[0,0]	0[0,0]	0[0,0]	1
hsa-miR-122-5p	DLX1	0[0,0]	0[0,0]	2[12,900]	0[0,0]	0[0,0]	1
hsa-miR-122-5p	CDC42SE2	0[0,0]	0[0,0]	2[3,26]	0[0,0]	0[0,0]	1
hsa-miR-122-5p	NOTCH2	0[0,0]	0[0,0]	1[5,353]	0[0,0]	0[0,0]	1
hsa-miR-122-5p	PRNP	0[0,0]	0[0,0]	1[10,371]	0[0,0]	0[0,0]	1
hsa-miR-122-5p	ELP4	0[0,0]	0[0,0]	1[6,125]	0[0,0]	1[6,125]	1
hsa-miR-122-5p	ORC6L	0[0,0]	0[0,0]	1[3,67]	0[0,0]	0[0,0]	1
hsa-miR-122-5p	PCDHA7	0[0,0]	0[0,0]	0[0,0]	0[0,0]	1[1,25]	1
hsa-miR-122-5p	PCDHAC1	0[0,0]	0[0,0]	0[0,0]	0[0,0]	2[2,33]	1
hsa-miR-122-5p	LOC283267	0[0,0]	0[0,0]	0[0,0]	0[0,0]	1[1,267]	1
hsa-miR-122-5p	NINJ1	0[0,0]	0[0,0]	1[2,30]	0[0,0]	0[0,0]	1
hsa-miR-122-5p	RPS6KA4	0[0,0]	0[0,0]	1[3,86]	0[0,0]	0[0,0]	1
hsa-miR-122-5p	NONO	0[0,0]	0[0,0]	0[0,0]	0[0,0]	1[7,49]	1
hsa-miR-122-5p	PCDHA12	0[0,0]	0[0,0]	0[0,0]	0[0,0]	1[1,25]	1
hsa-miR-122-5p	TNFRSF19	0[0,0]	0[0,0]	1[3,33]	0[0,0]	1[1,12]	1
hsa-miR-122-5p	SESN2	1[7,6]	1[7,6]	0[0,0]	1[7,6]	1[7,6]	1
hsa-miR-122-5p	RERG	0[0,0]	0[0,0]	0[0,0]	0[0,0]	1[2,22]	1
hsa-miR-122-5p	CDKL2	0[0,0]	0[0,0]	0[0,0]	0[0,0]	1[1,6]	1
hsa-miR-122-5p	FMNL2	0[0,0]	0[0,0]	1[11,390]	0[0,0]	1[5,118]	1
hsa-miR-122-5p	NXT2	0[0,0]	0[0,0]	1[3,17]	0[0,0]	0[0,0]	1
hsa-miR-122-5p	NOTCH2NL	0[0,0]	0[0,0]	0[0,0]	0[0,0]	1[1,11]	1
hsa-miR-122-5p	FOXK2	1[1,9]	0[0,0]	1[4,30]	1[1,4]	1[3,21]	1
hsa-miR-122-5p	ZNF512B	0[0,0]	0[0,0]	1[6,67]	0[0,0]	0[0,0]	1
hsa-miR-122-5p	TPM3	0[0,0]	0[0,0]	1[3,17]	0[0,0]	0[0,0]	1
hsa-miR-122-5p	CST3	0[0,0]	0[0,0]	0[0,0]	0[0,0]	1[7,501]	1
hsa-miR-122-5p	C1orf52	0[0,0]	0[0,0]	0[0,0]	0[0,0]	1[2,472]	1
hsa-miR-122-5p	RELA	0[0,0]	0[0,0]	1[1,2]	0[0,0]	0[0,0]	1
hsa-miR-122-5p	ICMT	0[0,0]	0[0,0]	1[4,425]	0[0,0]	0[0,0]	1
hsa-miR-122-5p	YKT6	0[0,0]	0[0,0]	0[0,0]	0[0,0]	1[6,29]	1
hsa-miR-122-5p	DGCR14	0[0,0]	0[0,0]	0[0,0]	1[1,1]	1[1,1]	1
hsa-miR-122-5p	PRKCZ	0[0,0]	0[0,0]	0[0,0]	0[0,0]	1[1,6]	1
hsa-miR-122-5p	RAB10	0[0,0]	0[0,0]	1[2,11]	0[0,0]	0[0,0]	1
hsa-miR-122-5p	GLCE	0[0,0]	0[0,0]	2[6,260]	0[0,0]	0[0,0]	1
hsa-miR-122-5p	IFIT5	0[0,0]	0[0,0]	1[7,114]	0[0,0]	0[0,0]	1
hsa-miR-122-5p	SLC25A43	0[0,0]	0[0,0]	1[1,198]	0[0,0]	0[0,0]	1
hsa-miR-122-5p	EIF2AK1	0[0,0]	0[0,0]	1[4,229]	0[0,0]	0[0,0]	1
hsa-miR-122-5p	ABCA1	0[0,0]	0[0,0]	1[4,243]	0[0,0]	0[0,0]	1
hsa-miR-122-5p	SLC41A1	1[1,14]	1[1,14]	0[0,0]	0[0,0]	0[0,0]	1
hsa-miR-122-5p	CD109	0[0,0]	0[0,0]	0[0,0]	0[0,0]	1[1,24]	1
hsa-miR-122-5p	GPR124	0[0,0]	0[0,0]	1[1,2]	0[0,0]	0[0,0]	1
hsa-miR-122-5p	CRYZL1	0[0,0]	0[0,0]	1[1,8]	0[0,0]	0[0,0]	1
hsa-miR-122-5p	FAM110B	0[0,0]	0[0,0]	1[1,8]	0[0,0]	0[0,0]	1
hsa-miR-122-5p	GGNBP2	0[0,0]	0[0,0]	0[0,0]	0[0,0]	1[5,84]	1
hsa-miR-122-5p	KIAA0427	0[0,0]	0[0,0]	1[1,2]	0[0,0]	0[0,0]	1
hsa-miR-122-5p	ABL2	0[0,0]	0[0,0]	1[1,396]	0[0,0]	0[0,0]	1
hsa-miR-122-5p	PCDHA13	0[0,0]	0[0,0]	0[0,0]	0[0,0]	1[1,25]	1
hsa-miR-122-5p	VPS39	0[0,0]	0[0,0]	0[0,0]	0[0,0]	1[1,5]	1
hsa-miR-122-5p	DIP2B	0[0,0]	0[0,0]	1[1,2]	0[0,0]	0[0,0]	1
hsa-miR-122-5p	BSCL2	0[0,0]	0[0,0]	1[5,149]	0[0,0]	0[0,0]	1
hsa-miR-122-5p	ADAM12	0[0,0]	0[0,0]	1[2,263]	0[0,0]	0[0,0]	1
hsa-miR-122-5p	PCDHA10	0[0,0]	0[0,0]	0[0,0]	0[0,0]	1[1,25]	1
hsa-miR-122-5p	LIN54	0[0,0]	0[0,0]	1[3,461]	0[0,0]	0[0,0]	1
hsa-miR-122-5p	CTNNB1	0[0,0]	0[0,0]	1[20,2441]	0[0,0]	0[0,0]	1
hsa-miR-122-5p	ZNF614	0[0,0]	0[0,0]	0[0,0]	0[0,0]	1[3,95]	1
hsa-miR-122-5p	NFYC	0[0,0]	0[0,0]	1[2,14]	0[0,0]	0[0,0]	1
hsa-miR-122-5p	FAM43A	0[0,0]	0[0,0]	0[0,0]	0[0,0]	1[2,233]	1
hsa-miR-122-5p	ZNF473	0[0,0]	0[0,0]	2[1,1]	0[0,0]	0[0,0]	1
hsa-miR-122-5p	C2orf67	0[0,0]	0[0,0]	1[1,2]	0[0,0]	0[0,0]	1
hsa-miR-122-5p	H1F0	0[0,0]	1[3,6]	0[0,0]	0[0,0]	0[0,0]	1
hsa-miR-122-5p	PDE4A	0[0,0]	0[0,0]	1[1,156]	0[0,0]	0[0,0]	1
hsa-miR-122-5p	BRD1	0[0,0]	0[0,0]	0[0,0]	1[1,18]	1[1,38]	1
hsa-miR-122-5p	MEF2A	0[0,0]	0[0,0]	1[12,650]	0[0,0]	0[0,0]	1
hsa-miR-122-5p	CENPM	0[0,0]	0[0,0]	0[0,0]	0[0,0]	1[1,12]	1
hsa-miR-122-5p	MRPL42	0[0,0]	0[0,0]	1[9,563]	0[0,0]	0[0,0]	1
hsa-miR-122-5p	FANCB	0[0,0]	0[0,0]	1[1,24]	0[0,0]	0[0,0]	1
hsa-miR-122-5p	ENOX2	0[0,0]	0[0,0]	1[1,8]	0[0,0]	0[0,0]	1
hsa-miR-122-5p	SLC19A2	0[0,0]	0[0,0]	1[2,514]	0[0,0]	0[0,0]	1
hsa-miR-122-5p	RPE	0[0,0]	0[0,0]	1[5,212]	0[0,0]	0[0,0]	1
hsa-miR-122-5p	HSP90B1	0[0,0]	0[0,0]	0[0,0]	0[0,0]	1[15,551]	1
hsa-miR-122-5p	NELF	0[0,0]	0[0,0]	0[0,0]	0[0,0]	1[5,58]	1
hsa-miR-122-5p	KDM3B	0[0,0]	0[0,0]	1[1,9]	0[0,0]	0[0,0]	1
hsa-miR-122-5p	BAZ1B	0[0,0]	0[0,0]	0[0,0]	0[0,0]	1[5,45]	1
hsa-miR-122-5p	ZNHIT3	0[0,0]	0[0,0]	1[2,22]	0[0,0]	0[0,0]	1
hsa-miR-122-5p	KIF3B	0[0,0]	0[0,0]	1[2,13]	0[0,0]	0[0,0]	1
hsa-miR-122-5p	CLIC4	2[9,279]	5[16,1397]	0[0,0]	1[6,55]	2[12,355]	1
hsa-miR-122-5p	CALCOCO1	0[0,0]	0[0,0]	0[0,0]	0[0,0]	1[1,16]	1
hsa-miR-122-5p	CAMTA1	1[2,11]	0[0,0]	0[0,0]	0[0,0]	0[0,0]	1
hsa-miR-122-5p	SPOCK1	0[0,0]	0[0,0]	1[1,24]	0[0,0]	0[0,0]	1
hsa-miR-122-5p	CDCA7L	0[0,0]	0[0,0]	1[2,14]	0[0,0]	0[0,0]	1
hsa-miR-122-5p	ABR	0[0,0]	1[1,2]	0[0,0]	0[0,0]	1[1,2]	1
hsa-miR-122-5p	STARD3NL	0[0,0]	0[0,0]	0[0,0]	0[0,0]	1[8,631]	1
hsa-miR-122-5p	NFS1	0[0,0]	0[0,0]	1[1,6]	0[0,0]	0[0,0]	1
hsa-miR-122-5p	CDK19	0[0,0]	0[0,0]	2[4,27]	0[0,0]	0[0,0]	1
hsa-miR-122-5p	SENP1	1[1,28]	1[1,28]	1[3,42]	0[0,0]	0[0,0]	1
hsa-miR-122-5p	ZCCHC3	0[0,0]	0[0,0]	1[16,2497]	0[0,0]	0[0,0]	1
hsa-miR-122-5p	SFT2D1	0[0,0]	0[0,0]	0[0,0]	0[0,0]	1[4,117]	1
hsa-miR-122-5p	CDH2	0[0,0]	0[0,0]	1[2,226]	0[0,0]	0[0,0]	1
hsa-miR-122-5p	INSIG1	0[0,0]	0[0,0]	1[14,897]	0[0,0]	0[0,0]	1
hsa-miR-122-5p	ULK3	0[0,0]	0[0,0]	1[3,20]	0[0,0]	0[0,0]	1
hsa-miR-122-5p	LRRC28	0[0,0]	0[0,0]	0[0,0]	0[0,0]	1[2,154]	1
hsa-miR-122-5p	ARID5B	0[0,0]	0[0,0]	0[0,0]	0[0,0]	1[10,313]	1
hsa-miR-122-5p	ERAL1	0[0,0]	0[0,0]	1[1,34]	0[0,0]	0[0,0]	1
hsa-miR-122-5p	OSBPL10	0[0,0]	0[0,0]	0[0,0]	0[0,0]	1[2,34]	1
hsa-miR-122-5p	ITGA11	0[0,0]	0[0,0]	1[1,65]	0[0,0]	1[1,65]	1
hsa-miR-122-5p	ZFP1	0[0,0]	0[0,0]	1[1,15]	0[0,0]	0[0,0]	1
hsa-miR-122-5p	TWF1	0[0,0]	0[0,0]	1[4,45]	0[0,0]	0[0,0]	1
hsa-miR-122-5p	API5	0[0,0]	0[0,0]	1[3,22]	0[0,0]	0[0,0]	1
hsa-miR-122-5p	ELOVL2	0[0,0]	0[0,0]	1[1,22]	0[0,0]	0[0,0]	1
hsa-miR-122-5p	SEC61A2	0[0,0]	0[0,0]	1[5,34]	0[0,0]	0[0,0]	1
hsa-miR-122-5p	TMEM63B	0[0,0]	0[0,0]	0[0,0]	0[0,0]	1[2,35]	1
hsa-miR-122-5p	LIPA	0[0,0]	0[0,0]	1[1,56]	0[0,0]	0[0,0]	1
hsa-miR-122-5p	ACER2	0[0,0]	0[0,0]	0[0,0]	0[0,0]	1[4,49]	1
hsa-miR-122-5p	ARHGAP31	0[0,0]	0[0,0]	1[1,95]	0[0,0]	0[0,0]	1
hsa-miR-122-5p	GCNT4	0[0,0]	0[0,0]	0[0,0]	0[0,0]	1[1,10]	1
hsa-miR-122-5p	B4GALT1	0[0,0]	0[0,0]	1[2,336]	0[0,0]	0[0,0]	1
hsa-miR-122-5p	ZNF322B	0[0,0]	0[0,0]	1[5,111]	0[0,0]	0[0,0]	1
hsa-miR-122-5p	PATE2	0[0,0]	0[0,0]	0[0,0]	0[0,0]	1[1,1]	1
hsa-miR-122-5p	GPN1	0[0,0]	0[0,0]	0[0,0]	0[0,0]	1[1,3]	1
hsa-miR-122-5p	PEX5L	0[0,0]	0[0,0]	1[1,1]	0[0,0]	0[0,0]	1
hsa-miR-122-5p	P4HA1	1[1,1]	2[1,2]	0[0,0]	1[1,1]	1[2,2]	1
hsa-miR-122-5p	SLC30A9	0[0,0]	0[0,0]	1[2,16]	0[0,0]	0[0,0]	1
hsa-miR-122-5p	PRELID1	0[0,0]	0[0,0]	0[0,0]	0[0,0]	1[2,29]	1
hsa-miR-122-5p	ZNF853	0[0,0]	0[0,0]	1[3,3]	0[0,0]	0[0,0]	1
hsa-miR-122-5p	RAP2C	0[0,0]	0[0,0]	0[0,0]	0[0,0]	1[6,158]	1
hsa-miR-122-5p	NOV	0[0,0]	0[0,0]	1[3,48]	0[0,0]	0[0,0]	1
hsa-miR-122-5p	PPIL5	0[0,0]	0[0,0]	0[0,0]	0[0,0]	1[1,7]	1
hsa-miR-122-5p	WDR61	0[0,0]	0[0,0]	1[3,20]	0[0,0]	0[0,0]	1
hsa-miR-122-5p	SNRK	0[0,0]	0[0,0]	2[2,538]	0[0,0]	0[0,0]	1
hsa-miR-122-5p	PCDHA4	0[0,0]	0[0,0]	0[0,0]	0[0,0]	1[1,25]	1
hsa-miR-122-5p	B3GALNT1	0[0,0]	0[0,0]	0[0,0]	0[0,0]	1[1,12]	1
hsa-miR-122-5p	DNM1L	0[0,0]	0[0,0]	1[1,12]	0[0,0]	0[0,0]	1
hsa-miR-122-5p	ROBO1	0[0,0]	0[0,0]	1[8,52]	0[0,0]	0[0,0]	1
hsa-miR-122-5p	RAC1	0[0,0]	0[0,0]	1[5,64]	0[0,0]	0[0,0]	1
hsa-miR-122-5p	RAB31	0[0,0]	0[0,0]	2[2,33]	0[0,0]	0[0,0]	1
hsa-miR-122-5p	FOXP2	2[4,347]	2[4,347]	0[0,0]	0[0,0]	1[1,12]	1
hsa-miR-122-5p	DEDD	1[1,16]	0[0,0]	0[0,0]	0[0,0]	1[1,16]	1
hsa-miR-122-5p	BSDC1	0[0,0]	0[0,0]	1[1,2]	0[0,0]	0[0,0]	1
hsa-miR-122-5p	FOSL1	0[0,0]	0[0,0]	1[1,38]	0[0,0]	0[0,0]	1
hsa-miR-122-5p	OLR1	0[0,0]	0[0,0]	0[0,0]	0[0,0]	1[1,352]	1
hsa-miR-122-5p	CD320	1[1,13]	1[1,13]	0[0,0]	0[0,0]	1[1,13]	1
hsa-miR-122-5p	PSPH	0[0,0]	0[0,0]	0[0,0]	0[0,0]	1[7,83]	1
hsa-miR-122-5p	NRBF2	0[0,0]	0[0,0]	1[9,278]	0[0,0]	0[0,0]	1
hsa-miR-122-5p	RNF138	0[0,0]	0[0,0]	1[5,286]	0[0,0]	0[0,0]	1
hsa-miR-122-5p	CACYBP	0[0,0]	0[0,0]	0[0,0]	0[0,0]	1[1,12]	1
hsa-miR-122-5p	MTHFD2	0[0,0]	0[0,0]	1[7,3391]	0[0,0]	0[0,0]	1
hsa-miR-122-5p	PIR	0[0,0]	0[0,0]	1[2,57]	0[0,0]	0[0,0]	1
hsa-miR-122-5p	HNRNPL	0[0,0]	0[0,0]	1[9,239]	0[0,0]	0[0,0]	1
hsa-miR-122-5p	NFAM1	0[0,0]	0[0,0]	1[1,5]	0[0,0]	0[0,0]	1
hsa-miR-122-5p	RNPC3	0[0,0]	0[0,0]	1[3,26]	0[0,0]	0[0,0]	1
hsa-miR-122-5p	RAB21	0[0,0]	0[0,0]	1[8,124]	0[0,0]	0[0,0]	1
hsa-miR-122-5p	IL6	0[0,0]	0[0,0]	1[2,259]	0[0,0]	0[0,0]	1
hsa-miR-122-5p	AKR1A1	0[0,0]	0[0,0]	0[0,0]	0[0,0]	1[1,14]	1
hsa-miR-122-5p	CDK16	0[0,0]	0[0,0]	0[0,0]	0[0,0]	1[7,42]	1
hsa-miR-122-5p	TOE1	0[0,0]	0[0,0]	0[0,0]	0[0,0]	1[2,19]	1
hsa-miR-122-5p	PPIP5K2	0[0,0]	0[0,0]	1[1,17]	0[0,0]	0[0,0]	1
hsa-miR-122-5p	IRF4	0[0,0]	0[0,0]	1[4,87]	0[0,0]	0[0,0]	1
hsa-miR-122-5p	EME1	0[0,0]	0[0,0]	1[6,179]	0[0,0]	0[0,0]	1
hsa-miR-122-5p	DNA2	0[0,0]	0[0,0]	1[1,18]	0[0,0]	0[0,0]	1
hsa-miR-122-5p	CAPZA1	0[0,0]	0[0,0]	1[10,223]	0[0,0]	0[0,0]	1
hsa-miR-122-5p	EDA2R	0[0,0]	0[0,0]	1[9,56]	0[0,0]	0[0,0]	1
hsa-miR-122-5p	ZNF431	0[0,0]	0[0,0]	2[4,82]	0[0,0]	0[0,0]	1
hsa-miR-122-5p	LAMC1	1[3,250]	7[9,1930]	1[4,1201]	1[3,250]	1[3,326]	1
hsa-miR-122-5p	ETS1	0[0,0]	0[0,0]	1[2,79]	0[0,0]	0[0,0]	1
hsa-miR-122-5p	ASH2L	0[0,0]	0[0,0]	1[1,7]	0[0,0]	0[0,0]	1
hsa-miR-122-5p	CPS1	0[0,0]	0[0,0]	1[5,8905]	0[0,0]	0[0,0]	1
hsa-miR-122-5p	MRPL24	0[0,0]	0[0,0]	1[11,352]	0[0,0]	0[0,0]	1
hsa-miR-122-5p	IDH3A	0[0,0]	0[0,0]	1[5,57]	0[0,0]	0[0,0]	1
hsa-miR-122-5p	NEURL1B	0[0,0]	0[0,0]	0[0,0]	0[0,0]	1[1,10]	1
hsa-miR-122-5p	MRPS23	0[0,0]	0[0,0]	1[12,144]	0[0,0]	0[0,0]	1
hsa-miR-122-5p	IDH3B	0[0,0]	0[0,0]	0[0,0]	0[0,0]	1[2,30]	1
hsa-miR-122-5p	ZNF597	0[0,0]	0[0,0]	1[6,133]	0[0,0]	0[0,0]	1
hsa-miR-122-5p	FNDC3B	0[0,0]	0[0,0]	1[2,45]	0[0,0]	0[0,0]	1
hsa-miR-122-5p	ASAP1	0[0,0]	0[0,0]	1[6,40]	0[0,0]	0[0,0]	1
hsa-miR-122-5p	ARPC3	0[0,0]	0[0,0]	0[0,0]	0[0,0]	1[1,1]	1
hsa-miR-122-5p	CA12	0[0,0]	0[0,0]	1[2,306]	0[0,0]	0[0,0]	1
hsa-miR-122-5p	IFT52	0[0,0]	0[0,0]	0[0,0]	0[0,0]	1[1,5]	1
hsa-miR-122-5p	GNB1	0[0,0]	0[0,0]	1[14,531]	0[0,0]	0[0,0]	1
hsa-miR-122-5p	ANO7	0[0,0]	0[0,0]	1[1,8]	0[0,0]	0[0,0]	1
hsa-miR-122-5p	C12orf75	0[0,0]	0[0,0]	1[1,2]	0[0,0]	0[0,0]	1
hsa-miR-122-5p	PIP4K2A	1[8,206]	0[0,0]	0[0,0]	1[8,206]	1[10,220]	1
hsa-miR-122-5p	RPL12	0[0,0]	0[0,0]	1[6,7]	0[0,0]	0[0,0]	1
hsa-miR-122-5p	MTDH	0[0,0]	0[0,0]	0[0,0]	0[0,0]	1[3,697]	1
hsa-miR-122-5p	PJA2	0[0,0]	0[0,0]	1[7,94]	0[0,0]	0[0,0]	1
hsa-miR-122-5p	ABTB2	0[0,0]	0[0,0]	0[0,0]	0[0,0]	1[5,89]	1
hsa-miR-122-5p	AVPI1	0[0,0]	0[0,0]	1[1,35]	0[0,0]	0[0,0]	1
hsa-miR-122-5p	ERP44	0[0,0]	0[0,0]	1[2,33]	0[0,0]	0[0,0]	1
hsa-miR-122-5p	RRM2	0[0,0]	0[0,0]	1[2,195]	0[0,0]	0[0,0]	1
hsa-miR-122-5p	PFKFB4	0[0,0]	0[0,0]	1[2,2]	0[0,0]	0[0,0]	1
hsa-miR-122-5p	KLF13	0[0,0]	0[0,0]	1[2,78]	0[0,0]	0[0,0]	1
hsa-miR-122-5p	OGT	0[0,0]	0[0,0]	1[4,32]	0[0,0]	0[0,0]	1
hsa-miR-122-5p	CXCR7	0[0,0]	0[0,0]	1[2,182]	0[0,0]	0[0,0]	1
hsa-miR-122-5p	SS18	0[0,0]	0[0,0]	0[0,0]	0[0,0]	1[5,434]	1
hsa-miR-122-5p	CDA	0[0,0]	0[0,0]	0[0,0]	0[0,0]	1[1,160]	1
hsa-miR-122-5p	SNAPC3	0[0,0]	0[0,0]	0[0,0]	0[0,0]	1[1,25]	1
hsa-miR-122-5p	PNRC1	0[0,0]	0[0,0]	1[13,1117]	0[0,0]	0[0,0]	1
hsa-miR-122-5p	SLC39A8	0[0,0]	1[3,24]	1[3,24]	0[0,0]	1[3,24]	1
hsa-miR-122-5p	SFXN2	0[0,0]	0[0,0]	1[5,37]	0[0,0]	0[0,0]	1
hsa-miR-122-5p	TYMS	0[0,0]	0[0,0]	1[4,367]	0[0,0]	0[0,0]	1
hsa-miR-122-5p	PRPF38B	0[0,0]	0[0,0]	1[1,5]	0[0,0]	0[0,0]	1
hsa-miR-122-5p	ZBTB41	1[5,125]	0[0,0]	1[1,16]	1[5,125]	1[5,125]	1
hsa-miR-122-5p	DIS3L2	0[0,0]	0[0,0]	1[1,9]	0[0,0]	0[0,0]	1
hsa-miR-122-5p	ACO1	0[0,0]	0[0,0]	1[1,26]	0[0,0]	0[0,0]	1
hsa-miR-122-5p	COL3A1	0[0,0]	0[0,0]	1[2,1255]	0[0,0]	1[2,1255]	1
hsa-miR-122-5p	C7orf64	0[0,0]	0[0,0]	0[0,0]	0[0,0]	1[5,216]	1
hsa-miR-122-5p	CASP7	0[0,0]	0[0,0]	1[2,13]	0[0,0]	0[0,0]	1
hsa-miR-122-5p	HKR1	0[0,0]	0[0,0]	1[1,18]	0[0,0]	0[0,0]	0
hsa-miR-122-5p	MEX3C	0[0,0]	0[0,0]	1[12,263]	0[0,0]	1[8,976]	0
hsa-miR-122-5p	SOX9	0[0,0]	0[0,0]	1[1,10]	0[0,0]	0[0,0]	0
hsa-miR-122-5p	PITPNB	0[0,0]	0[0,0]	1[4,1609]	0[0,0]	0[0,0]	0
hsa-miR-122-5p	ERAP1	0[0,0]	0[0,0]	1[10,437]	0[0,0]	0[0,0]	0
hsa-miR-122-5p	PTTG1IP	0[0,0]	0[0,0]	1[2,0]	0[0,0]	0[0,0]	0
hsa-miR-122-5p	UBN1	0[0,0]	0[0,0]	1[1,12]	0[0,0]	0[0,0]	0
hsa-miR-122-5p	PCDHAC2	0[0,0]	0[0,0]	0[0,0]	0[0,0]	1[1,25]	0
hsa-miR-122-5p	IKZF4	0[0,0]	0[0,0]	1[1,2]	0[0,0]	1[5,37]	0
hsa-miR-122-5p	FAM104A	0[0,0]	0[0,0]	0[0,0]	0[0,0]	1[2,394]	0
hsa-miR-122-5p	ACTL6A	0[0,0]	0[0,0]	1[4,63]	0[0,0]	0[0,0]	0
hsa-miR-122-5p	B3GNT5	0[0,0]	0[0,0]	1[1,3]	0[0,0]	0[0,0]	0
hsa-miR-122-5p	SIN3B	0[0,0]	0[0,0]	0[0,0]	0[0,0]	1[2,14]	0
hsa-miR-122-5p	ZNFX1	0[0,0]	0[0,0]	1[22,2806]	0[0,0]	1[6,211]	0
hsa-miR-122-5p	FRZB	0[0,0]	0[0,0]	1[4,82]	0[0,0]	0[0,0]	0
hsa-miR-122-5p	NOL10	0[0,0]	0[0,0]	1[2,7]	0[0,0]	0[0,0]	0
hsa-miR-122-5p	POLR3D	0[0,0]	0[0,0]	1[4,1127]	0[0,0]	0[0,0]	0
hsa-miR-122-5p	PCDHA2	0[0,0]	0[0,0]	0[0,0]	0[0,0]	1[1,25]	0
hsa-miR-122-5p	CCL1	0[0,0]	0[0,0]	1[1,66]	0[0,0]	0[0,0]	0
hsa-miR-122-5p	PSD4	0[0,0]	0[0,0]	1[1,1]	0[0,0]	0[0,0]	0
hsa-miR-122-5p	MBD6	0[0,0]	0[0,0]	0[0,0]	0[0,0]	1[13,162]	0
hsa-miR-122-5p	PNLDC1	0[0,0]	0[0,0]	0[0,0]	0[0,0]	1[1,7]	0
hsa-miR-122-5p	MARCH3	0[0,0]	0[0,0]	1[2,21]	0[0,0]	0[0,0]	0
hsa-miR-122-5p	GGA3	0[0,0]	0[0,0]	1[4,49]	0[0,0]	0[0,0]	0
hsa-miR-122-5p	FKBP5	1[1,6]	1[1,6]	1[1,40]	0[0,0]	1[1,6]	0
hsa-miR-122-5p	ZNF213	0[0,0]	0[0,0]	1[1,8]	0[0,0]	0[0,0]	0
hsa-miR-122-5p	IKBKB	0[0,0]	0[0,0]	1[1,2]	0[0,0]	0[0,0]	0
hsa-miR-122-5p	PDAP1	0[0,0]	0[0,0]	1[1,1]	0[0,0]	0[0,0]	0
hsa-miR-122-5p	DYRK4	0[0,0]	0[0,0]	1[2,8]	0[0,0]	0[0,0]	0
hsa-miR-122-5p	C9orf40	0[0,0]	0[0,0]	1[18,347]	0[0,0]	0[0,0]	0
hsa-miR-122-5p	IFNAR1	0[0,0]	0[0,0]	1[1,29]	0[0,0]	0[0,0]	0
hsa-miR-122-5p	DMD	0[0,0]	0[0,0]	1[1,12]	0[0,0]	0[0,0]	0
hsa-miR-122-5p	NKRF	0[0,0]	0[0,0]	1[1,13]	0[0,0]	0[0,0]	0
hsa-miR-122-5p	MAP1B	0[0,0]	0[0,0]	0[0,0]	1[6,49]	1[6,49]	0
hsa-miR-122-5p	ZCCHC14	0[0,0]	0[0,0]	1[5,49]	0[0,0]	0[0,0]	0
hsa-miR-122-5p	MTAP	0[0,0]	0[0,0]	2[3,100]	0[0,0]	1[1,21]	0
hsa-miR-122-5p	MAMLD1	0[0,0]	0[0,0]	2[1,32]	0[0,0]	0[0,0]	0
hsa-miR-122-5p	TSPAN12	0[0,0]	0[0,0]	1[1,2]	0[0,0]	0[0,0]	0
hsa-miR-122-5p	SMG7	0[0,0]	0[0,0]	1[3,39]	0[0,0]	0[0,0]	0
hsa-miR-122-5p	CMIP	0[0,0]	0[0,0]	0[0,0]	0[0,0]	1[2,20]	0
hsa-miR-122-5p	ZNF668	0[0,0]	0[0,0]	0[0,0]	0[0,0]	1[2,15]	0
hsa-miR-122-5p	NT5E	0[0,0]	0[0,0]	0[0,0]	0[0,0]	1[1,9]	0
hsa-miR-122-5p	C1orf63	0[0,0]	0[0,0]	0[0,0]	0[0,0]	1[14,556]	0
hsa-miR-122-5p	LASP1	0[0,0]	0[0,0]	1[2,253]	0[0,0]	0[0,0]	0
hsa-miR-122-5p	GPNMB	0[0,0]	0[0,0]	1[2,38]	0[0,0]	0[0,0]	0
hsa-miR-122-5p	LGALS8	0[0,0]	0[0,0]	1[4,66]	0[0,0]	0[0,0]	0
hsa-miR-122-5p	TNFSF9	0[0,0]	0[0,0]	0[0,0]	0[0,0]	1[7,1043]	0
hsa-miR-122-5p	SSR2	0[0,0]	0[0,0]	0[0,0]	0[0,0]	1[3,7]	0
hsa-miR-122-5p	ANO6	0[0,0]	0[0,0]	1[2,360]	0[0,0]	0[0,0]	0
hsa-miR-122-5p	RNF26	0[0,0]	0[0,0]	1[1,9]	0[0,0]	0[0,0]	0
hsa-miR-122-5p	OXA1L	0[0,0]	0[0,0]	1[2,12]	0[0,0]	0[0,0]	0
hsa-miR-122-5p	EMR2	0[0,0]	0[0,0]	1[1,1]	0[0,0]	0[0,0]	0
hsa-miR-122-5p	ZNF142	0[0,0]	0[0,0]	0[0,0]	0[0,0]	1[2,9]	0
hsa-miR-122-5p	MAP7D2	0[0,0]	0[0,0]	1[3,16]	0[0,0]	0[0,0]	0
hsa-miR-122-5p	SLC16A6	0[0,0]	0[0,0]	1[1,80]	0[0,0]	0[0,0]	0
hsa-miR-122-5p	NELL2	0[0,0]	0[0,0]	0[0,0]	0[0,0]	1[1,25]	0
hsa-miR-122-5p	PDE7A	0[0,0]	2[12,268]	0[0,0]	0[0,0]	1[11,225]	0
hsa-miR-122-5p	TANC2	0[0,0]	0[0,0]	1[2,15]	0[0,0]	0[0,0]	0
hsa-miR-122-5p	HOXC13	0[0,0]	0[0,0]	0[0,0]	0[0,0]	1[1,204]	0
hsa-miR-122-5p	RPP30	0[0,0]	0[0,0]	0[0,0]	0[0,0]	1[2,12]	0
hsa-miR-122-5p	STX7	0[0,0]	0[0,0]	1[1,6]	0[0,0]	0[0,0]	0
hsa-miR-122-5p	ZDHHC8	0[0,0]	0[0,0]	1[2,64]	0[0,0]	0[0,0]	0
hsa-miR-122-5p	TXLNA	0[0,0]	0[0,0]	1[9,164]	0[0,0]	1[1,47]	0
hsa-miR-122-5p	DLG4	0[0,0]	1[1,13]	0[0,0]	1[1,13]	0[0,0]	0
hsa-miR-122-5p	B4GALT2	0[0,0]	1[1,12]	0[0,0]	0[0,0]	0[0,0]	0
hsa-miR-122-5p	AKAP2	0[0,0]	0[0,0]	1[5,102]	0[0,0]	0[0,0]	0
hsa-miR-122-5p	RIPK4	0[0,0]	0[0,0]	1[1,5]	0[0,0]	0[0,0]	0
hsa-miR-122-5p	ZNF282	0[0,0]	0[0,0]	1[1,1]	0[0,0]	0[0,0]	0
hsa-miR-122-5p	RBM7	0[0,0]	0[0,0]	1[6,168]	0[0,0]	0[0,0]	0
hsa-miR-122-5p	MAPKBP1	0[0,0]	0[0,0]	1[1,12]	0[0,0]	0[0,0]	0
hsa-miR-122-5p	SLAMF6	0[0,0]	0[0,0]	0[0,0]	0[0,0]	1[1,24]	0
hsa-miR-122-5p	NHLRC3	0[0,0]	0[0,0]	1[13,370]	0[0,0]	0[0,0]	0
hsa-miR-122-5p	PTPN1	0[0,0]	0[0,0]	1[2,20]	0[0,0]	0[0,0]	0
hsa-miR-122-5p	MLKL	0[0,0]	0[0,0]	1[2,33]	0[0,0]	0[0,0]	0
hsa-miR-122-5p	CREBZF	0[0,0]	0[0,0]	1[5,64]	0[0,0]	0[0,0]	0
hsa-miR-122-5p	TMEM30A	0[0,0]	0[0,0]	1[1,246]	0[0,0]	0[0,0]	0
hsa-miR-122-5p	KIF2A	0[0,0]	0[0,0]	1[2,47]	0[0,0]	0[0,0]	0
hsa-miR-122-5p	LRCH1	0[0,0]	0[0,0]	1[2,14]	0[0,0]	0[0,0]	0
hsa-miR-122-5p	MMAB	0[0,0]	0[0,0]	0[0,0]	0[0,0]	1[1,15]	0
hsa-miR-122-5p	SMUG1	0[0,0]	0[0,0]	0[0,0]	0[0,0]	1[5,24]	0
hsa-miR-122-5p	C20orf112	1[4,62]	4[10,622]	0[0,0]	0[0,0]	0[0,0]	0
hsa-miR-122-5p	ZNF584	0[0,0]	0[0,0]	1[2,29]	0[0,0]	0[0,0]	0
hsa-miR-122-5p	PWWP2A	0[0,0]	0[0,0]	1[1,6]	0[0,0]	0[0,0]	0
hsa-miR-122-5p	CHMP7	0[0,0]	0[0,0]	1[3,391]	0[0,0]	0[0,0]	0
hsa-miR-122-5p	PLSCR1	0[0,0]	0[0,0]	1[4,70]	0[0,0]	0[0,0]	0
hsa-miR-122-5p	MYH9	0[0,0]	0[0,0]	1[2,260]	0[0,0]	0[0,0]	0
hsa-miR-122-5p	NOSTRIN	0[0,0]	0[0,0]	0[0,0]	0[0,0]	1[1,6]	0
hsa-miR-122-5p	PAG1	0[0,0]	0[0,0]	2[13,4499]	0[0,0]	0[0,0]	0
hsa-miR-122-5p	TMED9	0[0,0]	0[0,0]	0[0,0]	0[0,0]	1[3,21]	0
hsa-miR-122-5p	GPR137B	0[0,0]	0[0,0]	1[13,521]	0[0,0]	0[0,0]	0
hsa-miR-122-5p	ZNF26	0[0,0]	0[0,0]	1[1,190]	0[0,0]	0[0,0]	0
hsa-miR-122-5p	ACTA1	0[0,0]	0[0,0]	0[0,0]	0[0,0]	1[1,6]	0
hsa-miR-122-5p	SLC35F2	0[0,0]	0[0,0]	1[4,23]	0[0,0]	0[0,0]	0
hsa-miR-122-5p	DGUOK	0[0,0]	0[0,0]	1[2,31]	0[0,0]	0[0,0]	0
hsa-miR-122-5p	RAB35	0[0,0]	0[0,0]	1[1,327]	0[0,0]	0[0,0]	0
hsa-miR-122-5p	YTHDC2	0[0,0]	0[0,0]	1[1,17]	0[0,0]	0[0,0]	0
hsa-miR-122-5p	LIMS3-LOC440895	0[0,0]	0[0,0]	0[0,0]	0[0,0]	1[3,28]	0
hsa-miR-122-5p	CSNK1G3	0[0,0]	0[0,0]	1[4,49]	0[0,0]	0[0,0]	0
hsa-miR-122-5p	DDX19B	0[0,0]	0[0,0]	1[3,39]	0[0,0]	0[0,0]	0
hsa-miR-122-5p	STRN4	0[0,0]	0[0,0]	0[0,0]	0[0,0]	1[4,11]	0
hsa-miR-122-5p	KAT2A	1[1,1]	0[0,0]	0[0,0]	0[0,0]	1[1,1]	0
hsa-miR-122-5p	CCDC14	0[0,0]	0[0,0]	1[3,72]	0[0,0]	0[0,0]	0
hsa-miR-122-5p	B4GALT5	0[0,0]	0[0,0]	1[3,117]	0[0,0]	0[0,0]	0
hsa-miR-122-5p	ILF3	0[0,0]	0[0,0]	2[8,127]	0[0,0]	0[0,0]	0
hsa-miR-122-5p	CCNG1	1[2,10]	1[2,10]	1[2,10]	0[0,0]	1[2,10]	0
hsa-miR-122-5p	SH3PXD2B	0[0,0]	0[0,0]	2[1,18]	0[0,0]	0[0,0]	0
hsa-miR-122-5p	CCDC68	0[0,0]	0[0,0]	1[2,379]	0[0,0]	0[0,0]	0
hsa-miR-122-5p	SOX11	0[0,0]	0[0,0]	0[0,0]	0[0,0]	1[2,0]	0
hsa-miR-122-5p	VOPP1	0[0,0]	0[0,0]	1[1,1]	0[0,0]	1[1,1]	0
hsa-miR-122-5p	NRXN3	0[0,0]	0[0,0]	1[1,20]	0[0,0]	1[2,25]	0
hsa-miR-122-5p	PREB	0[0,0]	0[0,0]	1[1,5]	0[0,0]	0[0,0]	0
hsa-miR-122-5p	MKNK2	0[0,0]	0[0,0]	1[32,8477]	0[0,0]	0[0,0]	0
hsa-miR-122-5p	TSC22D1	0[0,0]	0[0,0]	0[0,0]	0[0,0]	1[1,13]	0
hsa-miR-122-5p	VIM	0[0,0]	0[0,0]	0[0,0]	0[0,0]	1[6,2345]	0
hsa-miR-122-5p	DCTPP1	0[0,0]	0[0,0]	1[13,324]	0[0,0]	0[0,0]	0
hsa-miR-122-5p	BTBD10	0[0,0]	0[0,0]	1[9,125]	0[0,0]	0[0,0]	0
hsa-miR-122-5p	TAZ	0[0,0]	0[0,0]	0[0,0]	0[0,0]	1[2,30]	0
hsa-miR-122-5p	CCL2	0[0,0]	0[0,0]	0[0,0]	0[0,0]	1[1,90]	0
hsa-miR-122-5p	WASF1	0[0,0]	0[0,0]	0[0,0]	0[0,0]	1[4,151]	0
hsa-miR-122-5p	NUF2	0[0,0]	0[0,0]	0[0,0]	0[0,0]	1[5,60]	0
hsa-miR-122-5p	NR2E1	0[0,0]	0[0,0]	1[2,18]	0[0,0]	0[0,0]	0
hsa-miR-122-5p	C19orf54	0[0,0]	0[0,0]	0[0,0]	0[0,0]	1[2,5]	0
hsa-miR-122-5p	NT5C3	1[1,5]	0[0,0]	0[0,0]	0[0,0]	1[1,5]	0
hsa-miR-122-5p	SLC25A23	0[0,0]	0[0,0]	1[2,14]	0[0,0]	0[0,0]	0
hsa-miR-122-5p	C17orf63	0[0,0]	0[0,0]	0[0,0]	1[4,91]	1[4,120]	0
hsa-miR-122-5p	MMD	0[0,0]	0[0,0]	1[4,64]	0[0,0]	1[1,7]	0
hsa-miR-122-5p	CRTC3	0[0,0]	0[0,0]	1[2,298]	0[0,0]	0[0,0]	0
hsa-miR-122-5p	TOR3A	0[0,0]	0[0,0]	0[0,0]	0[0,0]	1[4,52]	0
hsa-miR-122-5p	E2F3	0[0,0]	0[0,0]	1[2,61]	0[0,0]	0[0,0]	0
hsa-miR-122-5p	TSC22D3	0[0,0]	1[1,235]	0[0,0]	0[0,0]	0[0,0]	0
hsa-miR-122-5p	DCAF8	0[0,0]	0[0,0]	1[4,133]	0[0,0]	0[0,0]	0
hsa-miR-122-5p	MXD4	0[0,0]	0[0,0]	1[3,18]	0[0,0]	0[0,0]	0
hsa-miR-122-5p	GNPDA1	0[0,0]	0[0,0]	0[0,0]	0[0,0]	2[1,215]	0
hsa-miR-122-5p	TBCA	0[0,0]	0[0,0]	0[0,0]	0[0,0]	1[2,26]	0
hsa-miR-122-5p	CCRN4L	1[1,60]	1[1,60]	0[0,0]	0[0,0]	0[0,0]	0
hsa-miR-122-5p	EFR3A	0[0,0]	0[0,0]	2[4,825]	0[0,0]	0[0,0]	0
hsa-miR-122-5p	GDA	0[0,0]	0[0,0]	1[2,45]	0[0,0]	0[0,0]	0
hsa-miR-122-5p	ANTXR1	0[0,0]	0[0,0]	0[0,0]	0[0,0]	1[1,47]	0
hsa-miR-122-5p	ALG11	0[0,0]	0[0,0]	0[0,0]	0[0,0]	1[2,3]	0
hsa-miR-122-5p	TYW1B	0[0,0]	0[0,0]	1[1,8]	0[0,0]	0[0,0]	0
hsa-miR-122-5p	CBL	1[4,35]	0[0,0]	0[0,0]	0[0,0]	0[0,0]	0
hsa-miR-122-5p	MAP1LC3B	0[0,0]	0[0,0]	0[0,0]	0[0,0]	1[1,3]	0
hsa-miR-122-5p	TRIO	0[0,0]	0[0,0]	1[1,2267]	0[0,0]	0[0,0]	0
hsa-miR-122-5p	MET	0[0,0]	0[0,0]	1[3,1377]	0[0,0]	0[0,0]	0
hsa-miR-122-5p	MARK2	0[0,0]	0[0,0]	0[0,0]	0[0,0]	1[1,20]	0
hsa-miR-122-5p	PKD2L2	0[0,0]	0[0,0]	1[3,25]	0[0,0]	0[0,0]	0
hsa-miR-122-5p	AKAP13	0[0,0]	0[0,0]	0[0,0]	0[0,0]	1[8,150]	0
hsa-miR-122-5p	DUSP4	1[3,82]	0[0,0]	1[4,111]	0[0,0]	1[4,111]	0
hsa-miR-122-5p	SAE1	0[0,0]	0[0,0]	0[0,0]	0[0,0]	1[1,6]	0
hsa-miR-122-5p	SNAP29	0[0,0]	0[0,0]	1[1,3]	0[0,0]	0[0,0]	0
hsa-miR-122-5p	SH3BGRL	0[0,0]	0[0,0]	1[8,154]	0[0,0]	0[0,0]	0
hsa-miR-122-5p	BTN3A1	0[0,0]	0[0,0]	1[11,348]	0[0,0]	0[0,0]	0
hsa-miR-122-5p	TMX3	0[0,0]	0[0,0]	0[0,0]	0[0,0]	2[12,334]	0
hsa-miR-122-5p	SLITRK4	0[0,0]	0[0,0]	0[0,0]	0[0,0]	1[2,44]	0
hsa-miR-122-5p	CECR6	0[0,0]	0[0,0]	0[0,0]	0[0,0]	1[1,6]	0
hsa-miR-122-5p	FKBP10	0[0,0]	0[0,0]	0[0,0]	0[0,0]	1[2,0]	0
hsa-miR-122-5p	HMGN1	0[0,0]	0[0,0]	1[1,26]	0[0,0]	0[0,0]	0
hsa-miR-122-5p	SCD	0[0,0]	0[0,0]	1[4,705]	0[0,0]	0[0,0]	0
hsa-miR-122-5p	ARHGEF7	0[0,0]	0[0,0]	1[3,14]	0[0,0]	0[0,0]	0
hsa-miR-122-5p	OAS2	0[0,0]	0[0,0]	1[1,8]	0[0,0]	0[0,0]	0
hsa-miR-122-5p	SPDYA	0[0,0]	0[0,0]	1[2,213]	0[0,0]	0[0,0]	0
hsa-miR-122-5p	IGBP1	0[0,0]	0[0,0]	1[1,22]	0[0,0]	0[0,0]	0
hsa-miR-122-5p	CALU	0[0,0]	0[0,0]	0[0,0]	0[0,0]	1[4,39]	0
hsa-miR-122-5p	HELB	0[0,0]	0[0,0]	0[0,0]	0[0,0]	1[1,5]	0
hsa-miR-122-5p	IGF1R	1[6,3278]	3[6,6485]	1[1,3181]	0[0,0]	0[0,0]	0
hsa-miR-122-5p	NCEH1	0[0,0]	0[0,0]	0[0,0]	0[0,0]	1[1,88]	0
hsa-miR-122-5p	URGCP	0[0,0]	0[0,0]	1[4,46]	0[0,0]	0[0,0]	0
hsa-miR-122-5p	TUBA1C	0[0,0]	0[0,0]	0[0,0]	0[0,0]	1[13,762]	0
hsa-miR-122-5p	SMYD2	0[0,0]	0[0,0]	1[1,806]	0[0,0]	0[0,0]	0
hsa-miR-122-5p	RASSF5	1[1,16]	0[0,0]	1[3,29]	0[0,0]	1[3,29]	0
hsa-miR-122-5p	SAMD10	0[0,0]	0[0,0]	1[8,63]	0[0,0]	0[0,0]	0
hsa-miR-122-5p	TMCO4	0[0,0]	0[0,0]	0[0,0]	0[0,0]	1[1,28]	0
hsa-miR-122-5p	ABCB7	0[0,0]	0[0,0]	1[1,32]	0[0,0]	0[0,0]	0
hsa-miR-122-5p	PHF11	0[0,0]	0[0,0]	1[1,9]	0[0,0]	0[0,0]	0
hsa-miR-122-5p	PTPN2	0[0,0]	0[0,0]	1[2,18]	0[0,0]	0[0,0]	0
hsa-miR-122-5p	NPEPL1	0[0,0]	0[0,0]	1[1,12]	0[0,0]	0[0,0]	0
hsa-miR-122-5p	GRAMD3	0[0,0]	1[1,402]	0[0,0]	0[0,0]	0[0,0]	0
hsa-miR-122-5p	NAB2	0[0,0]	0[0,0]	0[0,0]	0[0,0]	1[1,6]	0
hsa-miR-122-5p	CYTH1	0[0,0]	0[0,0]	1[1,33]	0[0,0]	0[0,0]	0
hsa-miR-122-5p	FAM118A	0[0,0]	0[0,0]	0[0,0]	0[0,0]	1[1,10]	0
hsa-miR-122-5p	SNRPG	0[0,0]	0[0,0]	1[1,12]	0[0,0]	0[0,0]	0
hsa-miR-122-5p	FAM83H	0[0,0]	0[0,0]	1[1,2]	0[0,0]	0[0,0]	0
hsa-miR-122-5p	VMA21	0[0,0]	0[0,0]	1[5,312]	0[0,0]	1[25,2748]	0
hsa-miR-122-5p	RNF44	0[0,0]	0[0,0]	0[0,0]	0[0,0]	1[9,95]	0
hsa-miR-122-5p	KIAA0247	0[0,0]	3[5,745]	1[1,1]	0[0,0]	0[0,0]	0
hsa-miR-122-5p	ERAP1	0[0,0]	0[0,0]	1[9,211]	0[0,0]	0[0,0]	0
hsa-miR-122-5p	SGK1	0[0,0]	1[2,3024]	0[0,0]	0[0,0]	0[0,0]	0
hsa-miR-122-5p	MPV17	0[0,0]	0[0,0]	0[0,0]	0[0,0]	1[3,28]	0
hsa-miR-122-5p	GIT1	1[1,4]	1[1,4]	0[0,0]	0[0,0]	0[0,0]	0
hsa-miR-122-5p	SMAP2	0[0,0]	0[0,0]	0[0,0]	0[0,0]	1[1,6]	0
hsa-miR-122-5p	SLC25A6	0[0,0]	0[0,0]	0[0,0]	0[0,0]	1[1,1]	0
hsa-miR-122-5p	POU2F1	0[0,0]	0[0,0]	0[0,0]	0[0,0]	1[1,8]	0
hsa-miR-122-5p	SUPT6H	0[0,0]	0[0,0]	2[3,24]	0[0,0]	0[0,0]	0
hsa-miR-122-5p	SLC25A6	0[0,0]	0[0,0]	0[0,0]	0[0,0]	1[1,1]	0
hsa-miR-122-5p	CCL4	0[0,0]	0[0,0]	0[0,0]	0[0,0]	1[3,32]	0
hsa-miR-122-5p	UBA6	0[0,0]	0[0,0]	1[1,11]	0[0,0]	0[0,0]	0
hsa-miR-122-5p	ADPRH	0[0,0]	0[0,0]	1[1,5]	0[0,0]	0[0,0]	0
hsa-miR-122-5p	MORF4L2	0[0,0]	0[0,0]	0[0,0]	0[0,0]	1[14,809]	0
hsa-miR-122-5p	DOCK4	0[0,0]	0[0,0]	1[1,2]	0[0,0]	1[2,60]	0
hsa-miR-122-5p	TBC1D10B	1[1,2]	0[0,0]	0[0,0]	0[0,0]	1[1,2]	0
hsa-miR-122-5p	SNRPD1	0[0,0]	0[0,0]	0[0,0]	0[0,0]	1[1,12]	0
hsa-miR-122-5p	NUB1	0[0,0]	0[0,0]	1[1,176]	0[0,0]	0[0,0]	0
hsa-miR-122-5p	SEC61A1	0[0,0]	0[0,0]	1[11,688]	0[0,0]	0[0,0]	0
hsa-miR-122-5p	SNORA4	0[0,0]	0[0,0]	0[0,0]	0[0,0]	1[10,2317]	0
hsa-miR-122-5p	GCLC	0[0,0]	0[0,0]	1[1,1]	0[0,0]	0[0,0]	0
hsa-miR-122-5p	SUN1	0[0,0]	0[0,0]	2[3,35]	0[0,0]	0[0,0]	0
hsa-miR-122-5p	PDRG1	0[0,0]	0[0,0]	1[1,11]	0[0,0]	0[0,0]	0
hsa-miR-122-5p	DBNDD1	0[0,0]	0[0,0]	1[2,1]	0[0,0]	0[0,0]	0
hsa-miR-122-5p	SETD7	0[0,0]	0[0,0]	1[2,47]	0[0,0]	0[0,0]	0
hsa-miR-122-5p	RASA1	0[0,0]	0[0,0]	1[4,96]	0[0,0]	0[0,0]	0
hsa-miR-122-5p	PDE11A	0[0,0]	0[0,0]	1[1,6]	0[0,0]	0[0,0]	0
hsa-miR-122-5p	TNFRSF10D	0[0,0]	0[0,0]	1[2,29]	0[0,0]	0[0,0]	0
hsa-miR-122-5p	PGM2L1	0[0,0]	0[0,0]	1[6,792]	0[0,0]	1[3,29]	0
hsa-miR-122-5p	SLC2A6	0[0,0]	0[0,0]	1[1,39]	0[0,0]	0[0,0]	0
hsa-miR-122-5p	YARS	0[0,0]	0[0,0]	0[0,0]	0[0,0]	1[3,9]	0
hsa-miR-122-5p	ANKRD13B	0[0,0]	0[0,0]	0[0,0]	0[0,0]	1[1,1]	0
hsa-miR-122-5p	HECTD3	1[1,36]	0[0,0]	0[0,0]	0[0,0]	1[1,36]	0
hsa-miR-122-5p	ATN1	0[0,0]	0[0,0]	0[0,0]	0[0,0]	1[2,17]	0
hsa-miR-122-5p	SAP30BP	0[0,0]	0[0,0]	2[3,82]	0[0,0]	0[0,0]	0
hsa-miR-122-5p	RAP2A	0[0,0]	0[0,0]	1[1,12]	0[0,0]	0[0,0]	0
hsa-miR-122-5p	STAMBPL1	0[0,0]	0[0,0]	1[1,25]	0[0,0]	0[0,0]	0
hsa-miR-122-5p	TAPBP	0[0,0]	0[0,0]	1[4,46]	0[0,0]	0[0,0]	0
hsa-miR-122-5p	NASP	0[0,0]	0[0,0]	0[0,0]	0[0,0]	1[2,2011]	0
hsa-miR-122-5p	RPL23A	0[0,0]	0[0,0]	1[1,1]	0[0,0]	0[0,0]	0
hsa-miR-122-5p	KCNN3	0[0,0]	3[6,150]	0[0,0]	0[0,0]	0[0,0]	0
hsa-miR-122-5p	MEF2D	0[0,0]	1[1,7]	1[5,66]	0[0,0]	0[0,0]	0
hsa-miR-122-5p	ZNF746	0[0,0]	0[0,0]	0[0,0]	0[0,0]	1[7,250]	0
hsa-miR-122-5p	SCAMP3	0[0,0]	0[0,0]	0[0,0]	0[0,0]	1[1,1]	0
hsa-miR-122-5p	IFNGR1	0[0,0]	0[0,0]	1[7,120]	0[0,0]	0[0,0]	0
hsa-miR-122-5p	PCDHA9	0[0,0]	0[0,0]	0[0,0]	0[0,0]	1[1,25]	0
hsa-miR-122-5p	STX6	0[0,0]	0[0,0]	1[2,58]	0[0,0]	1[4,53]	0
hsa-miR-122-5p	PVR	0[0,0]	0[0,0]	0[0,0]	0[0,0]	1[1,60]	0
hsa-miR-122-5p	C15orf17	0[0,0]	0[0,0]	1[2,11]	0[0,0]	0[0,0]	0
hsa-miR-122-5p	CORO1C	0[0,0]	0[0,0]	2[4,91]	0[0,0]	0[0,0]	0
hsa-miR-122-5p	PLXNA3	0[0,0]	0[0,0]	0[0,0]	0[0,0]	1[1,289]	0
hsa-miR-122-5p	AP1AR	0[0,0]	0[0,0]	0[0,0]	0[0,0]	1[2,19]	0
hsa-miR-122-5p	YIPF5	0[0,0]	0[0,0]	0[0,0]	0[0,0]	1[3,19]	0
hsa-miR-122-5p	MAPK9	0[0,0]	0[0,0]	0[0,0]	0[0,0]	1[1,3]	0
hsa-miR-122-5p	TIGD6	0[0,0]	0[0,0]	1[1,5]	0[0,0]	0[0,0]	0
hsa-miR-122-5p	WSB2	0[0,0]	0[0,0]	1[1,84]	0[0,0]	0[0,0]	0
hsa-miR-122-5p	KDSR	0[0,0]	0[0,0]	1[2,70]	0[0,0]	0[0,0]	0
hsa-miR-122-5p	RUNX2	0[0,0]	0[0,0]	0[0,0]	0[0,0]	1[1,9]	0
hsa-miR-122-5p	CDKN1B	0[0,0]	0[0,0]	0[0,0]	0[0,0]	1[6,139]	0
hsa-miR-122-5p	TMEM41B	0[0,0]	0[0,0]	1[2,54]	0[0,0]	0[0,0]	0
hsa-miR-122-5p	EXOSC2	0[0,0]	0[0,0]	0[0,0]	0[0,0]	1[2,49]	0
hsa-miR-122-5p	MTMR2	0[0,0]	0[0,0]	1[5,51]	0[0,0]	0[0,0]	0
hsa-miR-122-5p	ZNF587	0[0,0]	0[0,0]	1[1,6]	0[0,0]	0[0,0]	0
hsa-miR-122-5p	PARK7	0[0,0]	0[0,0]	1[3,15]	0[0,0]	0[0,0]	0
hsa-miR-122-5p	ABCA2	0[0,0]	0[0,0]	1[1,204]	0[0,0]	0[0,0]	0
hsa-miR-122-5p	CDKN2BAS	0[0,0]	0[0,0]	0[0,0]	0[0,0]	1[1,16]	0
hsa-miR-122-5p	PPARD	0[0,0]	0[0,0]	1[16,149]	0[0,0]	0[0,0]	0
hsa-miR-122-5p	KDM2A	0[0,0]	2[4,200]	1[16,1405]	0[0,0]	1[2,0]	0
hsa-miR-122-5p	MAP2K7	0[0,0]	0[0,0]	1[2,44]	0[0,0]	0[0,0]	0
hsa-miR-122-5p	ADAMTS4	0[0,0]	0[0,0]	0[0,0]	0[0,0]	1[1,8]	0
hsa-miR-122-5p	CENPP	0[0,0]	0[0,0]	0[0,0]	0[0,0]	1[1,9]	0
hsa-miR-122-5p	C12orf29	0[0,0]	0[0,0]	1[1,7]	0[0,0]	0[0,0]	0
hsa-miR-122-5p	MEX3B	0[0,0]	0[0,0]	1[2,136]	0[0,0]	0[0,0]	0
hsa-miR-122-5p	SLC7A11	0[0,0]	0[0,0]	1[2,46]	0[0,0]	0[0,0]	0
hsa-miR-122-5p	GALNT1	1[4,561]	0[0,0]	1[4,839]	0[0,0]	1[4,561]	0
hsa-miR-122-5p	OTUD3	0[0,0]	0[0,0]	1[1,11]	0[0,0]	0[0,0]	0
hsa-miR-122-5p	SLC2A3	0[0,0]	1[5,101]	0[0,0]	0[0,0]	0[0,0]	0
hsa-miR-122-5p	KLHL20	0[0,0]	0[0,0]	1[4,944]	0[0,0]	1[3,39]	0
hsa-miR-122-5p	OAS3	0[0,0]	0[0,0]	1[1,19]	0[0,0]	0[0,0]	0
hsa-miR-122-5p	XYLT2	0[0,0]	0[0,0]	1[2,0]	0[0,0]	0[0,0]	0
hsa-miR-122-5p	SUV39H1	0[0,0]	0[0,0]	0[0,0]	0[0,0]	1[2,12]	0
hsa-miR-122-5p	USP15	0[0,0]	0[0,0]	1[2,10]	0[0,0]	0[0,0]	0
hsa-miR-122-5p	FAM122B	0[0,0]	0[0,0]	1[3,28]	0[0,0]	0[0,0]	0
hsa-miR-122-5p	FOXN2	0[0,0]	0[0,0]	0[0,0]	0[0,0]	1[2,8]	0
hsa-miR-122-5p	AP1S2	0[0,0]	0[0,0]	1[5,60]	0[0,0]	0[0,0]	0
hsa-miR-122-5p	TMEM123	0[0,0]	0[0,0]	1[3,21]	0[0,0]	0[0,0]	0
hsa-miR-122-5p	FAM69A	0[0,0]	0[0,0]	0[0,0]	0[0,0]	1[2,14]	0
hsa-miR-122-5p	MARCH9	0[0,0]	0[0,0]	1[2,22]	0[0,0]	0[0,0]	0
hsa-miR-122-5p	UBE2D2	0[0,0]	0[0,0]	1[3,36]	0[0,0]	0[0,0]	0
hsa-miR-122-5p	IL2RB	0[0,0]	0[0,0]	1[2,2]	0[0,0]	0[0,0]	0
hsa-miR-122-5p	TMEM175	0[0,0]	0[0,0]	1[1,8]	0[0,0]	0[0,0]	0
hsa-miR-122-5p	PHTF2	0[0,0]	0[0,0]	0[0,0]	0[0,0]	1[3,885]	0
hsa-miR-122-5p	THOC1	0[0,0]	0[0,0]	0[0,0]	0[0,0]	2[1,8]	0
hsa-miR-122-5p	DUSP2	1[4,1091]	0[0,0]	0[0,0]	1[4,1091]	1[4,1091]	0
hsa-miR-122-5p	RCE1	0[0,0]	0[0,0]	0[0,0]	0[0,0]	1[3,2]	0
hsa-miR-122-5p	PSMG2	0[0,0]	0[0,0]	1[2,31]	0[0,0]	0[0,0]	0
hsa-miR-122-5p	SOD2	0[0,0]	0[0,0]	1[6,748]	0[0,0]	0[0,0]	0
hsa-miR-122-5p	LOC100129827	0[0,0]	0[0,0]	0[0,0]	0[0,0]	1[1,5]	-1
hsa-miR-122-5p	DYT3	0[0,0]	0[0,0]	0[0,0]	0[0,0]	1[2,26]	-1
hsa-miR-122-5p	LOC389641	0[0,0]	0[0,0]	0[0,0]	0[0,0]	1[1,7]	-1
hsa-miR-122-5p	LOC729852	0[0,0]	0[0,0]	0[0,0]	0[0,0]	1[5,236]	-1
hsa-miR-122-5p	RNF103-VPS24	1[2,21]	0[0,0]	0[0,0]	0[0,0]	0[0,0]	-1
hsa-miR-122-5p	MTPN	0[0,0]	0[0,0]	1[8,601]	0[0,0]	0[0,0]	-1
hsa-miR-122-5p	MGC20255	0[0,0]	0[0,0]	0[0,0]	1[3,40]	0[0,0]	-1
hsa-miR-122-5p	HNRPU	0[0,0]	0[0,0]	0[0,0]	1[2,10]	0[0,0]	-1
hsa-miR-122-5p	PTBP3	0[0,0]	3[9,189]	0[0,0]	0[0,0]	0[0,0]	-1
hsa-miR-122-5p	LOC152485	0[0,0]	0[0,0]	0[0,0]	1[1,10]	0[0,0]	-1
hsa-miR-122-5p	ORC2	0[0,0]	2[5,326]	0[0,0]	0[0,0]	0[0,0]	-1
hsa-miR-122-5p	TMSB4X	0[0,0]	0[0,0]	0[0,0]	0[0,0]	1[5,337]	-1
hsa-miR-122-5p	CTDNEP1	0[0,0]	2[4,74]	0[0,0]	0[0,0]	0[0,0]	-1
hsa-miR-122-5p	TMEPAI	0[0,0]	0[0,0]	0[0,0]	1[2,168]	0[0,0]	-1
hsa-miR-122-5p	CUTL1	0[0,0]	0[0,0]	0[0,0]	1[10,117]	0[0,0]	-1

## Sheet: miR-146a-5p
name	geneName	targetScanSites	picTarSites	RNA22Sites	PITASites	miRandaSites	CancerNum
hsa-miR-146a-5p	CAMSAP1L1	0[0,0]	0[0,0]	1[1,16]	0[0,0]	1[1,40]	11
hsa-miR-146a-5p	DCAF5	0[0,0]	0[0,0]	0[0,0]	0[0,0]	1[2,10]	10
hsa-miR-146a-5p	IRS1	0[0,0]	0[0,0]	1[1,20]	0[0,0]	0[0,0]	10
hsa-miR-146a-5p	ZFR	0[0,0]	0[0,0]	0[0,0]	0[0,0]	2[8,380]	10
hsa-miR-146a-5p	SLC39A9	0[0,0]	0[0,0]	0[0,0]	0[0,0]	1[2,98]	10
hsa-miR-146a-5p	FAM168B	0[0,0]	0[0,0]	0[0,0]	0[0,0]	1[2,13]	10
hsa-miR-146a-5p	CBX1	0[0,0]	0[0,0]	1[2,58]	0[0,0]	0[0,0]	10
hsa-miR-146a-5p	PPM1L	0[0,0]	0[0,0]	0[0,0]	0[0,0]	1[1,5]	9
hsa-miR-146a-5p	MTMR9	0[0,0]	0[0,0]	1[1,2]	0[0,0]	0[0,0]	9
hsa-miR-146a-5p	PUM2	0[0,0]	0[0,0]	1[1,232]	0[0,0]	0[0,0]	9
hsa-miR-146a-5p	PEX19	0[0,0]	0[0,0]	0[0,0]	0[0,0]	1[1,11]	9
hsa-miR-146a-5p	RABGAP1	1[2,44]	0[0,0]	0[0,0]	0[0,0]	2[3,49]	9
hsa-miR-146a-5p	BCL2L2	0[0,0]	0[0,0]	1[3,3]	0[0,0]	0[0,0]	9
hsa-miR-146a-5p	TMEM136	1[9,268]	0[0,0]	0[0,0]	0[0,0]	1[9,268]	9
hsa-miR-146a-5p	RNF11	0[0,0]	0[0,0]	0[0,0]	0[0,0]	1[2,20]	9
hsa-miR-146a-5p	BAZ2B	0[0,0]	0[0,0]	0[0,0]	0[0,0]	1[4,45]	9
hsa-miR-146a-5p	PUM1	0[0,0]	0[0,0]	0[0,0]	0[0,0]	1[4,71]	9
hsa-miR-146a-5p	ATP6V1H	0[0,0]	0[0,0]	0[0,0]	0[0,0]	1[3,47]	9
hsa-miR-146a-5p	BCOR	0[0,0]	0[0,0]	1[9,635]	0[0,0]	0[0,0]	9
hsa-miR-146a-5p	FAM110B	0[0,0]	0[0,0]	0[0,0]	0[0,0]	1[1,9]	9
hsa-miR-146a-5p	RHOT1	0[0,0]	0[0,0]	0[0,0]	0[0,0]	1[2,67]	9
hsa-miR-146a-5p	SUCLA2	0[0,0]	0[0,0]	0[0,0]	0[0,0]	1[1,22]	9
hsa-miR-146a-5p	SIN3A	1[1,43]	0[0,0]	0[0,0]	0[0,0]	0[0,0]	9
hsa-miR-146a-5p	PDE7B	0[0,0]	0[0,0]	0[0,0]	0[0,0]	1[1,28]	9
hsa-miR-146a-5p	ITFG1	0[0,0]	0[0,0]	0[0,0]	0[0,0]	1[2,7]	8
hsa-miR-146a-5p	ZNRF3	1[5,26]	0[0,0]	1[6,50]	0[0,0]	1[6,50]	8
hsa-miR-146a-5p	UBE2Q2	0[0,0]	0[0,0]	1[1,2]	0[0,0]	1[3,99]	8
hsa-miR-146a-5p	PPT2	0[0,0]	0[0,0]	0[0,0]	0[0,0]	1[2,41]	8
hsa-miR-146a-5p	ZNF275	0[0,0]	0[0,0]	0[0,0]	0[0,0]	1[7,263]	8
hsa-miR-146a-5p	COL4A5	0[0,0]	0[0,0]	0[0,0]	0[0,0]	2[3,511]	8
hsa-miR-146a-5p	FBXO30	0[0,0]	0[0,0]	0[0,0]	0[0,0]	1[3,31]	8
hsa-miR-146a-5p	NPNT	0[0,0]	0[0,0]	0[0,0]	0[0,0]	1[1,105]	8
hsa-miR-146a-5p	ZNF136	0[0,0]	0[0,0]	0[0,0]	0[0,0]	1[1,7]	8
hsa-miR-146a-5p	SBF2	0[0,0]	0[0,0]	1[1,12]	0[0,0]	0[0,0]	8
hsa-miR-146a-5p	KIAA1467	0[0,0]	0[0,0]	0[0,0]	0[0,0]	1[4,34]	8
hsa-miR-146a-5p	KDM3A	0[0,0]	0[0,0]	1[2,38]	0[0,0]	0[0,0]	8
hsa-miR-146a-5p	PDK4	0[0,0]	0[0,0]	0[0,0]	0[0,0]	1[3,482]	8
hsa-miR-146a-5p	BCORL1	1[4,82]	0[0,0]	0[0,0]	1[4,82]	1[4,82]	8
hsa-miR-146a-5p	C20orf3	0[0,0]	0[0,0]	1[4,70]	0[0,0]	0[0,0]	8
hsa-miR-146a-5p	MTA3	0[0,0]	0[0,0]	0[0,0]	0[0,0]	1[1,33]	8
hsa-miR-146a-5p	TCFL5	0[0,0]	0[0,0]	0[0,0]	0[0,0]	1[2,37]	8
hsa-miR-146a-5p	RHOB	0[0,0]	0[0,0]	0[0,0]	0[0,0]	1[9,5667]	8
hsa-miR-146a-5p	MED13L	0[0,0]	0[0,0]	0[0,0]	0[0,0]	1[3,57]	8
hsa-miR-146a-5p	FERMT2	0[0,0]	0[0,0]	0[0,0]	0[0,0]	1[2,62]	8
hsa-miR-146a-5p	TBC1D20	0[0,0]	0[0,0]	0[0,0]	0[0,0]	1[1,7]	8
hsa-miR-146a-5p	UST	0[0,0]	0[0,0]	0[0,0]	0[0,0]	1[3,20]	8
hsa-miR-146a-5p	GPRASP2	0[0,0]	0[0,0]	0[0,0]	0[0,0]	1[1,6]	8
hsa-miR-146a-5p	BBS10	0[0,0]	0[0,0]	0[0,0]	0[0,0]	1[2,37]	8
hsa-miR-146a-5p	PRDM2	0[0,0]	0[0,0]	0[0,0]	0[0,0]	1[7,1014]	8
hsa-miR-146a-5p	ARID2	0[0,0]	0[0,0]	0[0,0]	0[0,0]	1[1,147]	8
hsa-miR-146a-5p	CCDC126	0[0,0]	0[0,0]	0[0,0]	0[0,0]	1[2,145]	8
hsa-miR-146a-5p	HCFC2	0[0,0]	0[0,0]	0[0,0]	0[0,0]	1[2,16]	8
hsa-miR-146a-5p	MOSC1	0[0,0]	0[0,0]	0[0,0]	0[0,0]	1[1,25]	8
hsa-miR-146a-5p	TBKBP1	0[0,0]	0[0,0]	1[2,0]	0[0,0]	0[0,0]	8
hsa-miR-146a-5p	CPE	0[0,0]	0[0,0]	0[0,0]	0[0,0]	1[1,15]	8
hsa-miR-146a-5p	ARHGEF12	0[0,0]	0[0,0]	0[0,0]	0[0,0]	1[1,29]	8
hsa-miR-146a-5p	ZC3H14	0[0,0]	0[0,0]	1[1,2]	0[0,0]	1[1,3]	8
hsa-miR-146a-5p	YAP1	0[0,0]	0[0,0]	1[3,290]	0[0,0]	1[1,50]	8
hsa-miR-146a-5p	ZNF434	0[0,0]	0[0,0]	0[0,0]	0[0,0]	1[1,8]	8
hsa-miR-146a-5p	ZNF10	0[0,0]	0[0,0]	0[0,0]	0[0,0]	1[2,14]	8
hsa-miR-146a-5p	YWHAE	0[0,0]	0[0,0]	1[3,23]	0[0,0]	1[6,47]	8
hsa-miR-146a-5p	ZC3H6	1[1,8]	0[0,0]	0[0,0]	1[1,8]	0[0,0]	8
hsa-miR-146a-5p	MAP2K4	0[0,0]	0[0,0]	1[2,22]	0[0,0]	0[0,0]	8
hsa-miR-146a-5p	RSF1	0[0,0]	0[0,0]	0[0,0]	0[0,0]	1[1,15]	8
hsa-miR-146a-5p	LAMC1	0[0,0]	0[0,0]	0[0,0]	0[0,0]	1[3,317]	8
hsa-miR-146a-5p	ZNF254	0[0,0]	0[0,0]	0[0,0]	0[0,0]	1[2,111]	8
hsa-miR-146a-5p	ABCA11P	0[0,0]	0[0,0]	1[2,96]	0[0,0]	0[0,0]	8
hsa-miR-146a-5p	GFPT1	0[0,0]	0[0,0]	0[0,0]	0[0,0]	1[1,68]	8
hsa-miR-146a-5p	MEAF6	0[0,0]	0[0,0]	0[0,0]	0[0,0]	1[1,2]	7
hsa-miR-146a-5p	MAGI3	0[0,0]	0[0,0]	1[1,10]	0[0,0]	0[0,0]	7
hsa-miR-146a-5p	FBXL17	0[0,0]	0[0,0]	0[0,0]	0[0,0]	1[1,209]	7
hsa-miR-146a-5p	NPTN	0[0,0]	1[6,1459]	0[0,0]	0[0,0]	0[0,0]	7
hsa-miR-146a-5p	HIC2	1[2,18]	0[0,0]	0[0,0]	0[0,0]	0[0,0]	7
hsa-miR-146a-5p	FBXL2	0[0,0]	0[0,0]	1[3,19]	0[0,0]	0[0,0]	7
hsa-miR-146a-5p	LCLAT1	0[0,0]	0[0,0]	1[3,244]	0[0,0]	0[0,0]	7
hsa-miR-146a-5p	ZNF529	0[0,0]	0[0,0]	0[0,0]	0[0,0]	1[6,138]	7
hsa-miR-146a-5p	ZHX1	0[0,0]	0[0,0]	0[0,0]	0[0,0]	1[2,17]	7
hsa-miR-146a-5p	HOXB8	0[0,0]	0[0,0]	0[0,0]	1[18,731]	1[18,733]	7
hsa-miR-146a-5p	GNAI1	0[0,0]	0[0,0]	1[1,318]	0[0,0]	0[0,0]	7
hsa-miR-146a-5p	C11orf30	0[0,0]	0[0,0]	0[0,0]	0[0,0]	1[2,210]	7
hsa-miR-146a-5p	ARID3A	0[0,0]	0[0,0]	0[0,0]	0[0,0]	1[5,113]	7
hsa-miR-146a-5p	CRY1	0[0,0]	0[0,0]	0[0,0]	0[0,0]	1[2,15]	7
hsa-miR-146a-5p	PIP4K2B	0[0,0]	1[1,1]	0[0,0]	0[0,0]	0[0,0]	7
hsa-miR-146a-5p	TSPYL1	0[0,0]	0[0,0]	0[0,0]	0[0,0]	1[14,2112]	7
hsa-miR-146a-5p	DIS3L	0[0,0]	0[0,0]	0[0,0]	0[0,0]	1[6,173]	7
hsa-miR-146a-5p	GJC1	0[0,0]	0[0,0]	1[2,34]	0[0,0]	0[0,0]	7
hsa-miR-146a-5p	SMAD4	1[1,129]	0[0,0]	0[0,0]	1[1,129]	1[1,129]	7
hsa-miR-146a-5p	TTC21B	0[0,0]	0[0,0]	0[0,0]	0[0,0]	1[1,2]	7
hsa-miR-146a-5p	SLC35F5	0[0,0]	0[0,0]	0[0,0]	0[0,0]	1[1,22]	7
hsa-miR-146a-5p	LANCL1	0[0,0]	0[0,0]	0[0,0]	0[0,0]	1[5,325]	7
hsa-miR-146a-5p	STRAP	0[0,0]	0[0,0]	0[0,0]	0[0,0]	1[6,114]	7
hsa-miR-146a-5p	SCOC	0[0,0]	0[0,0]	0[0,0]	0[0,0]	1[1,1]	7
hsa-miR-146a-5p	SCML2	0[0,0]	0[0,0]	1[5,286]	1[1,36]	2[9,714]	7
hsa-miR-146a-5p	MBTD1	0[0,0]	0[0,0]	0[0,0]	0[0,0]	2[4,127]	7
hsa-miR-146a-5p	LPHN2	0[0,0]	0[0,0]	0[0,0]	0[0,0]	1[2,25]	7
hsa-miR-146a-5p	LEMD3	0[0,0]	0[0,0]	0[0,0]	0[0,0]	1[3,1658]	7
hsa-miR-146a-5p	TMTC4	0[0,0]	0[0,0]	0[0,0]	0[0,0]	1[1,8]	7
hsa-miR-146a-5p	DNMBP	0[0,0]	0[0,0]	0[0,0]	0[0,0]	1[2,76]	7
hsa-miR-146a-5p	CSNK2A1	0[0,0]	0[0,0]	0[0,0]	0[0,0]	1[2,11]	7
hsa-miR-146a-5p	RGMB	0[0,0]	0[0,0]	0[0,0]	0[0,0]	1[2,65]	7
hsa-miR-146a-5p	IGFBP5	0[0,0]	0[0,0]	0[0,0]	1[1,175]	1[2,191]	7
hsa-miR-146a-5p	JPH3	0[0,0]	0[0,0]	0[0,0]	0[0,0]	1[1,2]	7
hsa-miR-146a-5p	SLC16A14	0[0,0]	0[0,0]	0[0,0]	1[1,2]	1[1,2]	7
hsa-miR-146a-5p	ELF2	0[0,0]	0[0,0]	1[12,2623]	1[12,2623]	1[12,2623]	7
hsa-miR-146a-5p	AKIRIN1	0[0,0]	0[0,0]	0[0,0]	0[0,0]	1[5,44]	7
hsa-miR-146a-5p	ZNF649	0[0,0]	0[0,0]	0[0,0]	0[0,0]	1[2,14]	7
hsa-miR-146a-5p	PAFAH1B2	0[0,0]	0[0,0]	0[0,0]	0[0,0]	1[1,7]	7
hsa-miR-146a-5p	PRKCE	0[0,0]	0[0,0]	0[0,0]	0[0,0]	1[1,6]	7
hsa-miR-146a-5p	TBL1X	0[0,0]	0[0,0]	1[1,2]	0[0,0]	0[0,0]	7
hsa-miR-146a-5p	TAF9B	1[1,9]	1[1,9]	0[0,0]	0[0,0]	0[0,0]	7
hsa-miR-146a-5p	GATAD1	0[0,0]	0[0,0]	0[0,0]	0[0,0]	1[1,9]	7
hsa-miR-146a-5p	SATB1	0[0,0]	0[0,0]	0[0,0]	0[0,0]	1[4,33]	7
hsa-miR-146a-5p	SPIN1	0[0,0]	0[0,0]	0[0,0]	0[0,0]	1[2,21]	7
hsa-miR-146a-5p	SSTR1	1[1,29]	0[0,0]	0[0,0]	0[0,0]	0[0,0]	7
hsa-miR-146a-5p	ZNF181	0[0,0]	0[0,0]	0[0,0]	0[0,0]	1[3,18]	7
hsa-miR-146a-5p	PLEKHM3	0[0,0]	0[0,0]	0[0,0]	0[0,0]	1[1,1]	7
hsa-miR-146a-5p	TSC22D2	0[0,0]	0[0,0]	0[0,0]	0[0,0]	1[2,730]	7
hsa-miR-146a-5p	LOC221710	0[0,0]	0[0,0]	0[0,0]	0[0,0]	2[7,664]	7
hsa-miR-146a-5p	SSFA2	0[0,0]	0[0,0]	0[0,0]	0[0,0]	1[3,90]	7
hsa-miR-146a-5p	KCTD3	0[0,0]	0[0,0]	0[0,0]	0[0,0]	1[2,260]	7
hsa-miR-146a-5p	ARL1	0[0,0]	0[0,0]	0[0,0]	0[0,0]	1[1,3]	7
hsa-miR-146a-5p	PNPLA8	0[0,0]	0[0,0]	0[0,0]	0[0,0]	2[4,281]	7
hsa-miR-146a-5p	ARID1A	0[0,0]	0[0,0]	0[0,0]	0[0,0]	3[8,685]	7
hsa-miR-146a-5p	C14orf1	0[0,0]	0[0,0]	1[2,0]	0[0,0]	1[1,292]	7
hsa-miR-146a-5p	THAP10	0[0,0]	0[0,0]	0[0,0]	0[0,0]	1[2,15]	7
hsa-miR-146a-5p	RGPD6	0[0,0]	0[0,0]	0[0,0]	0[0,0]	1[2,13]	7
hsa-miR-146a-5p	CFDP1	0[0,0]	0[0,0]	0[0,0]	0[0,0]	1[1,24]	7
hsa-miR-146a-5p	ZFP1	0[0,0]	0[0,0]	0[0,0]	0[0,0]	1[1,6]	7
hsa-miR-146a-5p	RNF10	0[0,0]	0[0,0]	0[0,0]	0[0,0]	1[5,67]	7
hsa-miR-146a-5p	ISM2	0[0,0]	0[0,0]	0[0,0]	0[0,0]	1[1,4]	7
hsa-miR-146a-5p	ZSCAN29	0[0,0]	0[0,0]	0[0,0]	0[0,0]	1[3,22]	7
hsa-miR-146a-5p	CTBP2	0[0,0]	0[0,0]	0[0,0]	0[0,0]	1[1,254]	7
hsa-miR-146a-5p	LIN52	0[0,0]	0[0,0]	0[0,0]	0[0,0]	1[4,50]	7
hsa-miR-146a-5p	MRFAP1	0[0,0]	0[0,0]	0[0,0]	0[0,0]	1[1,22]	7
hsa-miR-146a-5p	ITPR1	0[0,0]	0[0,0]	0[0,0]	0[0,0]	1[2,279]	7
hsa-miR-146a-5p	COL25A1	0[0,0]	0[0,0]	0[0,0]	0[0,0]	1[2,52]	7
hsa-miR-146a-5p	SETD3	0[0,0]	0[0,0]	1[1,6]	0[0,0]	0[0,0]	7
hsa-miR-146a-5p	DNAL1	1[1,11]	0[0,0]	0[0,0]	0[0,0]	1[1,11]	7
hsa-miR-146a-5p	ARMCX5	0[0,0]	0[0,0]	0[0,0]	0[0,0]	1[1,1083]	7
hsa-miR-146a-5p	METTL7A	0[0,0]	0[0,0]	0[0,0]	0[0,0]	1[1,3]	7
hsa-miR-146a-5p	PHKB	0[0,0]	0[0,0]	1[2,36]	0[0,0]	2[3,61]	7
hsa-miR-146a-5p	CXCR7	0[0,0]	0[0,0]	0[0,0]	0[0,0]	1[2,182]	7
hsa-miR-146a-5p	PAPD5	0[0,0]	0[0,0]	0[0,0]	0[0,0]	1[1,19]	7
hsa-miR-146a-5p	HBP1	0[0,0]	0[0,0]	0[0,0]	0[0,0]	1[5,657]	7
hsa-miR-146a-5p	C18orf32	0[0,0]	0[0,0]	0[0,0]	0[0,0]	1[29,1620]	7
hsa-miR-146a-5p	BIVM	1[1,2]	1[1,2]	0[0,0]	1[1,2]	1[3,24]	6
hsa-miR-146a-5p	CUX1	1[1,133]	0[0,0]	0[0,0]	0[0,0]	0[0,0]	6
hsa-miR-146a-5p	LPP	0[0,0]	0[0,0]	0[0,0]	0[0,0]	1[1,35]	6
hsa-miR-146a-5p	KIAA1804	0[0,0]	0[0,0]	0[0,0]	0[0,0]	1[12,324]	6
hsa-miR-146a-5p	C2orf3	0[0,0]	0[0,0]	0[0,0]	0[0,0]	1[2,8]	6
hsa-miR-146a-5p	MLLT1	0[0,0]	0[0,0]	0[0,0]	0[0,0]	2[4,43]	6
hsa-miR-146a-5p	FBXO10	0[0,0]	0[0,0]	0[0,0]	0[0,0]	1[2,9]	6
hsa-miR-146a-5p	XPO5	0[0,0]	0[0,0]	0[0,0]	0[0,0]	1[1,68]	6
hsa-miR-146a-5p	ZNF676	0[0,0]	0[0,0]	0[0,0]	0[0,0]	1[2,38]	6
hsa-miR-146a-5p	NDUFB1	0[0,0]	0[0,0]	0[0,0]	0[0,0]	1[1,65]	6
hsa-miR-146a-5p	IRS2	0[0,0]	0[0,0]	1[2,441]	0[0,0]	0[0,0]	6
hsa-miR-146a-5p	WWC2	1[2,28]	0[0,0]	0[0,0]	1[2,28]	2[5,36]	6
hsa-miR-146a-5p	PLS3	0[0,0]	0[0,0]	0[0,0]	0[0,0]	1[1,245]	6
hsa-miR-146a-5p	FBXL3	0[0,0]	0[0,0]	0[0,0]	0[0,0]	2[5,136]	6
hsa-miR-146a-5p	FCF1	0[0,0]	0[0,0]	0[0,0]	0[0,0]	1[2,20]	6
hsa-miR-146a-5p	GCC2	0[0,0]	0[0,0]	0[0,0]	0[0,0]	1[3,34]	6
hsa-miR-146a-5p	DLL1	0[0,0]	0[0,0]	0[0,0]	0[0,0]	1[5,7]	6
hsa-miR-146a-5p	EXOC5	0[0,0]	0[0,0]	0[0,0]	0[0,0]	1[2,15]	6
hsa-miR-146a-5p	ZNF644	0[0,0]	0[0,0]	0[0,0]	0[0,0]	2[16,4044]	6
hsa-miR-146a-5p	C17orf104	0[0,0]	0[0,0]	0[0,0]	0[0,0]	1[1,10]	6
hsa-miR-146a-5p	ZSWIM5	0[0,0]	0[0,0]	0[0,0]	0[0,0]	1[1,13]	6
hsa-miR-146a-5p	PIP4K2C	0[0,0]	0[0,0]	0[0,0]	0[0,0]	1[1,1]	6
hsa-miR-146a-5p	VAPA	0[0,0]	0[0,0]	1[1,4]	0[0,0]	0[0,0]	6
hsa-miR-146a-5p	ZNF512	0[0,0]	0[0,0]	0[0,0]	0[0,0]	1[2,32]	6
hsa-miR-146a-5p	SESTD1	0[0,0]	0[0,0]	0[0,0]	0[0,0]	1[1,18]	6
hsa-miR-146a-5p	AHNAK	0[0,0]	0[0,0]	0[0,0]	0[0,0]	1[6,1051]	6
hsa-miR-146a-5p	ANAPC13	0[0,0]	0[0,0]	0[0,0]	0[0,0]	1[2,158]	6
hsa-miR-146a-5p	FBXO8	0[0,0]	0[0,0]	1[1,10]	0[0,0]	0[0,0]	6
hsa-miR-146a-5p	TTC17	0[0,0]	0[0,0]	0[0,0]	0[0,0]	1[8,428]	6
hsa-miR-146a-5p	CYP7B1	0[0,0]	0[0,0]	0[0,0]	0[0,0]	1[1,9]	6
hsa-miR-146a-5p	MEGF9	0[0,0]	0[0,0]	1[2,145]	0[0,0]	0[0,0]	6
hsa-miR-146a-5p	ZNF323	0[0,0]	0[0,0]	0[0,0]	0[0,0]	1[2,13]	6
hsa-miR-146a-5p	TMEM117	0[0,0]	0[0,0]	1[1,35]	0[0,0]	0[0,0]	6
hsa-miR-146a-5p	ZDHHC17	0[0,0]	0[0,0]	1[1,3]	0[0,0]	0[0,0]	6
hsa-miR-146a-5p	TPR	0[0,0]	0[0,0]	0[0,0]	0[0,0]	1[1,2]	6
hsa-miR-146a-5p	PAIP1	0[0,0]	0[0,0]	0[0,0]	0[0,0]	1[2,64]	6
hsa-miR-146a-5p	CDS1	1[1,8]	0[0,0]	0[0,0]	0[0,0]	2[5,72]	6
hsa-miR-146a-5p	COPZ1	0[0,0]	0[0,0]	0[0,0]	0[0,0]	1[2,8]	6
hsa-miR-146a-5p	SMOC1	0[0,0]	0[0,0]	0[0,0]	0[0,0]	1[2,1164]	6
hsa-miR-146a-5p	RIC8B	0[0,0]	0[0,0]	0[0,0]	0[0,0]	1[1,1]	6
hsa-miR-146a-5p	ATP6V1D	0[0,0]	0[0,0]	0[0,0]	0[0,0]	1[1,197]	6
hsa-miR-146a-5p	LPHN3	0[0,0]	0[0,0]	0[0,0]	0[0,0]	1[1,11]	6
hsa-miR-146a-5p	KDM6B	1[10,1498]	0[0,0]	0[0,0]	0[0,0]	0[0,0]	6
hsa-miR-146a-5p	NR1D2	0[0,0]	0[0,0]	0[0,0]	0[0,0]	1[1,29]	6
hsa-miR-146a-5p	DDHD2	0[0,0]	0[0,0]	0[0,0]	0[0,0]	1[9,116]	6
hsa-miR-146a-5p	CAMSAP1	1[3,42]	0[0,0]	0[0,0]	0[0,0]	1[3,42]	6
hsa-miR-146a-5p	ZNF506	0[0,0]	0[0,0]	0[0,0]	0[0,0]	1[2,28]	6
hsa-miR-146a-5p	AKAP11	0[0,0]	0[0,0]	0[0,0]	0[0,0]	1[2,29]	6
hsa-miR-146a-5p	ZNF41	0[0,0]	0[0,0]	0[0,0]	0[0,0]	1[1,15]	6
hsa-miR-146a-5p	C1orf56	0[0,0]	0[0,0]	0[0,0]	0[0,0]	1[1,12]	6
hsa-miR-146a-5p	XRCC5	0[0,0]	0[0,0]	0[0,0]	0[0,0]	2[2,1613]	6
hsa-miR-146a-5p	TSC22D1	0[0,0]	0[0,0]	0[0,0]	0[0,0]	1[1,176]	6
hsa-miR-146a-5p	GPR133	0[0,0]	0[0,0]	1[1,50]	0[0,0]	0[0,0]	6
hsa-miR-146a-5p	SIAH2	1[1,356]	0[0,0]	1[1,356]	0[0,0]	1[1,356]	6
hsa-miR-146a-5p	ACVR1B	0[0,0]	0[0,0]	1[2,10]	0[0,0]	0[0,0]	6
hsa-miR-146a-5p	DTWD1	0[0,0]	0[0,0]	0[0,0]	0[0,0]	1[2,70]	6
hsa-miR-146a-5p	ZNF253	0[0,0]	0[0,0]	0[0,0]	0[0,0]	1[2,115]	6
hsa-miR-146a-5p	HSPC159	0[0,0]	0[0,0]	0[0,0]	0[0,0]	1[1,6]	6
hsa-miR-146a-5p	DCAF17	0[0,0]	0[0,0]	1[1,5]	0[0,0]	0[0,0]	6
hsa-miR-146a-5p	ATXN1L	0[0,0]	0[0,0]	0[0,0]	0[0,0]	1[14,3298]	6
hsa-miR-146a-5p	SPRED2	0[0,0]	0[0,0]	0[0,0]	0[0,0]	1[2,119]	6
hsa-miR-146a-5p	SAMD4B	0[0,0]	0[0,0]	0[0,0]	0[0,0]	1[1,14]	6
hsa-miR-146a-5p	TM2D1	0[0,0]	0[0,0]	0[0,0]	0[0,0]	1[1,7]	6
hsa-miR-146a-5p	BZW1	0[0,0]	0[0,0]	0[0,0]	0[0,0]	1[1,5]	6
hsa-miR-146a-5p	XIAP	0[0,0]	0[0,0]	0[0,0]	0[0,0]	1[3,222]	6
hsa-miR-146a-5p	UBE2D4	0[0,0]	0[0,0]	0[0,0]	0[0,0]	1[1,7]	6
hsa-miR-146a-5p	TMEM185B	0[0,0]	0[0,0]	0[0,0]	0[0,0]	2[7,366]	6
hsa-miR-146a-5p	LSM14B	0[0,0]	0[0,0]	0[0,0]	0[0,0]	1[15,291]	6
hsa-miR-146a-5p	SETD2	0[0,0]	0[0,0]	0[0,0]	0[0,0]	1[1,223]	6
hsa-miR-146a-5p	MPPE1	1[2,30]	0[0,0]	0[0,0]	0[0,0]	1[2,30]	6
hsa-miR-146a-5p	NBR1	0[0,0]	0[0,0]	1[1,16]	0[0,0]	0[0,0]	6
hsa-miR-146a-5p	TOX3	0[0,0]	0[0,0]	0[0,0]	0[0,0]	1[1,11]	6
hsa-miR-146a-5p	SRP9	0[0,0]	0[0,0]	0[0,0]	0[0,0]	2[7,258]	6
hsa-miR-146a-5p	C4orf41	0[0,0]	0[0,0]	0[0,0]	0[0,0]	1[2,3]	6
hsa-miR-146a-5p	SIKE1	0[0,0]	0[0,0]	0[0,0]	0[0,0]	1[11,1602]	6
hsa-miR-146a-5p	DCLK2	0[0,0]	0[0,0]	0[0,0]	0[0,0]	1[1,10]	6
hsa-miR-146a-5p	ZNF436	0[0,0]	0[0,0]	1[2,2]	0[0,0]	1[2,17]	6
hsa-miR-146a-5p	KIAA0355	0[0,0]	0[0,0]	0[0,0]	0[0,0]	2[2,221]	6
hsa-miR-146a-5p	MIB1	0[0,0]	0[0,0]	1[1,2]	0[0,0]	0[0,0]	6
hsa-miR-146a-5p	ANP32A	0[0,0]	0[0,0]	0[0,0]	0[0,0]	1[7,75]	6
hsa-miR-146a-5p	ZKSCAN5	0[0,0]	0[0,0]	0[0,0]	0[0,0]	1[2,63]	6
hsa-miR-146a-5p	ZNF512B	1[5,85]	2[7,85]	0[0,0]	0[0,0]	1[5,85]	6
hsa-miR-146a-5p	UBE2W	0[0,0]	0[0,0]	0[0,0]	0[0,0]	1[1,109]	6
hsa-miR-146a-5p	MGA	0[0,0]	0[0,0]	0[0,0]	0[0,0]	1[1,33]	6
hsa-miR-146a-5p	TRMT6	0[0,0]	0[0,0]	1[1,13]	0[0,0]	0[0,0]	6
hsa-miR-146a-5p	NLK	0[0,0]	0[0,0]	0[0,0]	0[0,0]	2[2,2810]	6
hsa-miR-146a-5p	RRN3	0[0,0]	0[0,0]	1[3,142]	0[0,0]	0[0,0]	6
hsa-miR-146a-5p	TSHZ1	0[0,0]	0[0,0]	0[0,0]	0[0,0]	1[2,416]	6
hsa-miR-146a-5p	RPRD1B	0[0,0]	0[0,0]	0[0,0]	0[0,0]	1[1,11]	6
hsa-miR-146a-5p	ARL3	0[0,0]	0[0,0]	1[1,5]	0[0,0]	0[0,0]	6
hsa-miR-146a-5p	TM9SF2	0[0,0]	1[2,284]	0[0,0]	0[0,0]	1[2,284]	6
hsa-miR-146a-5p	KCTD15	1[12,391]	0[0,0]	1[12,391]	1[12,391]	1[12,391]	6
hsa-miR-146a-5p	SFRS13B	0[0,0]	0[0,0]	0[0,0]	0[0,0]	1[1,6]	6
hsa-miR-146a-5p	RAB18	0[0,0]	0[0,0]	0[0,0]	0[0,0]	1[5,44]	6
hsa-miR-146a-5p	SP3	0[0,0]	0[0,0]	0[0,0]	0[0,0]	1[4,58]	6
hsa-miR-146a-5p	WBP4	0[0,0]	0[0,0]	0[0,0]	0[0,0]	1[1,8]	6
hsa-miR-146a-5p	MTR	0[0,0]	0[0,0]	1[1,8]	0[0,0]	0[0,0]	6
hsa-miR-146a-5p	MEX3B	0[0,0]	0[0,0]	0[0,0]	0[0,0]	1[1,5]	6
hsa-miR-146a-5p	ZFYVE1	1[2,42]	0[0,0]	0[0,0]	0[0,0]	0[0,0]	6
hsa-miR-146a-5p	PRKAR2A	0[0,0]	0[0,0]	0[0,0]	0[0,0]	1[3,46]	6
hsa-miR-146a-5p	HOXB6	0[0,0]	0[0,0]	0[0,0]	0[0,0]	1[5,2]	6
hsa-miR-146a-5p	CSE1L	0[0,0]	0[0,0]	0[0,0]	0[0,0]	1[5,52]	6
hsa-miR-146a-5p	RNF150	0[0,0]	0[0,0]	0[0,0]	0[0,0]	1[1,12]	6
hsa-miR-146a-5p	SESN3	0[0,0]	0[0,0]	0[0,0]	1[8,156]	1[11,241]	6
hsa-miR-146a-5p	CDON	1[1,109]	0[0,0]	0[0,0]	0[0,0]	0[0,0]	6
hsa-miR-146a-5p	ITSN1	0[0,0]	0[0,0]	0[0,0]	0[0,0]	1[1,16]	6
hsa-miR-146a-5p	GOLM1	0[0,0]	0[0,0]	0[0,0]	0[0,0]	1[4,21]	6
hsa-miR-146a-5p	LIN28B	0[0,0]	0[0,0]	0[0,0]	0[0,0]	1[7,48]	6
hsa-miR-146a-5p	PHF20L1	0[0,0]	0[0,0]	1[1,8]	1[3,1]	2[4,9]	5
hsa-miR-146a-5p	SLC10A3	1[13,574]	0[0,0]	0[0,0]	1[13,574]	1[13,574]	5
hsa-miR-146a-5p	PAPOLA	0[0,0]	0[0,0]	0[0,0]	0[0,0]	1[2,25]	5
hsa-miR-146a-5p	ITCH	0[0,0]	0[0,0]	0[0,0]	0[0,0]	2[9,107]	5
hsa-miR-146a-5p	LCOR	1[1,28]	0[0,0]	0[0,0]	0[0,0]	0[0,0]	5
hsa-miR-146a-5p	TNPO2	0[0,0]	0[0,0]	0[0,0]	0[0,0]	1[12,120]	5
hsa-miR-146a-5p	C1orf25	0[0,0]	0[0,0]	1[1,19]	0[0,0]	1[1,19]	5
hsa-miR-146a-5p	ZNF498	0[0,0]	0[0,0]	0[0,0]	0[0,0]	1[1,3]	5
hsa-miR-146a-5p	SESN1	0[0,0]	0[0,0]	0[0,0]	0[0,0]	1[2,0]	5
hsa-miR-146a-5p	STRN	0[0,0]	0[0,0]	0[0,0]	0[0,0]	1[1,18]	5
hsa-miR-146a-5p	PTPLB	0[0,0]	0[0,0]	0[0,0]	0[0,0]	1[3,416]	5
hsa-miR-146a-5p	SLTM	0[0,0]	0[0,0]	0[0,0]	0[0,0]	1[2,41]	5
hsa-miR-146a-5p	BASP1	0[0,0]	0[0,0]	0[0,0]	0[0,0]	1[2,683]	5
hsa-miR-146a-5p	KLF5	0[0,0]	0[0,0]	2[2,963]	0[0,0]	0[0,0]	5
hsa-miR-146a-5p	MCM3APAS	0[0,0]	0[0,0]	1[1,6]	0[0,0]	0[0,0]	5
hsa-miR-146a-5p	SNRNP27	0[0,0]	0[0,0]	0[0,0]	0[0,0]	1[2,20]	5
hsa-miR-146a-5p	IDS	0[0,0]	0[0,0]	0[0,0]	0[0,0]	1[2,277]	5
hsa-miR-146a-5p	MPHOSPH8	0[0,0]	0[0,0]	0[0,0]	0[0,0]	1[2,9]	5
hsa-miR-146a-5p	SPTLC2	0[0,0]	0[0,0]	0[0,0]	0[0,0]	1[1,3]	5
hsa-miR-146a-5p	MKRN1	0[0,0]	1[1,24]	0[0,0]	0[0,0]	1[1,24]	5
hsa-miR-146a-5p	NFAT5	0[0,0]	2[3,512]	0[0,0]	0[0,0]	0[0,0]	5
hsa-miR-146a-5p	TSPAN12	0[0,0]	0[0,0]	0[0,0]	0[0,0]	1[2,221]	5
hsa-miR-146a-5p	PLEKHA5	0[0,0]	0[0,0]	0[0,0]	0[0,0]	1[1,48]	5
hsa-miR-146a-5p	TPM1	0[0,0]	0[0,0]	0[0,0]	0[0,0]	1[2,18]	5
hsa-miR-146a-5p	SORT1	1[1,5]	0[0,0]	0[0,0]	0[0,0]	1[3,91]	5
hsa-miR-146a-5p	NUFIP1	0[0,0]	0[0,0]	0[0,0]	0[0,0]	1[1,47]	5
hsa-miR-146a-5p	TSPAN18	0[0,0]	0[0,0]	1[2,6]	0[0,0]	1[2,6]	5
hsa-miR-146a-5p	NUCKS1	1[2,232]	0[0,0]	0[0,0]	0[0,0]	1[2,287]	5
hsa-miR-146a-5p	CAPZA2	0[0,0]	0[0,0]	0[0,0]	0[0,0]	1[2,60]	5
hsa-miR-146a-5p	STRBP	1[2,0]	0[0,0]	0[0,0]	1[2,0]	1[2,0]	5
hsa-miR-146a-5p	ARL5B	0[0,0]	0[0,0]	0[0,0]	0[0,0]	1[4,57]	5
hsa-miR-146a-5p	ATXN1	0[0,0]	0[0,0]	1[6,63]	0[0,0]	0[0,0]	5
hsa-miR-146a-5p	RDH11	0[0,0]	0[0,0]	0[0,0]	0[0,0]	1[1,10]	5
hsa-miR-146a-5p	KDELR1	0[0,0]	0[0,0]	0[0,0]	0[0,0]	1[7,161]	5
hsa-miR-146a-5p	SERTAD4	0[0,0]	0[0,0]	0[0,0]	0[0,0]	1[1,2]	5
hsa-miR-146a-5p	TANC2	1[3,43]	0[0,0]	0[0,0]	1[3,43]	0[0,0]	5
hsa-miR-146a-5p	UBR1	0[0,0]	0[0,0]	0[0,0]	0[0,0]	1[1,12]	5
hsa-miR-146a-5p	PAPOLG	0[0,0]	0[0,0]	1[1,8]	0[0,0]	0[0,0]	5
hsa-miR-146a-5p	SMARCAD1	0[0,0]	0[0,0]	0[0,0]	0[0,0]	2[2,339]	5
hsa-miR-146a-5p	MAPK6	0[0,0]	0[0,0]	1[3,27]	0[0,0]	0[0,0]	5
hsa-miR-146a-5p	HERC1	0[0,0]	0[0,0]	0[0,0]	0[0,0]	1[2,268]	5
hsa-miR-146a-5p	FLJ10357	0[0,0]	0[0,0]	0[0,0]	0[0,0]	1[1,7]	5
hsa-miR-146a-5p	NUP133	0[0,0]	0[0,0]	1[3,29]	0[0,0]	0[0,0]	5
hsa-miR-146a-5p	GUF1	0[0,0]	0[0,0]	1[1,8]	0[0,0]	0[0,0]	5
hsa-miR-146a-5p	TMEM167A	0[0,0]	0[0,0]	1[2,20]	0[0,0]	1[2,59]	5
hsa-miR-146a-5p	SKI	0[0,0]	0[0,0]	1[14,1327]	0[0,0]	0[0,0]	5
hsa-miR-146a-5p	MSL1	0[0,0]	0[0,0]	0[0,0]	0[0,0]	1[6,159]	5
hsa-miR-146a-5p	HP1BP3	0[0,0]	0[0,0]	0[0,0]	0[0,0]	1[1,4]	5
hsa-miR-146a-5p	C14orf159	0[0,0]	0[0,0]	0[0,0]	0[0,0]	1[2,46]	5
hsa-miR-146a-5p	CUL4B	0[0,0]	0[0,0]	0[0,0]	1[2,23]	1[2,23]	5
hsa-miR-146a-5p	CEP290	0[0,0]	0[0,0]	0[0,0]	0[0,0]	1[1,4]	5
hsa-miR-146a-5p	NPR3	0[0,0]	0[0,0]	0[0,0]	0[0,0]	1[2,93]	5
hsa-miR-146a-5p	IBTK	0[0,0]	0[0,0]	0[0,0]	1[1,15]	1[4,43]	5
hsa-miR-146a-5p	OLFM1	0[0,0]	0[0,0]	0[0,0]	0[0,0]	1[1,57]	5
hsa-miR-146a-5p	NCOA1	0[0,0]	0[0,0]	0[0,0]	0[0,0]	1[1,12]	5
hsa-miR-146a-5p	RUFY2	0[0,0]	0[0,0]	0[0,0]	0[0,0]	1[16,435]	5
hsa-miR-146a-5p	ELAVL1	1[5,55]	0[0,0]	0[0,0]	1[5,55]	1[5,55]	5
hsa-miR-146a-5p	SAMD8	0[0,0]	0[0,0]	0[0,0]	0[0,0]	2[8,530]	5
hsa-miR-146a-5p	ZNF595	0[0,0]	0[0,0]	0[0,0]	0[0,0]	1[1,1]	5
hsa-miR-146a-5p	ACADSB	0[0,0]	0[0,0]	1[1,8]	0[0,0]	0[0,0]	5
hsa-miR-146a-5p	PEG10	0[0,0]	0[0,0]	1[8,344]	1[1,269]	0[0,0]	5
hsa-miR-146a-5p	RBM39	0[0,0]	0[0,0]	0[0,0]	0[0,0]	1[2,12]	5
hsa-miR-146a-5p	GPR98	0[0,0]	0[0,0]	0[0,0]	0[0,0]	1[2,0]	5
hsa-miR-146a-5p	NSD1	1[1,1]	0[0,0]	0[0,0]	0[0,0]	0[0,0]	5
hsa-miR-146a-5p	ATP5G3	0[0,0]	0[0,0]	0[0,0]	0[0,0]	1[10,158]	5
hsa-miR-146a-5p	PHF8	0[0,0]	0[0,0]	1[1,181]	1[1,181]	0[0,0]	5
hsa-miR-146a-5p	TULP4	0[0,0]	0[0,0]	0[0,0]	0[0,0]	1[5,38]	5
hsa-miR-146a-5p	SCP2	0[0,0]	0[0,0]	0[0,0]	0[0,0]	2[3,26]	5
hsa-miR-146a-5p	AP3S2	0[0,0]	0[0,0]	1[2,17]	0[0,0]	0[0,0]	5
hsa-miR-146a-5p	KIF3A	0[0,0]	0[0,0]	0[0,0]	0[0,0]	1[4,49]	5
hsa-miR-146a-5p	RBBP6	0[0,0]	0[0,0]	0[0,0]	0[0,0]	2[9,221]	5
hsa-miR-146a-5p	TGOLN2	0[0,0]	0[0,0]	0[0,0]	0[0,0]	1[8,14]	5
hsa-miR-146a-5p	ZNF561	0[0,0]	0[0,0]	0[0,0]	0[0,0]	1[1,2]	5
hsa-miR-146a-5p	EIF4A2	0[0,0]	0[0,0]	0[0,0]	0[0,0]	2[3,16]	5
hsa-miR-146a-5p	FBXW2	1[3,42]	0[0,0]	0[0,0]	1[3,42]	0[0,0]	5
hsa-miR-146a-5p	TTPAL	1[2,381]	0[0,0]	0[0,0]	0[0,0]	0[0,0]	5
hsa-miR-146a-5p	EIF1B	0[0,0]	0[0,0]	0[0,0]	0[0,0]	1[2,14]	5
hsa-miR-146a-5p	RALB	0[0,0]	0[0,0]	0[0,0]	0[0,0]	1[1,8]	5
hsa-miR-146a-5p	C2orf42	0[0,0]	0[0,0]	0[0,0]	0[0,0]	1[2,2]	5
hsa-miR-146a-5p	WDR47	0[0,0]	0[0,0]	1[3,44]	1[2,35]	1[3,44]	5
hsa-miR-146a-5p	KIF1A	0[0,0]	0[0,0]	1[1,1]	0[0,0]	0[0,0]	5
hsa-miR-146a-5p	SATB2	0[0,0]	0[0,0]	1[1,9]	0[0,0]	0[0,0]	5
hsa-miR-146a-5p	THAP5	0[0,0]	0[0,0]	1[3,100]	0[0,0]	1[1,27]	5
hsa-miR-146a-5p	TTC33	0[0,0]	0[0,0]	0[0,0]	0[0,0]	1[2,20]	5
hsa-miR-146a-5p	TAF11	0[0,0]	0[0,0]	0[0,0]	0[0,0]	1[2,427]	5
hsa-miR-146a-5p	BCLAF1	0[0,0]	0[0,0]	1[5,70]	0[0,0]	0[0,0]	5
hsa-miR-146a-5p	PCBP4	0[0,0]	0[0,0]	0[0,0]	1[1,14]	1[1,14]	5
hsa-miR-146a-5p	SUMF1	0[0,0]	0[0,0]	0[0,0]	0[0,0]	1[1,179]	5
hsa-miR-146a-5p	ZNF608	0[0,0]	0[0,0]	0[0,0]	0[0,0]	1[4,88]	5
hsa-miR-146a-5p	RALGPS1	0[0,0]	0[0,0]	1[1,8]	0[0,0]	0[0,0]	5
hsa-miR-146a-5p	ENPP5	0[0,0]	0[0,0]	1[1,5]	0[0,0]	0[0,0]	5
hsa-miR-146a-5p	HSF2BP	0[0,0]	0[0,0]	0[0,0]	0[0,0]	1[1,12]	5
hsa-miR-146a-5p	PDS5B	0[0,0]	0[0,0]	0[0,0]	0[0,0]	1[1,9]	5
hsa-miR-146a-5p	WRNIP1	0[0,0]	0[0,0]	0[0,0]	0[0,0]	1[1,111]	5
hsa-miR-146a-5p	KCTD2	0[0,0]	0[0,0]	1[1,3]	0[0,0]	0[0,0]	5
hsa-miR-146a-5p	CETN3	0[0,0]	0[0,0]	0[0,0]	0[0,0]	1[3,47]	5
hsa-miR-146a-5p	PPP3CB	0[0,0]	0[0,0]	0[0,0]	0[0,0]	1[1,16]	5
hsa-miR-146a-5p	PSMD1	0[0,0]	0[0,0]	1[1,106]	0[0,0]	0[0,0]	5
hsa-miR-146a-5p	LRRTM2	0[0,0]	0[0,0]	0[0,0]	0[0,0]	1[1,10]	5
hsa-miR-146a-5p	SDHC	0[0,0]	0[0,0]	0[0,0]	0[0,0]	1[1,8]	5
hsa-miR-146a-5p	THBS1	0[0,0]	0[0,0]	1[2,1510]	0[0,0]	0[0,0]	5
hsa-miR-146a-5p	PIGK	0[0,0]	0[0,0]	0[0,0]	0[0,0]	1[4,78]	5
hsa-miR-146a-5p	HNRNPH2	0[0,0]	0[0,0]	0[0,0]	0[0,0]	1[1,18]	5
hsa-miR-146a-5p	LIN7C	0[0,0]	0[0,0]	0[0,0]	0[0,0]	1[6,47]	5
hsa-miR-146a-5p	MRPL33	0[0,0]	0[0,0]	0[0,0]	0[0,0]	1[1,14]	5
hsa-miR-146a-5p	EEA1	0[0,0]	0[0,0]	0[0,0]	0[0,0]	1[2,49]	5
hsa-miR-146a-5p	RBM4	0[0,0]	0[0,0]	0[0,0]	0[0,0]	1[7,323]	5
hsa-miR-146a-5p	TRIB3	0[0,0]	0[0,0]	1[3,276]	0[0,0]	0[0,0]	5
hsa-miR-146a-5p	EXPH5	0[0,0]	0[0,0]	0[0,0]	0[0,0]	1[1,10]	5
hsa-miR-146a-5p	USP32	0[0,0]	0[0,0]	0[0,0]	0[0,0]	1[2,179]	5
hsa-miR-146a-5p	SALL1	0[0,0]	0[0,0]	0[0,0]	0[0,0]	1[2,15]	5
hsa-miR-146a-5p	ZBTB34	0[0,0]	0[0,0]	0[0,0]	1[2,1670]	1[2,1670]	5
hsa-miR-146a-5p	ZBTB9	0[0,0]	0[0,0]	1[1,5]	0[0,0]	0[0,0]	5
hsa-miR-146a-5p	SEC23A	0[0,0]	0[0,0]	1[4,67]	0[0,0]	0[0,0]	5
hsa-miR-146a-5p	PHC1	0[0,0]	0[0,0]	0[0,0]	0[0,0]	1[1,6]	5
hsa-miR-146a-5p	EPS8	0[0,0]	0[0,0]	0[0,0]	0[0,0]	1[1,8]	5
hsa-miR-146a-5p	MBNL2	0[0,0]	0[0,0]	0[0,0]	0[0,0]	1[5,79]	5
hsa-miR-146a-5p	IFRD1	0[0,0]	0[0,0]	0[0,0]	0[0,0]	1[3,464]	5
hsa-miR-146a-5p	AQR	0[0,0]	0[0,0]	0[0,0]	0[0,0]	1[3,79]	5
hsa-miR-146a-5p	SCCPDH	0[0,0]	0[0,0]	0[0,0]	0[0,0]	1[1,9]	5
hsa-miR-146a-5p	SLC29A1	0[0,0]	0[0,0]	1[8,909]	0[0,0]	0[0,0]	5
hsa-miR-146a-5p	ASB7	0[0,0]	0[0,0]	0[0,0]	0[0,0]	1[1,1]	5
hsa-miR-146a-5p	SLC30A6	0[0,0]	0[0,0]	0[0,0]	0[0,0]	1[1,199]	5
hsa-miR-146a-5p	USP3	1[1,1130]	0[0,0]	0[0,0]	1[1,1130]	1[1,1130]	5
hsa-miR-146a-5p	BSG	0[0,0]	0[0,0]	0[0,0]	0[0,0]	1[13,520]	5
hsa-miR-146a-5p	ZC3H4	0[0,0]	0[0,0]	0[0,0]	0[0,0]	1[5,432]	5
hsa-miR-146a-5p	ZFHX4	0[0,0]	0[0,0]	0[0,0]	0[0,0]	1[1,5]	5
hsa-miR-146a-5p	BDNF	0[0,0]	0[0,0]	0[0,0]	0[0,0]	1[1,76]	5
hsa-miR-146a-5p	BRF2	0[0,0]	0[0,0]	0[0,0]	0[0,0]	1[1,2]	5
hsa-miR-146a-5p	PTS	0[0,0]	0[0,0]	0[0,0]	0[0,0]	1[1,11]	5
hsa-miR-146a-5p	KIAA0430	0[0,0]	0[0,0]	0[0,0]	0[0,0]	1[1,10]	5
hsa-miR-146a-5p	EDEM3	0[0,0]	0[0,0]	0[0,0]	0[0,0]	2[2,1053]	5
hsa-miR-146a-5p	KIAA0284	1[1,20]	0[0,0]	0[0,0]	0[0,0]	0[0,0]	5
hsa-miR-146a-5p	SLC30A1	0[0,0]	0[0,0]	0[0,0]	0[0,0]	1[1,247]	5
hsa-miR-146a-5p	TES	0[0,0]	0[0,0]	0[0,0]	0[0,0]	1[3,89]	5
hsa-miR-146a-5p	ZNF257	0[0,0]	0[0,0]	0[0,0]	0[0,0]	2[2,80]	5
hsa-miR-146a-5p	USP2	0[0,0]	0[0,0]	0[0,0]	0[0,0]	1[2,11]	5
hsa-miR-146a-5p	RRM2B	0[0,0]	0[0,0]	0[0,0]	0[0,0]	1[3,38]	5
hsa-miR-146a-5p	AMMECR1L	0[0,0]	1[1,5]	0[0,0]	0[0,0]	0[0,0]	5
hsa-miR-146a-5p	DHX15	0[0,0]	0[0,0]	0[0,0]	0[0,0]	1[6,39]	5
hsa-miR-146a-5p	CRIM1	0[0,0]	0[0,0]	1[2,359]	0[0,0]	0[0,0]	5
hsa-miR-146a-5p	CHML	0[0,0]	0[0,0]	0[0,0]	0[0,0]	1[1,7]	5
hsa-miR-146a-5p	ASAP2	0[0,0]	0[0,0]	0[0,0]	0[0,0]	1[1,11]	5
hsa-miR-146a-5p	RAP2C	0[0,0]	0[0,0]	1[1,9]	1[1,9]	3[12,525]	5
hsa-miR-146a-5p	ZNF92	0[0,0]	0[0,0]	0[0,0]	0[0,0]	1[4,433]	5
hsa-miR-146a-5p	COPS8	0[0,0]	0[0,0]	0[0,0]	0[0,0]	1[1,8]	5
hsa-miR-146a-5p	ST13	0[0,0]	0[0,0]	0[0,0]	0[0,0]	1[1,6]	5
hsa-miR-146a-5p	PRCP	0[0,0]	0[0,0]	1[3,24]	0[0,0]	0[0,0]	5
hsa-miR-146a-5p	C1orf163	0[0,0]	0[0,0]	1[2,51]	0[0,0]	0[0,0]	5
hsa-miR-146a-5p	MYO5A	0[0,0]	0[0,0]	0[0,0]	0[0,0]	1[2,12]	5
hsa-miR-146a-5p	OSBPL8	0[0,0]	0[0,0]	0[0,0]	0[0,0]	1[1,8]	5
hsa-miR-146a-5p	OTUD3	0[0,0]	0[0,0]	1[2,0]	0[0,0]	0[0,0]	5
hsa-miR-146a-5p	DMTF1	0[0,0]	0[0,0]	1[2,148]	0[0,0]	0[0,0]	5
hsa-miR-146a-5p	BRD2	0[0,0]	0[0,0]	0[0,0]	0[0,0]	1[10,77]	5
hsa-miR-146a-5p	SLC39A7	0[0,0]	0[0,0]	0[0,0]	0[0,0]	1[2,0]	5
hsa-miR-146a-5p	USP33	0[0,0]	0[0,0]	0[0,0]	0[0,0]	1[1,2]	5
hsa-miR-146a-5p	MTSS1	0[0,0]	0[0,0]	0[0,0]	0[0,0]	1[1,7]	5
hsa-miR-146a-5p	MOBKL1A	0[0,0]	0[0,0]	0[0,0]	0[0,0]	1[5,84]	5
hsa-miR-146a-5p	IRAK1	2[5,81]	0[0,0]	1[6,114]	2[5,81]	2[6,114]	5
hsa-miR-146a-5p	ZBTB41	0[0,0]	0[0,0]	0[0,0]	1[4,67]	0[0,0]	5
hsa-miR-146a-5p	GMFB	0[0,0]	0[0,0]	0[0,0]	1[1,5]	1[1,5]	4
hsa-miR-146a-5p	GOSR1	1[10,143]	0[0,0]	0[0,0]	0[0,0]	1[10,143]	4
hsa-miR-146a-5p	BTF3L4	0[0,0]	0[0,0]	0[0,0]	0[0,0]	1[2,13]	4
hsa-miR-146a-5p	RHOBTB3	0[0,0]	0[0,0]	0[0,0]	0[0,0]	3[2,48]	4
hsa-miR-146a-5p	TUBD1	0[0,0]	0[0,0]	0[0,0]	0[0,0]	1[3,24]	4
hsa-miR-146a-5p	SMG1	0[0,0]	0[0,0]	0[0,0]	0[0,0]	1[2,519]	4
hsa-miR-146a-5p	SCML1	0[0,0]	0[0,0]	1[7,451]	0[0,0]	1[1,2194]	4
hsa-miR-146a-5p	IKZF4	0[0,0]	0[0,0]	0[0,0]	0[0,0]	1[1,12]	4
hsa-miR-146a-5p	LOC100132707	0[0,0]	0[0,0]	1[7,232]	0[0,0]	0[0,0]	4
hsa-miR-146a-5p	HMGCS1	0[0,0]	0[0,0]	0[0,0]	0[0,0]	1[8,6234]	4
hsa-miR-146a-5p	PAQR5	0[0,0]	0[0,0]	0[0,0]	0[0,0]	1[1,61]	4
hsa-miR-146a-5p	TMEM33	1[1,1]	0[0,0]	0[0,0]	0[0,0]	0[0,0]	4
hsa-miR-146a-5p	FXR1	0[0,0]	0[0,0]	0[0,0]	0[0,0]	2[14,457]	4
hsa-miR-146a-5p	SKIL	0[0,0]	0[0,0]	0[0,0]	0[0,0]	1[2,106]	4
hsa-miR-146a-5p	ZNF652	1[1,119]	0[0,0]	0[0,0]	0[0,0]	0[0,0]	4
hsa-miR-146a-5p	SLK	0[0,0]	0[0,0]	1[2,69]	0[0,0]	0[0,0]	4
hsa-miR-146a-5p	RPRD2	0[0,0]	0[0,0]	0[0,0]	0[0,0]	1[4,136]	4
hsa-miR-146a-5p	AGPAT1	0[0,0]	0[0,0]	1[2,27]	0[0,0]	0[0,0]	4
hsa-miR-146a-5p	RBBP5	0[0,0]	0[0,0]	0[0,0]	0[0,0]	1[6,378]	4
hsa-miR-146a-5p	SUCLG2	0[0,0]	0[0,0]	0[0,0]	0[0,0]	1[1,8]	4
hsa-miR-146a-5p	C5orf22	0[0,0]	0[0,0]	0[0,0]	0[0,0]	1[16,858]	4
hsa-miR-146a-5p	ARMC8	0[0,0]	0[0,0]	0[0,0]	0[0,0]	1[1,6]	4
hsa-miR-146a-5p	C10orf76	1[1,8]	0[0,0]	0[0,0]	0[0,0]	1[1,8]	4
hsa-miR-146a-5p	DUS4L	0[0,0]	0[0,0]	0[0,0]	0[0,0]	1[1,96]	4
hsa-miR-146a-5p	GOT1	0[0,0]	0[0,0]	0[0,0]	0[0,0]	1[1,9]	4
hsa-miR-146a-5p	RCN2	0[0,0]	0[0,0]	0[0,0]	0[0,0]	1[6,165]	4
hsa-miR-146a-5p	YWHAB	0[0,0]	0[0,0]	0[0,0]	1[3,247]	1[3,247]	4
hsa-miR-146a-5p	GLCCI1	0[0,0]	0[0,0]	0[0,0]	0[0,0]	2[4,81]	4
hsa-miR-146a-5p	LYPLAL1	0[0,0]	0[0,0]	0[0,0]	0[0,0]	1[1,8]	4
hsa-miR-146a-5p	CD276	0[0,0]	0[0,0]	0[0,0]	0[0,0]	1[2,554]	4
hsa-miR-146a-5p	ACADM	0[0,0]	0[0,0]	0[0,0]	0[0,0]	1[1,32]	4
hsa-miR-146a-5p	USP25	0[0,0]	0[0,0]	1[3,115]	0[0,0]	1[16,740]	4
hsa-miR-146a-5p	AP2B1	0[0,0]	0[0,0]	1[1,1]	0[0,0]	0[0,0]	4
hsa-miR-146a-5p	LDLRAD3	0[0,0]	0[0,0]	0[0,0]	0[0,0]	1[1,10]	4
hsa-miR-146a-5p	ZBTB2	0[0,0]	0[0,0]	1[1,3]	0[0,0]	2[2,12]	4
hsa-miR-146a-5p	NOLC1	0[0,0]	0[0,0]	0[0,0]	0[0,0]	1[9,652]	4
hsa-miR-146a-5p	CPD	0[0,0]	0[0,0]	0[0,0]	0[0,0]	1[6,42]	4
hsa-miR-146a-5p	INPPL1	0[0,0]	0[0,0]	0[0,0]	0[0,0]	1[4,478]	4
hsa-miR-146a-5p	SLC17A5	0[0,0]	0[0,0]	1[1,3]	0[0,0]	0[0,0]	4
hsa-miR-146a-5p	JAZF1	1[7,75]	0[0,0]	0[0,0]	1[7,75]	1[7,75]	4
hsa-miR-146a-5p	SDAD1	0[0,0]	0[0,0]	0[0,0]	0[0,0]	1[1,190]	4
hsa-miR-146a-5p	TMEM30A	0[0,0]	0[0,0]	2[3,267]	0[0,0]	0[0,0]	4
hsa-miR-146a-5p	SLC25A32	0[0,0]	0[0,0]	1[2,28]	0[0,0]	0[0,0]	4
hsa-miR-146a-5p	MID1	0[0,0]	0[0,0]	0[0,0]	0[0,0]	1[1,5]	4
hsa-miR-146a-5p	EXT1	0[0,0]	0[0,0]	0[0,0]	0[0,0]	1[1,1]	4
hsa-miR-146a-5p	NUAK1	0[0,0]	0[0,0]	1[2,39]	0[0,0]	0[0,0]	4
hsa-miR-146a-5p	NHEDC2	0[0,0]	0[0,0]	0[0,0]	0[0,0]	1[1,5]	4
hsa-miR-146a-5p	MCCC2	0[0,0]	0[0,0]	1[1,14]	0[0,0]	0[0,0]	4
hsa-miR-146a-5p	KIAA0174	0[0,0]	0[0,0]	0[0,0]	0[0,0]	1[5,51]	4
hsa-miR-146a-5p	PCBP2	0[0,0]	0[0,0]	0[0,0]	0[0,0]	1[8,146]	4
hsa-miR-146a-5p	RPS10P7	0[0,0]	0[0,0]	0[0,0]	0[0,0]	1[2,2]	4
hsa-miR-146a-5p	WHSC1L1	0[0,0]	0[0,0]	0[0,0]	0[0,0]	1[1,4]	4
hsa-miR-146a-5p	ERG	0[0,0]	0[0,0]	0[0,0]	0[0,0]	1[1,27]	4
hsa-miR-146a-5p	ALX1	0[0,0]	0[0,0]	0[0,0]	0[0,0]	1[1,8]	4
hsa-miR-146a-5p	PCBP1	0[0,0]	0[0,0]	0[0,0]	0[0,0]	1[2,398]	4
hsa-miR-146a-5p	PGK1	0[0,0]	0[0,0]	0[0,0]	0[0,0]	1[4,125]	4
hsa-miR-146a-5p	CARD10	0[0,0]	0[0,0]	2[2,255]	0[0,0]	0[0,0]	4
hsa-miR-146a-5p	SUMO1	0[0,0]	0[0,0]	0[0,0]	0[0,0]	2[2,14]	4
hsa-miR-146a-5p	MTPAP	0[0,0]	0[0,0]	0[0,0]	0[0,0]	1[5,66]	4
hsa-miR-146a-5p	BTG2	1[24,2659]	0[0,0]	1[24,2659]	0[0,0]	1[24,2659]	4
hsa-miR-146a-5p	SPCS1	0[0,0]	0[0,0]	0[0,0]	0[0,0]	1[2,20]	4
hsa-miR-146a-5p	PFKFB3	0[0,0]	0[0,0]	0[0,0]	0[0,0]	1[3,20]	4
hsa-miR-146a-5p	NKIRAS2	0[0,0]	0[0,0]	0[0,0]	0[0,0]	1[1,1900]	4
hsa-miR-146a-5p	PIGX	0[0,0]	0[0,0]	0[0,0]	0[0,0]	1[1,184]	4
hsa-miR-146a-5p	CLSTN1	0[0,0]	0[0,0]	0[0,0]	0[0,0]	1[5,698]	4
hsa-miR-146a-5p	PRMT6	0[0,0]	0[0,0]	0[0,0]	0[0,0]	1[1,9]	4
hsa-miR-146a-5p	ADAMTS3	0[0,0]	0[0,0]	0[0,0]	0[0,0]	1[1,13]	4
hsa-miR-146a-5p	CREM	0[0,0]	0[0,0]	0[0,0]	0[0,0]	1[2,112]	4
hsa-miR-146a-5p	PHF23	0[0,0]	0[0,0]	0[0,0]	0[0,0]	1[3,1]	4
hsa-miR-146a-5p	POLR2K	0[0,0]	0[0,0]	0[0,0]	0[0,0]	1[1,2]	4
hsa-miR-146a-5p	PRKCI	0[0,0]	0[0,0]	1[2,429]	0[0,0]	1[2,429]	4
hsa-miR-146a-5p	SFRS5	0[0,0]	0[0,0]	0[0,0]	0[0,0]	1[1,18]	4
hsa-miR-146a-5p	SMEK2	0[0,0]	0[0,0]	0[0,0]	0[0,0]	1[1,2]	4
hsa-miR-146a-5p	WWP1	0[0,0]	0[0,0]	0[0,0]	0[0,0]	1[5,206]	4
hsa-miR-146a-5p	SLC38A2	0[0,0]	0[0,0]	0[0,0]	0[0,0]	1[5,1517]	4
hsa-miR-146a-5p	MUTED	0[0,0]	0[0,0]	0[0,0]	0[0,0]	1[2,17]	4
hsa-miR-146a-5p	SLCO3A1	1[1,37]	0[0,0]	0[0,0]	0[0,0]	2[1,49]	4
hsa-miR-146a-5p	HMBOX1	0[0,0]	0[0,0]	1[2,11]	1[1,1]	1[2,11]	4
hsa-miR-146a-5p	ARFGEF1	0[0,0]	0[0,0]	0[0,0]	0[0,0]	1[2,32]	4
hsa-miR-146a-5p	MTCH2	0[0,0]	0[0,0]	1[2,35]	0[0,0]	0[0,0]	4
hsa-miR-146a-5p	APPL1	1[4,13]	0[0,0]	0[0,0]	1[4,13]	1[4,13]	4
hsa-miR-146a-5p	PHF14	0[0,0]	0[0,0]	0[0,0]	0[0,0]	1[1,22]	4
hsa-miR-146a-5p	MCC	0[0,0]	0[0,0]	0[0,0]	0[0,0]	1[3,46]	4
hsa-miR-146a-5p	PYGL	0[0,0]	0[0,0]	0[0,0]	0[0,0]	1[1,12]	4
hsa-miR-146a-5p	GLUD1	0[0,0]	0[0,0]	0[0,0]	0[0,0]	1[2,17]	4
hsa-miR-146a-5p	PPP6C	0[0,0]	0[0,0]	0[0,0]	0[0,0]	1[3,255]	4
hsa-miR-146a-5p	MRPL10	0[0,0]	0[0,0]	0[0,0]	0[0,0]	1[5,33]	4
hsa-miR-146a-5p	PTPRJ	0[0,0]	0[0,0]	1[2,116]	0[0,0]	0[0,0]	4
hsa-miR-146a-5p	PPP1R12A	0[0,0]	0[0,0]	0[0,0]	0[0,0]	1[3,32]	4
hsa-miR-146a-5p	MARK2	0[0,0]	0[0,0]	1[1,20]	0[0,0]	1[3,26]	4
hsa-miR-146a-5p	TRAF6	2[4,94]	0[0,0]	1[2,22]	2[4,94]	2[4,94]	4
hsa-miR-146a-5p	LARP6	0[0,0]	0[0,0]	0[0,0]	0[0,0]	1[1,7]	4
hsa-miR-146a-5p	DMKN	0[0,0]	0[0,0]	0[0,0]	0[0,0]	1[2,8]	4
hsa-miR-146a-5p	TMEM57	0[0,0]	0[0,0]	0[0,0]	0[0,0]	1[1,55]	4
hsa-miR-146a-5p	NFXL1	0[0,0]	0[0,0]	1[2,18]	0[0,0]	1[2,18]	4
hsa-miR-146a-5p	ITGB3	0[0,0]	0[0,0]	0[0,0]	0[0,0]	1[1,8]	4
hsa-miR-146a-5p	NRAS	1[2,497]	0[0,0]	0[0,0]	1[2,497]	1[2,497]	4
hsa-miR-146a-5p	MED1	1[10,320]	0[0,0]	0[0,0]	1[10,320]	1[10,320]	4
hsa-miR-146a-5p	HOXA10	0[0,0]	0[0,0]	0[0,0]	0[0,0]	1[11,2139]	4
hsa-miR-146a-5p	SFRS6	0[0,0]	0[0,0]	0[0,0]	0[0,0]	2[2,3]	4
hsa-miR-146a-5p	THAP6	0[0,0]	0[0,0]	1[1,14]	0[0,0]	0[0,0]	4
hsa-miR-146a-5p	HERPUD2	0[0,0]	0[0,0]	0[0,0]	0[0,0]	1[3,449]	4
hsa-miR-146a-5p	UHRF1BP1	0[0,0]	0[0,0]	0[0,0]	0[0,0]	1[1,19]	4
hsa-miR-146a-5p	ANP32E	0[0,0]	0[0,0]	0[0,0]	0[0,0]	1[7,389]	4
hsa-miR-146a-5p	TRAK2	0[0,0]	0[0,0]	1[1,36]	0[0,0]	1[1,36]	4
hsa-miR-146a-5p	KBTBD2	0[0,0]	0[0,0]	1[2,66]	1[2,63]	1[11,405]	4
hsa-miR-146a-5p	HNRNPC	0[0,0]	0[0,0]	1[1,16]	0[0,0]	0[0,0]	4
hsa-miR-146a-5p	C12orf76	0[0,0]	0[0,0]	1[2,3]	0[0,0]	0[0,0]	4
hsa-miR-146a-5p	DYNLL2	1[5,246]	0[0,0]	0[0,0]	0[0,0]	1[5,246]	4
hsa-miR-146a-5p	DAZAP2	0[0,0]	0[0,0]	0[0,0]	0[0,0]	1[7,68]	4
hsa-miR-146a-5p	CCNK	0[0,0]	0[0,0]	0[0,0]	0[0,0]	1[2,352]	4
hsa-miR-146a-5p	UBE2G1	0[0,0]	0[0,0]	0[0,0]	0[0,0]	1[2,25]	4
hsa-miR-146a-5p	ABLIM1	0[0,0]	0[0,0]	2[1,113]	0[0,0]	0[0,0]	4
hsa-miR-146a-5p	TAF2	0[0,0]	0[0,0]	0[0,0]	0[0,0]	1[2,15]	4
hsa-miR-146a-5p	ZCCHC8	0[0,0]	0[0,0]	0[0,0]	0[0,0]	1[1,214]	4
hsa-miR-146a-5p	DNAJC19	0[0,0]	0[0,0]	0[0,0]	0[0,0]	1[1,9]	4
hsa-miR-146a-5p	C16orf80	0[0,0]	0[0,0]	0[0,0]	0[0,0]	1[2,12]	4
hsa-miR-146a-5p	ECH1	0[0,0]	0[0,0]	0[0,0]	0[0,0]	1[4,21]	4
hsa-miR-146a-5p	NANOS1	0[0,0]	0[0,0]	0[0,0]	0[0,0]	1[3,15]	4
hsa-miR-146a-5p	HOXD13	0[0,0]	0[0,0]	0[0,0]	0[0,0]	1[9,385]	4
hsa-miR-146a-5p	CDC42EP3	0[0,0]	0[0,0]	0[0,0]	0[0,0]	1[3,55]	4
hsa-miR-146a-5p	SLC38A7	0[0,0]	0[0,0]	0[0,0]	0[0,0]	1[1,7]	4
hsa-miR-146a-5p	NOTCH2	1[1,320]	0[0,0]	1[4,110]	0[0,0]	1[9,379]	4
hsa-miR-146a-5p	PRNP	0[0,0]	0[0,0]	0[0,0]	0[0,0]	1[7,2403]	4
hsa-miR-146a-5p	MRS2	0[0,0]	0[0,0]	0[0,0]	0[0,0]	1[1,26]	4
hsa-miR-146a-5p	PRDM6	0[0,0]	0[0,0]	1[5,30]	0[0,0]	0[0,0]	4
hsa-miR-146a-5p	SCYL3	0[0,0]	0[0,0]	0[0,0]	0[0,0]	1[1,20]	4
hsa-miR-146a-5p	KRT80	0[0,0]	0[0,0]	0[0,0]	0[0,0]	1[1,39]	4
hsa-miR-146a-5p	RBM12B	0[0,0]	0[0,0]	0[0,0]	0[0,0]	1[1,1]	4
hsa-miR-146a-5p	NRF1	0[0,0]	0[0,0]	0[0,0]	0[0,0]	1[4,8]	4
hsa-miR-146a-5p	SFRS2B	0[0,0]	0[0,0]	0[0,0]	0[0,0]	1[1,20]	4
hsa-miR-146a-5p	CDKL2	0[0,0]	0[0,0]	0[0,0]	0[0,0]	1[1,6]	4
hsa-miR-146a-5p	LASS2	0[0,0]	0[0,0]	0[0,0]	0[0,0]	1[11,118]	4
hsa-miR-146a-5p	PCGF3	0[0,0]	0[0,0]	0[0,0]	0[0,0]	1[2,28]	4
hsa-miR-146a-5p	CASK	1[1,2]	0[0,0]	0[0,0]	1[1,2]	1[4,113]	4
hsa-miR-146a-5p	KIAA0895L	0[0,0]	0[0,0]	0[0,0]	0[0,0]	1[1,15]	4
hsa-miR-146a-5p	RPL22	0[0,0]	0[0,0]	0[0,0]	0[0,0]	1[1,25]	4
hsa-miR-146a-5p	ZNF619	0[0,0]	0[0,0]	0[0,0]	0[0,0]	1[5,313]	4
hsa-miR-146a-5p	ITGAV	1[8,889]	0[0,0]	0[0,0]	0[0,0]	0[0,0]	4
hsa-miR-146a-5p	PNPLA4	0[0,0]	0[0,0]	0[0,0]	0[0,0]	1[1,346]	4
hsa-miR-146a-5p	ALKBH1	0[0,0]	0[0,0]	0[0,0]	0[0,0]	1[2,0]	4
hsa-miR-146a-5p	TUSC2	0[0,0]	0[0,0]	0[0,0]	0[0,0]	1[4,108]	4
hsa-miR-146a-5p	SH3RF1	0[0,0]	0[0,0]	0[0,0]	0[0,0]	1[1,20]	4
hsa-miR-146a-5p	MFSD8	0[0,0]	0[0,0]	0[0,0]	0[0,0]	1[13,1058]	4
hsa-miR-146a-5p	PPP1R11	1[2,10]	0[0,0]	0[0,0]	0[0,0]	0[0,0]	4
hsa-miR-146a-5p	NUDT6	0[0,0]	0[0,0]	1[3,54]	0[0,0]	0[0,0]	4
hsa-miR-146a-5p	UGP2	0[0,0]	0[0,0]	0[0,0]	0[0,0]	1[7,423]	4
hsa-miR-146a-5p	CASZ1	0[0,0]	0[0,0]	0[0,0]	0[0,0]	1[1,15]	4
hsa-miR-146a-5p	DTWD2	0[0,0]	0[0,0]	0[0,0]	0[0,0]	1[1,8]	4
hsa-miR-146a-5p	TBC1D4	0[0,0]	0[0,0]	0[0,0]	0[0,0]	1[2,121]	4
hsa-miR-146a-5p	UBR5	0[0,0]	0[0,0]	0[0,0]	0[0,0]	1[1,284]	4
hsa-miR-146a-5p	SEC23IP	1[2,15]	0[0,0]	0[0,0]	1[2,15]	1[3,39]	4
hsa-miR-146a-5p	TIMM17B	0[0,0]	0[0,0]	0[0,0]	0[0,0]	1[5,168]	4
hsa-miR-146a-5p	FCHO2	0[0,0]	0[0,0]	0[0,0]	0[0,0]	1[2,465]	4
hsa-miR-146a-5p	ABCD3	0[0,0]	0[0,0]	0[0,0]	0[0,0]	2[2,9]	4
hsa-miR-146a-5p	WDR45L	0[0,0]	0[0,0]	0[0,0]	0[0,0]	1[3,157]	4
hsa-miR-146a-5p	KHDRBS1	0[0,0]	0[0,0]	0[0,0]	0[0,0]	1[5,294]	4
hsa-miR-146a-5p	CREBL2	0[0,0]	0[0,0]	0[0,0]	0[0,0]	1[1,11]	4
hsa-miR-146a-5p	SIX4	0[0,0]	0[0,0]	0[0,0]	0[0,0]	1[1,245]	4
hsa-miR-146a-5p	VANGL2	0[0,0]	0[0,0]	1[1,2]	0[0,0]	0[0,0]	4
hsa-miR-146a-5p	COPB1	0[0,0]	0[0,0]	0[0,0]	0[0,0]	1[5,439]	4
hsa-miR-146a-5p	MLL2	1[8,389]	0[0,0]	0[0,0]	1[8,389]	1[10,389]	4
hsa-miR-146a-5p	PPP4R1	0[0,0]	0[0,0]	0[0,0]	1[1,24]	1[2,29]	4
hsa-miR-146a-5p	GCNT4	0[0,0]	0[0,0]	0[0,0]	0[0,0]	1[2,21]	4
hsa-miR-146a-5p	SPTLC1	0[0,0]	0[0,0]	0[0,0]	0[0,0]	1[1,15]	4
hsa-miR-146a-5p	PRR3	0[0,0]	0[0,0]	0[0,0]	0[0,0]	1[1,14]	4
hsa-miR-146a-5p	TMEM66	0[0,0]	0[0,0]	0[0,0]	1[3,1123]	2[6,2144]	4
hsa-miR-146a-5p	ZNF138	0[0,0]	0[0,0]	0[0,0]	0[0,0]	1[1,204]	4
hsa-miR-146a-5p	ZNF765	0[0,0]	0[0,0]	0[0,0]	0[0,0]	1[1,122]	4
hsa-miR-146a-5p	C4orf32	0[0,0]	0[0,0]	0[0,0]	0[0,0]	1[1,4]	4
hsa-miR-146a-5p	MLL5	0[0,0]	0[0,0]	0[0,0]	0[0,0]	2[4,5]	4
hsa-miR-146a-5p	CCDC132	0[0,0]	0[0,0]	0[0,0]	0[0,0]	1[1,20]	4
hsa-miR-146a-5p	PHF17	0[0,0]	0[0,0]	0[0,0]	0[0,0]	1[1,16]	4
hsa-miR-146a-5p	GRSF1	1[2,0]	0[0,0]	0[0,0]	0[0,0]	0[0,0]	4
hsa-miR-146a-5p	TTL	1[1,1]	0[0,0]	0[0,0]	0[0,0]	0[0,0]	4
hsa-miR-146a-5p	RNF14	0[0,0]	0[0,0]	1[2,20]	0[0,0]	0[0,0]	4
hsa-miR-146a-5p	FHL1	0[0,0]	0[0,0]	0[0,0]	0[0,0]	1[6,2]	4
hsa-miR-146a-5p	METAP1	0[0,0]	0[0,0]	0[0,0]	0[0,0]	1[1,5]	4
hsa-miR-146a-5p	TUBA4A	0[0,0]	0[0,0]	1[1,1]	0[0,0]	0[0,0]	4
hsa-miR-146a-5p	TCF4	0[0,0]	1[7,236]	0[0,0]	0[0,0]	0[0,0]	4
hsa-miR-146a-5p	KDELC2	0[0,0]	0[0,0]	1[2,1846]	0[0,0]	0[0,0]	4
hsa-miR-146a-5p	ZNF117	0[0,0]	0[0,0]	0[0,0]	0[0,0]	2[2,76]	4
hsa-miR-146a-5p	NUS1	0[0,0]	0[0,0]	1[1,2]	0[0,0]	1[1,2]	4
hsa-miR-146a-5p	TOM1L1	0[0,0]	0[0,0]	0[0,0]	0[0,0]	1[1,25]	4
hsa-miR-146a-5p	SS18	0[0,0]	0[0,0]	1[1,12]	0[0,0]	0[0,0]	4
hsa-miR-146a-5p	SDK1	1[1,181]	0[0,0]	0[0,0]	0[0,0]	0[0,0]	4
hsa-miR-146a-5p	FAM171A1	0[0,0]	0[0,0]	0[0,0]	0[0,0]	1[2,28]	4
hsa-miR-146a-5p	UBXN4	0[0,0]	0[0,0]	0[0,0]	0[0,0]	1[2,0]	4
hsa-miR-146a-5p	MFSD6	0[0,0]	0[0,0]	0[0,0]	0[0,0]	1[16,1519]	4
hsa-miR-146a-5p	PID1	0[0,0]	0[0,0]	1[1,27]	0[0,0]	0[0,0]	4
hsa-miR-146a-5p	ARL8A	1[21,405]	0[0,0]	1[21,405]	0[0,0]	0[0,0]	4
hsa-miR-146a-5p	KIAA0913	0[0,0]	0[0,0]	0[0,0]	0[0,0]	1[1,9]	4
hsa-miR-146a-5p	CNTROB	0[0,0]	0[0,0]	0[0,0]	0[0,0]	1[1,8]	3
hsa-miR-146a-5p	OCLM	0[0,0]	0[0,0]	0[0,0]	0[0,0]	1[1,8]	3
hsa-miR-146a-5p	MARK1	0[0,0]	0[0,0]	0[0,0]	1[1,8]	1[1,8]	3
hsa-miR-146a-5p	ANKRD28	0[0,0]	0[0,0]	0[0,0]	0[0,0]	1[1,8]	3
hsa-miR-146a-5p	STAMBP	0[0,0]	0[0,0]	0[0,0]	0[0,0]	1[1,1]	3
hsa-miR-146a-5p	KDM6A	0[0,0]	0[0,0]	0[0,0]	0[0,0]	1[4,41]	3
hsa-miR-146a-5p	RCHY1	0[0,0]	0[0,0]	0[0,0]	1[2,135]	1[2,135]	3
hsa-miR-146a-5p	PPP2R1B	0[0,0]	0[0,0]	0[0,0]	0[0,0]	2[2,119]	3
hsa-miR-146a-5p	ACPL2	0[0,0]	0[0,0]	0[0,0]	0[0,0]	1[7,2779]	3
hsa-miR-146a-5p	BCAT2	0[0,0]	0[0,0]	1[6,45]	0[0,0]	0[0,0]	3
hsa-miR-146a-5p	CNIH4	0[0,0]	0[0,0]	0[0,0]	0[0,0]	1[2,6]	3
hsa-miR-146a-5p	HIPK1	0[0,0]	0[0,0]	0[0,0]	1[13,557]	1[13,557]	3
hsa-miR-146a-5p	NPLOC4	0[0,0]	0[0,0]	0[0,0]	0[0,0]	1[4,74]	3
hsa-miR-146a-5p	CKAP4	0[0,0]	0[0,0]	0[0,0]	0[0,0]	1[1,8]	3
hsa-miR-146a-5p	DDX3X	0[0,0]	0[0,0]	0[0,0]	0[0,0]	1[4,0]	3
hsa-miR-146a-5p	PCGF5	0[0,0]	0[0,0]	1[13,146]	0[0,0]	1[2,29]	3
hsa-miR-146a-5p	PNPO	0[0,0]	0[0,0]	0[0,0]	0[0,0]	1[1,16]	3
hsa-miR-146a-5p	BTAF1	0[0,0]	0[0,0]	1[3,114]	0[0,0]	0[0,0]	3
hsa-miR-146a-5p	PNPLA3	0[0,0]	0[0,0]	0[0,0]	0[0,0]	1[1,8]	3
hsa-miR-146a-5p	IKBKB	0[0,0]	0[0,0]	0[0,0]	0[0,0]	1[2,61]	3
hsa-miR-146a-5p	NAB1	0[0,0]	0[0,0]	1[2,27]	0[0,0]	0[0,0]	3
hsa-miR-146a-5p	CDK2AP1	0[0,0]	0[0,0]	0[0,0]	0[0,0]	1[2,46]	3
hsa-miR-146a-5p	KATNAL1	0[0,0]	0[0,0]	0[0,0]	0[0,0]	1[4,138]	3
hsa-miR-146a-5p	C3orf38	0[0,0]	0[0,0]	0[0,0]	0[0,0]	1[1,2]	3
hsa-miR-146a-5p	ZDHHC2	0[0,0]	0[0,0]	0[0,0]	0[0,0]	1[1,55]	3
hsa-miR-146a-5p	ZNF786	0[0,0]	0[0,0]	0[0,0]	0[0,0]	1[2,10]	3
hsa-miR-146a-5p	RGPD5	0[0,0]	0[0,0]	0[0,0]	0[0,0]	1[2,13]	3
hsa-miR-146a-5p	PPAPDC1B	0[0,0]	0[0,0]	1[2,16]	0[0,0]	0[0,0]	3
hsa-miR-146a-5p	TRMT11	0[0,0]	0[0,0]	0[0,0]	0[0,0]	1[1,1]	3
hsa-miR-146a-5p	MFSD2A	0[0,0]	0[0,0]	0[0,0]	0[0,0]	1[1,16]	3
hsa-miR-146a-5p	ZNF107	0[0,0]	0[0,0]	1[6,268]	0[0,0]	1[7,14]	3
hsa-miR-146a-5p	EIF4G2	1[9,1491]	0[0,0]	0[0,0]	1[9,1491]	1[9,1491]	3
hsa-miR-146a-5p	ZNF131	0[0,0]	0[0,0]	0[0,0]	0[0,0]	1[5,108]	3
hsa-miR-146a-5p	FAM107B	0[0,0]	0[0,0]	1[3,367]	0[0,0]	0[0,0]	3
hsa-miR-146a-5p	PAK2	0[0,0]	0[0,0]	1[1,83]	0[0,0]	0[0,0]	3
hsa-miR-146a-5p	RPL5	0[0,0]	0[0,0]	0[0,0]	0[0,0]	1[1,1]	3
hsa-miR-146a-5p	TRIP12	0[0,0]	0[0,0]	0[0,0]	0[0,0]	1[1,16]	3
hsa-miR-146a-5p	HSPA13	0[0,0]	0[0,0]	0[0,0]	0[0,0]	1[3,26]	3
hsa-miR-146a-5p	BCAS2	0[0,0]	0[0,0]	0[0,0]	0[0,0]	1[3,16]	3
hsa-miR-146a-5p	ZNF142	0[0,0]	0[0,0]	0[0,0]	0[0,0]	1[1,1]	3
hsa-miR-146a-5p	NFIX	1[1,2]	0[0,0]	0[0,0]	0[0,0]	0[0,0]	3
hsa-miR-146a-5p	TMOD3	0[0,0]	0[0,0]	0[0,0]	0[0,0]	1[2,7]	3
hsa-miR-146a-5p	DCTN5	0[0,0]	0[0,0]	0[0,0]	0[0,0]	2[6,128]	3
hsa-miR-146a-5p	ATP8B2	0[0,0]	0[0,0]	0[0,0]	0[0,0]	1[2,0]	3
hsa-miR-146a-5p	HADHB	0[0,0]	0[0,0]	1[4,284]	0[0,0]	1[5,373]	3
hsa-miR-146a-5p	ZFYVE27	0[0,0]	0[0,0]	0[0,0]	0[0,0]	1[2,0]	3
hsa-miR-146a-5p	PHACTR4	0[0,0]	0[0,0]	0[0,0]	0[0,0]	1[2,25]	3
hsa-miR-146a-5p	SR140	0[0,0]	0[0,0]	0[0,0]	0[0,0]	1[1,77]	3
hsa-miR-146a-5p	KLHL2	0[0,0]	0[0,0]	0[0,0]	0[0,0]	1[1,12]	3
hsa-miR-146a-5p	ATP9B	0[0,0]	0[0,0]	0[0,0]	0[0,0]	1[1,56]	3
hsa-miR-146a-5p	ADAM9	0[0,0]	0[0,0]	0[0,0]	0[0,0]	1[2,712]	3
hsa-miR-146a-5p	NDUFS1	0[0,0]	0[0,0]	0[0,0]	0[0,0]	1[1,48]	3
hsa-miR-146a-5p	ATG9A	0[0,0]	0[0,0]	0[0,0]	1[9,305]	0[0,0]	3
hsa-miR-146a-5p	DDX6	0[0,0]	0[0,0]	0[0,0]	0[0,0]	1[7,267]	3
hsa-miR-146a-5p	SLC1A1	0[0,0]	0[0,0]	0[0,0]	0[0,0]	2[2,102]	3
hsa-miR-146a-5p	TXNIP	0[0,0]	0[0,0]	1[11,617]	0[0,0]	0[0,0]	3
hsa-miR-146a-5p	FLNA	0[0,0]	0[0,0]	0[0,0]	0[0,0]	1[3,452]	3
hsa-miR-146a-5p	FZD1	1[8,452]	0[0,0]	0[0,0]	1[8,452]	1[9,457]	3
hsa-miR-146a-5p	RFC3	0[0,0]	0[0,0]	0[0,0]	0[0,0]	2[3,47]	3
hsa-miR-146a-5p	TLE4	0[0,0]	0[0,0]	0[0,0]	0[0,0]	1[4,124]	3
hsa-miR-146a-5p	PAPD7	0[0,0]	0[0,0]	0[0,0]	0[0,0]	1[2,100]	3
hsa-miR-146a-5p	C18orf25	0[0,0]	0[0,0]	1[3,51]	0[0,0]	2[5,62]	3
hsa-miR-146a-5p	EDARADD	0[0,0]	0[0,0]	0[0,0]	1[3,93]	1[5,161]	3
hsa-miR-146a-5p	ELP2	0[0,0]	0[0,0]	0[0,0]	0[0,0]	1[1,11]	3
hsa-miR-146a-5p	DOCK5	0[0,0]	0[0,0]	0[0,0]	0[0,0]	1[1,1722]	3
hsa-miR-146a-5p	KLHL29	0[0,0]	0[0,0]	0[0,0]	0[0,0]	1[2,29]	3
hsa-miR-146a-5p	KREMEN1	0[0,0]	0[0,0]	0[0,0]	0[0,0]	1[1,5]	3
hsa-miR-146a-5p	ATXN7L3	0[0,0]	0[0,0]	0[0,0]	0[0,0]	1[3,10]	3
hsa-miR-146a-5p	HMGN2	0[0,0]	0[0,0]	0[0,0]	0[0,0]	1[2,9]	3
hsa-miR-146a-5p	RNF135	0[0,0]	0[0,0]	0[0,0]	0[0,0]	1[2,21]	3
hsa-miR-146a-5p	PDE12	0[0,0]	0[0,0]	0[0,0]	0[0,0]	1[3,27]	3
hsa-miR-146a-5p	FAM135A	0[0,0]	0[0,0]	0[0,0]	0[0,0]	2[12,810]	3
hsa-miR-146a-5p	SRF	0[0,0]	0[0,0]	0[0,0]	1[5,378]	0[0,0]	3
hsa-miR-146a-5p	TOMM34	0[0,0]	0[0,0]	0[0,0]	0[0,0]	1[2,526]	3
hsa-miR-146a-5p	PSMD3	1[1,2]	0[0,0]	0[0,0]	1[1,2]	1[2,8]	3
hsa-miR-146a-5p	VBP1	1[1,12]	0[0,0]	0[0,0]	0[0,0]	1[1,12]	3
hsa-miR-146a-5p	SMURF2	0[0,0]	0[0,0]	0[0,0]	0[0,0]	1[2,32]	3
hsa-miR-146a-5p	COMMD10	0[0,0]	0[0,0]	0[0,0]	0[0,0]	1[1,160]	3
hsa-miR-146a-5p	SEC31A	0[0,0]	0[0,0]	1[1,15]	0[0,0]	0[0,0]	3
hsa-miR-146a-5p	LMNB1	0[0,0]	0[0,0]	0[0,0]	0[0,0]	1[5,1224]	3
hsa-miR-146a-5p	DNAJC10	0[0,0]	0[0,0]	0[0,0]	0[0,0]	2[2,65]	3
hsa-miR-146a-5p	KRT10	0[0,0]	0[0,0]	0[0,0]	0[0,0]	1[3,275]	3
hsa-miR-146a-5p	TXNL4A	0[0,0]	0[0,0]	1[4,41]	0[0,0]	0[0,0]	3
hsa-miR-146a-5p	ESYT2	0[0,0]	0[0,0]	0[0,0]	0[0,0]	1[2,29]	3
hsa-miR-146a-5p	CLCN6	0[0,0]	0[0,0]	1[1,90]	0[0,0]	1[1,90]	3
hsa-miR-146a-5p	IQGAP1	0[0,0]	0[0,0]	0[0,0]	0[0,0]	1[1,25]	3
hsa-miR-146a-5p	UBE2L3	0[0,0]	0[0,0]	0[0,0]	0[0,0]	1[1,1]	3
hsa-miR-146a-5p	SLC38A1	1[3,143]	0[0,0]	0[0,0]	0[0,0]	1[4,158]	3
hsa-miR-146a-5p	CHST15	0[0,0]	0[0,0]	1[1,2]	0[0,0]	1[1,2]	3
hsa-miR-146a-5p	ACAP2	0[0,0]	0[0,0]	1[1,8]	0[0,0]	0[0,0]	3
hsa-miR-146a-5p	LIMD1	0[0,0]	0[0,0]	1[1,9]	0[0,0]	0[0,0]	3
hsa-miR-146a-5p	ACBD3	0[0,0]	0[0,0]	1[4,379]	0[0,0]	0[0,0]	3
hsa-miR-146a-5p	KIAA1826	0[0,0]	0[0,0]	0[0,0]	0[0,0]	1[5,374]	3
hsa-miR-146a-5p	STX3	1[2,442]	0[0,0]	0[0,0]	0[0,0]	0[0,0]	3
hsa-miR-146a-5p	GNAI3	0[0,0]	0[0,0]	0[0,0]	0[0,0]	1[2,19]	3
hsa-miR-146a-5p	DOCK9	0[0,0]	0[0,0]	0[0,0]	0[0,0]	1[1,5]	3
hsa-miR-146a-5p	CDC14A	0[0,0]	0[0,0]	0[0,0]	0[0,0]	2[4,29]	3
hsa-miR-146a-5p	ZNF37B	0[0,0]	0[0,0]	1[1,21]	0[0,0]	0[0,0]	3
hsa-miR-146a-5p	QSOX1	0[0,0]	0[0,0]	0[0,0]	0[0,0]	1[2,11]	3
hsa-miR-146a-5p	GLS	0[0,0]	0[0,0]	0[0,0]	0[0,0]	1[1,15]	3
hsa-miR-146a-5p	NOP10	0[0,0]	0[0,0]	0[0,0]	0[0,0]	1[3,100]	3
hsa-miR-146a-5p	WBSCR22	0[0,0]	0[0,0]	0[0,0]	0[0,0]	2[3,42]	3
hsa-miR-146a-5p	TMED5	0[0,0]	0[0,0]	1[1,2]	0[0,0]	0[0,0]	3
hsa-miR-146a-5p	DUS2L	0[0,0]	0[0,0]	0[0,0]	0[0,0]	1[1,17]	3
hsa-miR-146a-5p	CAMLG	0[0,0]	0[0,0]	0[0,0]	0[0,0]	1[2,184]	3
hsa-miR-146a-5p	RAPH1	0[0,0]	0[0,0]	1[2,2]	0[0,0]	0[0,0]	3
hsa-miR-146a-5p	MANEAL	0[0,0]	0[0,0]	1[1,9]	0[0,0]	0[0,0]	3
hsa-miR-146a-5p	ANTXR1	0[0,0]	0[0,0]	1[1,13]	0[0,0]	0[0,0]	3
hsa-miR-146a-5p	DLG1	0[0,0]	0[0,0]	0[0,0]	0[0,0]	2[4,200]	3
hsa-miR-146a-5p	CMAS	0[0,0]	0[0,0]	0[0,0]	0[0,0]	1[3,162]	3
hsa-miR-146a-5p	CDC37L1	0[0,0]	0[0,0]	0[0,0]	0[0,0]	1[6,156]	3
hsa-miR-146a-5p	ZEB2	0[0,0]	0[0,0]	0[0,0]	0[0,0]	1[1,8]	3
hsa-miR-146a-5p	COPA	0[0,0]	0[0,0]	0[0,0]	0[0,0]	1[7,198]	3
hsa-miR-146a-5p	COL4A3	0[0,0]	0[0,0]	0[0,0]	0[0,0]	1[1,222]	3
hsa-miR-146a-5p	IFT20	0[0,0]	0[0,0]	0[0,0]	0[0,0]	1[4,26]	3
hsa-miR-146a-5p	ZNF761	0[0,0]	0[0,0]	0[0,0]	0[0,0]	1[1,30]	3
hsa-miR-146a-5p	PERP	0[0,0]	0[0,0]	0[0,0]	0[0,0]	1[4,138]	3
hsa-miR-146a-5p	USP48	0[0,0]	0[0,0]	0[0,0]	0[0,0]	1[1,27]	3
hsa-miR-146a-5p	LDLRAD2	0[0,0]	0[0,0]	1[1,153]	0[0,0]	0[0,0]	3
hsa-miR-146a-5p	GGA2	1[1,17]	0[0,0]	1[1,17]	0[0,0]	0[0,0]	3
hsa-miR-146a-5p	PPP4R2	0[0,0]	0[0,0]	0[0,0]	0[0,0]	1[2,37]	3
hsa-miR-146a-5p	TRIM4	0[0,0]	0[0,0]	1[8,64]	0[0,0]	0[0,0]	3
hsa-miR-146a-5p	AKT1S1	0[0,0]	0[0,0]	0[0,0]	0[0,0]	1[1,17]	3
hsa-miR-146a-5p	HMG20A	0[0,0]	0[0,0]	1[1,8]	0[0,0]	1[4,51]	3
hsa-miR-146a-5p	MPHOSPH6	0[0,0]	0[0,0]	0[0,0]	0[0,0]	1[4,78]	3
hsa-miR-146a-5p	PTGS2	0[0,0]	0[0,0]	0[0,0]	0[0,0]	1[2,60]	3
hsa-miR-146a-5p	AXL	0[0,0]	0[0,0]	0[0,0]	0[0,0]	1[1,42]	3
hsa-miR-146a-5p	FRYL	1[6,317]	0[0,0]	1[6,317]	1[6,317]	1[6,317]	3
hsa-miR-146a-5p	SMARCA5	1[1,10]	1[1,10]	0[0,0]	0[0,0]	1[14,1385]	3
hsa-miR-146a-5p	SLC35A3	0[0,0]	0[0,0]	0[0,0]	0[0,0]	1[1,113]	3
hsa-miR-146a-5p	RRAGC	0[0,0]	0[0,0]	0[0,0]	0[0,0]	1[1,12]	3
hsa-miR-146a-5p	AKAP8	0[0,0]	0[0,0]	0[0,0]	0[0,0]	1[9,242]	3
hsa-miR-146a-5p	GLT25D2	0[0,0]	0[0,0]	1[2,0]	0[0,0]	0[0,0]	3
hsa-miR-146a-5p	C9orf6	0[0,0]	0[0,0]	1[1,80]	0[0,0]	1[1,80]	3
hsa-miR-146a-5p	ELF4	0[0,0]	0[0,0]	0[0,0]	0[0,0]	1[1,12]	3
hsa-miR-146a-5p	GPM6B	0[0,0]	0[0,0]	0[0,0]	0[0,0]	1[1,1]	3
hsa-miR-146a-5p	SLC1A5	0[0,0]	0[0,0]	0[0,0]	0[0,0]	1[9,240]	3
hsa-miR-146a-5p	CS	0[0,0]	0[0,0]	0[0,0]	0[0,0]	1[1,24]	3
hsa-miR-146a-5p	HCCS	0[0,0]	0[0,0]	0[0,0]	0[0,0]	1[3,417]	3
hsa-miR-146a-5p	LHFP	0[0,0]	0[0,0]	0[0,0]	0[0,0]	1[2,16]	3
hsa-miR-146a-5p	TGIF1	0[0,0]	0[0,0]	0[0,0]	0[0,0]	1[4,533]	3
hsa-miR-146a-5p	SYNC	0[0,0]	0[0,0]	0[0,0]	0[0,0]	1[1,8]	3
hsa-miR-146a-5p	FMNL2	0[0,0]	0[0,0]	0[0,0]	0[0,0]	1[2,29]	3
hsa-miR-146a-5p	RBPMS	0[0,0]	0[0,0]	0[0,0]	0[0,0]	1[1,6]	3
hsa-miR-146a-5p	FAM160A1	0[0,0]	0[0,0]	0[0,0]	0[0,0]	1[2,154]	3
hsa-miR-146a-5p	ANKRD12	0[0,0]	0[0,0]	0[0,0]	0[0,0]	2[5,83]	3
hsa-miR-146a-5p	ARPC2	0[0,0]	0[0,0]	0[0,0]	0[0,0]	1[3,38]	3
hsa-miR-146a-5p	ZDHHC13	0[0,0]	0[0,0]	0[0,0]	0[0,0]	1[1,40]	3
hsa-miR-146a-5p	TAB2	0[0,0]	0[0,0]	0[0,0]	0[0,0]	1[7,416]	3
hsa-miR-146a-5p	CAMK2D	0[0,0]	0[0,0]	1[1,5]	0[0,0]	0[0,0]	3
hsa-miR-146a-5p	APITD1	0[0,0]	0[0,0]	0[0,0]	0[0,0]	1[1,5]	3
hsa-miR-146a-5p	TMEM115	0[0,0]	0[0,0]	0[0,0]	1[2,11]	1[3,327]	3
hsa-miR-146a-5p	C1QBP	0[0,0]	0[0,0]	0[0,0]	0[0,0]	1[8,328]	3
hsa-miR-146a-5p	ECHS1	0[0,0]	0[0,0]	0[0,0]	0[0,0]	1[1,1]	3
hsa-miR-146a-5p	SLC9A6	0[0,0]	0[0,0]	0[0,0]	0[0,0]	1[5,83]	3
hsa-miR-146a-5p	ABL2	1[2,29]	3[2,1598]	1[2,29]	1[1,25]	0[0,0]	3
hsa-miR-146a-5p	SKAP2	0[0,0]	0[0,0]	1[1,26]	0[0,0]	0[0,0]	3
hsa-miR-146a-5p	RALGPS2	0[0,0]	0[0,0]	0[0,0]	0[0,0]	1[1,273]	3
hsa-miR-146a-5p	NUMB	1[2,36]	1[2,36]	0[0,0]	1[2,36]	1[2,36]	3
hsa-miR-146a-5p	FAF2	1[6,447]	0[0,0]	0[0,0]	0[0,0]	1[6,447]	3
hsa-miR-146a-5p	RASA1	0[0,0]	0[0,0]	0[0,0]	0[0,0]	1[3,441]	3
hsa-miR-146a-5p	COX10	0[0,0]	0[0,0]	0[0,0]	0[0,0]	1[1,8]	3
hsa-miR-146a-5p	GNG12	0[0,0]	0[0,0]	0[0,0]	0[0,0]	1[2,33]	3
hsa-miR-146a-5p	ATP5G2	0[0,0]	0[0,0]	0[0,0]	0[0,0]	1[10,183]	3
hsa-miR-146a-5p	NDUFA2	0[0,0]	0[0,0]	0[0,0]	0[0,0]	1[12,453]	3
hsa-miR-146a-5p	RRAGA	0[0,0]	0[0,0]	0[0,0]	0[0,0]	1[2,2]	3
hsa-miR-146a-5p	KIAA0141	0[0,0]	1[1,1]	0[0,0]	0[0,0]	0[0,0]	3
hsa-miR-146a-5p	ROR1	0[0,0]	1[1,33]	0[0,0]	0[0,0]	1[1,33]	3
hsa-miR-146a-5p	ERAL1	0[0,0]	0[0,0]	0[0,0]	0[0,0]	1[1,1]	3
hsa-miR-146a-5p	RNF139	0[0,0]	0[0,0]	0[0,0]	0[0,0]	1[2,16]	3
hsa-miR-146a-5p	IQCH	0[0,0]	0[0,0]	0[0,0]	0[0,0]	1[1,12]	3
hsa-miR-146a-5p	PTGFRN	0[0,0]	0[0,0]	0[0,0]	0[0,0]	1[1,61]	3
hsa-miR-146a-5p	TMEM97	0[0,0]	0[0,0]	1[4,26]	0[0,0]	0[0,0]	3
hsa-miR-146a-5p	CCDC6	1[3,15]	0[0,0]	0[0,0]	0[0,0]	1[3,15]	3
hsa-miR-146a-5p	ELK3	0[0,0]	0[0,0]	0[0,0]	0[0,0]	1[2,63]	3
hsa-miR-146a-5p	C5orf15	0[0,0]	0[0,0]	0[0,0]	0[0,0]	1[4,1233]	3
hsa-miR-146a-5p	ERLEC1	0[0,0]	0[0,0]	0[0,0]	0[0,0]	1[3,93]	3
hsa-miR-146a-5p	ELMOD2	0[0,0]	0[0,0]	0[0,0]	0[0,0]	1[2,107]	3
hsa-miR-146a-5p	HAS2	0[0,0]	0[0,0]	0[0,0]	0[0,0]	1[1,81]	3
hsa-miR-146a-5p	C9orf72	0[0,0]	0[0,0]	0[0,0]	0[0,0]	1[1,18]	3
hsa-miR-146a-5p	TXLNB	0[0,0]	0[0,0]	0[0,0]	0[0,0]	1[3,22]	3
hsa-miR-146a-5p	ETS2	0[0,0]	0[0,0]	0[0,0]	0[0,0]	1[7,369]	3
hsa-miR-146a-5p	OPA1	0[0,0]	0[0,0]	0[0,0]	0[0,0]	1[1,173]	3
hsa-miR-146a-5p	PAM	0[0,0]	0[0,0]	0[0,0]	0[0,0]	1[2,861]	3
hsa-miR-146a-5p	LFNG	1[2,216]	0[0,0]	0[0,0]	1[2,216]	1[2,216]	3
hsa-miR-146a-5p	PPIP5K2	0[0,0]	0[0,0]	0[0,0]	0[0,0]	1[1,41]	3
hsa-miR-146a-5p	SLC2A3	1[5,68]	0[0,0]	0[0,0]	0[0,0]	1[6,76]	3
hsa-miR-146a-5p	CDKN2AIP	0[0,0]	0[0,0]	0[0,0]	1[7,167]	1[7,190]	3
hsa-miR-146a-5p	TRIM37	0[0,0]	0[0,0]	0[0,0]	0[0,0]	1[3,68]	3
hsa-miR-146a-5p	RPL4	0[0,0]	0[0,0]	0[0,0]	0[0,0]	2[5,49]	3
hsa-miR-146a-5p	ASAP1	0[0,0]	0[0,0]	1[2,69]	0[0,0]	1[2,69]	3
hsa-miR-146a-5p	FAM122B	0[0,0]	0[0,0]	2[4,28]	0[0,0]	1[1,22]	3
hsa-miR-146a-5p	HSPA1A	0[0,0]	0[0,0]	0[0,0]	0[0,0]	1[8,70]	3
hsa-miR-146a-5p	CXADR	0[0,0]	0[0,0]	0[0,0]	0[0,0]	1[2,0]	3
hsa-miR-146a-5p	CCNA2	0[0,0]	0[0,0]	1[6,831]	0[0,0]	0[0,0]	3
hsa-miR-146a-5p	ERP44	0[0,0]	0[0,0]	0[0,0]	0[0,0]	1[1,8]	3
hsa-miR-146a-5p	LDLR	0[0,0]	0[0,0]	0[0,0]	0[0,0]	1[2,9]	3
hsa-miR-146a-5p	KPNA6	1[9,148]	0[0,0]	0[0,0]	0[0,0]	1[1,20]	3
hsa-miR-146a-5p	SFXN2	0[0,0]	0[0,0]	0[0,0]	0[0,0]	1[1,99]	3
hsa-miR-146a-5p	ILF2	0[0,0]	0[0,0]	0[0,0]	0[0,0]	1[1,5]	3
hsa-miR-146a-5p	GADD45A	0[0,0]	0[0,0]	0[0,0]	0[0,0]	1[1,7]	3
hsa-miR-146a-5p	AMPD3	0[0,0]	0[0,0]	0[0,0]	0[0,0]	1[1,6]	3
hsa-miR-146a-5p	TMED7-TICAM2	0[0,0]	0[0,0]	1[3,28]	0[0,0]	0[0,0]	3
hsa-miR-146a-5p	ECD	0[0,0]	0[0,0]	0[0,0]	0[0,0]	1[1,5]	2
hsa-miR-146a-5p	STXBP5	0[0,0]	0[0,0]	0[0,0]	0[0,0]	1[2,37]	2
hsa-miR-146a-5p	EGFR	0[0,0]	0[0,0]	1[2,103]	0[0,0]	0[0,0]	2
hsa-miR-146a-5p	UBLCP1	0[0,0]	0[0,0]	0[0,0]	0[0,0]	1[1,8]	2
hsa-miR-146a-5p	CENPE	0[0,0]	0[0,0]	0[0,0]	0[0,0]	1[1,6]	2
hsa-miR-146a-5p	C3orf10	0[0,0]	0[0,0]	0[0,0]	0[0,0]	1[9,115]	2
hsa-miR-146a-5p	ME2	0[0,0]	0[0,0]	1[1,1]	0[0,0]	0[0,0]	2
hsa-miR-146a-5p	SYNPO	0[0,0]	1[4,45]	0[0,0]	0[0,0]	0[0,0]	2
hsa-miR-146a-5p	STK17B	0[0,0]	0[0,0]	0[0,0]	0[0,0]	1[4,66]	2
hsa-miR-146a-5p	C10orf18	0[0,0]	0[0,0]	1[4,36]	0[0,0]	0[0,0]	2
hsa-miR-146a-5p	CSF1R	1[1,7]	0[0,0]	0[0,0]	0[0,0]	0[0,0]	2
hsa-miR-146a-5p	SLC25A30	0[0,0]	0[0,0]	1[1,5]	0[0,0]	0[0,0]	2
hsa-miR-146a-5p	BUB1B	0[0,0]	0[0,0]	0[0,0]	0[0,0]	1[1,13]	2
hsa-miR-146a-5p	TMX1	0[0,0]	0[0,0]	0[0,0]	0[0,0]	1[1,16]	2
hsa-miR-146a-5p	LRP2	0[0,0]	0[0,0]	0[0,0]	0[0,0]	1[2,0]	2
hsa-miR-146a-5p	NAP1L1	0[0,0]	0[0,0]	0[0,0]	0[0,0]	1[1,21]	2
hsa-miR-146a-5p	MLX	0[0,0]	0[0,0]	0[0,0]	0[0,0]	1[2,739]	2
hsa-miR-146a-5p	STRA13	1[1,1]	0[0,0]	0[0,0]	0[0,0]	1[3,1]	2
hsa-miR-146a-5p	ANLN	0[0,0]	0[0,0]	0[0,0]	0[0,0]	1[10,1164]	2
hsa-miR-146a-5p	ARPC5	0[0,0]	0[0,0]	0[0,0]	0[0,0]	1[1,37]	2
hsa-miR-146a-5p	PMAIP1	0[0,0]	0[0,0]	0[0,0]	0[0,0]	1[7,183]	2
hsa-miR-146a-5p	AP3M1	0[0,0]	0[0,0]	1[1,6]	0[0,0]	0[0,0]	2
hsa-miR-146a-5p	ZCCHC7	0[0,0]	0[0,0]	0[0,0]	0[0,0]	1[1,2]	2
hsa-miR-146a-5p	CMTM6	0[0,0]	0[0,0]	0[0,0]	0[0,0]	1[1,3]	2
hsa-miR-146a-5p	UBE2E2	0[0,0]	0[0,0]	0[0,0]	0[0,0]	1[3,45]	2
hsa-miR-146a-5p	HDGF	0[0,0]	0[0,0]	0[0,0]	0[0,0]	1[6,558]	2
hsa-miR-146a-5p	ELL2	0[0,0]	0[0,0]	0[0,0]	0[0,0]	1[1,20]	2
hsa-miR-146a-5p	MR1	0[0,0]	0[0,0]	0[0,0]	0[0,0]	1[1,14]	2
hsa-miR-146a-5p	XPO1	0[0,0]	0[0,0]	0[0,0]	0[0,0]	1[2,0]	2
hsa-miR-146a-5p	CELSR1	0[0,0]	0[0,0]	1[1,2]	0[0,0]	0[0,0]	2
hsa-miR-146a-5p	LASP1	0[0,0]	0[0,0]	0[0,0]	0[0,0]	1[1,36]	2
hsa-miR-146a-5p	C14orf142	0[0,0]	0[0,0]	0[0,0]	0[0,0]	1[4,47]	2
hsa-miR-146a-5p	CDC34	0[0,0]	0[0,0]	1[1,17]	0[0,0]	0[0,0]	2
hsa-miR-146a-5p	WASF2	1[1,6]	0[0,0]	0[0,0]	0[0,0]	0[0,0]	2
hsa-miR-146a-5p	LMNB2	0[0,0]	0[0,0]	1[2,183]	0[0,0]	0[0,0]	2
hsa-miR-146a-5p	MYBL1	0[0,0]	0[0,0]	0[0,0]	0[0,0]	1[6,493]	2
hsa-miR-146a-5p	RB1	0[0,0]	0[0,0]	0[0,0]	0[0,0]	1[3,112]	2
hsa-miR-146a-5p	RALBP1	0[0,0]	0[0,0]	1[1,8]	0[0,0]	0[0,0]	2
hsa-miR-146a-5p	RHOF	0[0,0]	0[0,0]	0[0,0]	0[0,0]	1[1,38]	2
hsa-miR-146a-5p	SLC25A24	0[0,0]	0[0,0]	0[0,0]	0[0,0]	1[2,657]	2
hsa-miR-146a-5p	CENPO	0[0,0]	0[0,0]	0[0,0]	0[0,0]	1[2,0]	2
hsa-miR-146a-5p	TIAL1	0[0,0]	0[0,0]	0[0,0]	0[0,0]	1[2,8]	2
hsa-miR-146a-5p	FAM114A2	0[0,0]	0[0,0]	0[0,0]	0[0,0]	1[1,25]	2
hsa-miR-146a-5p	ARF1	0[0,0]	0[0,0]	1[5,239]	0[0,0]	0[0,0]	2
hsa-miR-146a-5p	PAICS	0[0,0]	0[0,0]	0[0,0]	0[0,0]	1[5,83]	2
hsa-miR-146a-5p	NME2P1	0[0,0]	0[0,0]	0[0,0]	0[0,0]	1[1,21]	2
hsa-miR-146a-5p	KIAA1715	0[0,0]	0[0,0]	1[1,4]	0[0,0]	0[0,0]	2
hsa-miR-146a-5p	ZNF32	0[0,0]	0[0,0]	0[0,0]	0[0,0]	1[1,7]	2
hsa-miR-146a-5p	C14orf106	0[0,0]	0[0,0]	0[0,0]	0[0,0]	1[3,39]	2
hsa-miR-146a-5p	TMEM19	0[0,0]	0[0,0]	0[0,0]	0[0,0]	1[1,4]	2
hsa-miR-146a-5p	SRPRB	0[0,0]	0[0,0]	0[0,0]	0[0,0]	2[12,423]	2
hsa-miR-146a-5p	SGMS2	0[0,0]	0[0,0]	1[1,10]	0[0,0]	0[0,0]	2
hsa-miR-146a-5p	PTPN1	0[0,0]	0[0,0]	0[0,0]	0[0,0]	1[2,97]	2
hsa-miR-146a-5p	GTPBP4	0[0,0]	0[0,0]	1[5,48]	0[0,0]	0[0,0]	2
hsa-miR-146a-5p	CPT1B	0[0,0]	0[0,0]	0[0,0]	1[1,5]	0[0,0]	2
hsa-miR-146a-5p	UBIAD1	0[0,0]	0[0,0]	0[0,0]	0[0,0]	1[1,2]	2
hsa-miR-146a-5p	MINPP1	0[0,0]	0[0,0]	0[0,0]	0[0,0]	1[3,25]	2
hsa-miR-146a-5p	C14orf166	0[0,0]	0[0,0]	0[0,0]	0[0,0]	1[5,179]	2
hsa-miR-146a-5p	TIPIN	0[0,0]	0[0,0]	0[0,0]	0[0,0]	1[7,96]	2
hsa-miR-146a-5p	FOXJ2	0[0,0]	0[0,0]	0[0,0]	0[0,0]	1[2,1181]	2
hsa-miR-146a-5p	ADRB2	0[0,0]	0[0,0]	0[0,0]	0[0,0]	1[1,60]	2
hsa-miR-146a-5p	RHOA	0[0,0]	0[0,0]	0[0,0]	0[0,0]	2[2,128]	2
hsa-miR-146a-5p	ZNF826	0[0,0]	0[0,0]	0[0,0]	0[0,0]	1[2,16]	2
hsa-miR-146a-5p	BPNT1	0[0,0]	0[0,0]	0[0,0]	0[0,0]	1[1,12]	2
hsa-miR-146a-5p	SLC25A5	0[0,0]	0[0,0]	0[0,0]	0[0,0]	1[8,59]	2
hsa-miR-146a-5p	HS3ST3B1	0[0,0]	0[0,0]	0[0,0]	0[0,0]	2[2,47]	2
hsa-miR-146a-5p	PLAGL1	0[0,0]	0[0,0]	0[0,0]	0[0,0]	2[6,343]	2
hsa-miR-146a-5p	CDKN2C	0[0,0]	0[0,0]	0[0,0]	0[0,0]	1[2,352]	2
hsa-miR-146a-5p	SERPINB8	0[0,0]	0[0,0]	1[1,8]	0[0,0]	0[0,0]	2
hsa-miR-146a-5p	ETF1	0[0,0]	0[0,0]	0[0,0]	0[0,0]	1[2,13]	2
hsa-miR-146a-5p	SEC24C	0[0,0]	0[0,0]	0[0,0]	0[0,0]	1[3,63]	2
hsa-miR-146a-5p	NPAT	0[0,0]	0[0,0]	0[0,0]	0[0,0]	1[4,633]	2
hsa-miR-146a-5p	C19orf62	0[0,0]	0[0,0]	0[0,0]	0[0,0]	1[3,226]	2
hsa-miR-146a-5p	SFRS1	0[0,0]	0[0,0]	1[7,6]	0[0,0]	0[0,0]	2
hsa-miR-146a-5p	C12orf11	0[0,0]	0[0,0]	0[0,0]	0[0,0]	1[1,15]	2
hsa-miR-146a-5p	HOPX	0[0,0]	0[0,0]	0[0,0]	0[0,0]	1[1,1]	2
hsa-miR-146a-5p	VIM	0[0,0]	0[0,0]	1[6,2418]	0[0,0]	1[6,2418]	2
hsa-miR-146a-5p	RAPGEF6	0[0,0]	0[0,0]	1[1,13]	0[0,0]	0[0,0]	2
hsa-miR-146a-5p	RNF144B	0[0,0]	0[0,0]	0[0,0]	0[0,0]	1[1,2]	2
hsa-miR-146a-5p	EML4	0[0,0]	0[0,0]	0[0,0]	1[3,6]	1[5,245]	2
hsa-miR-146a-5p	POU3F2	0[0,0]	0[0,0]	0[0,0]	0[0,0]	1[1,10]	2
hsa-miR-146a-5p	CAP1	0[0,0]	0[0,0]	0[0,0]	0[0,0]	1[1,16]	2
hsa-miR-146a-5p	TNFRSF11B	0[0,0]	0[0,0]	0[0,0]	0[0,0]	1[1,14]	2
hsa-miR-146a-5p	GTF2F1	0[0,0]	0[0,0]	0[0,0]	0[0,0]	1[2,28]	2
hsa-miR-146a-5p	SACS	0[0,0]	0[0,0]	1[5,191]	0[0,0]	0[0,0]	2
hsa-miR-146a-5p	SLC38A9	0[0,0]	0[0,0]	0[0,0]	0[0,0]	1[4,193]	2
hsa-miR-146a-5p	CPM	0[0,0]	0[0,0]	0[0,0]	0[0,0]	1[2,109]	2
hsa-miR-146a-5p	NMU	0[0,0]	0[0,0]	1[2,16]	0[0,0]	1[2,16]	2
hsa-miR-146a-5p	C3orf17	0[0,0]	0[0,0]	0[0,0]	0[0,0]	1[1,19]	2
hsa-miR-146a-5p	PRPS1	0[0,0]	0[0,0]	0[0,0]	0[0,0]	1[3,74]	2
hsa-miR-146a-5p	TNFAIP8	0[0,0]	0[0,0]	0[0,0]	0[0,0]	1[3,223]	2
hsa-miR-146a-5p	TIAM1	0[0,0]	0[0,0]	0[0,0]	0[0,0]	1[3,24]	2
hsa-miR-146a-5p	MYNN	0[0,0]	0[0,0]	0[0,0]	0[0,0]	1[2,11]	2
hsa-miR-146a-5p	HNRNPD	1[5,108]	0[0,0]	0[0,0]	0[0,0]	1[9,130]	2
hsa-miR-146a-5p	TMEM216	0[0,0]	0[0,0]	0[0,0]	0[0,0]	1[2,5111]	2
hsa-miR-146a-5p	LRP8	0[0,0]	0[0,0]	0[0,0]	0[0,0]	1[1,105]	2
hsa-miR-146a-5p	WDR74	0[0,0]	0[0,0]	0[0,0]	0[0,0]	1[1,31]	2
hsa-miR-146a-5p	ARL17B	0[0,0]	0[0,0]	0[0,0]	0[0,0]	1[1,6]	2
hsa-miR-146a-5p	PTPRK	0[0,0]	0[0,0]	0[0,0]	0[0,0]	1[9,338]	2
hsa-miR-146a-5p	HOXC6	0[0,0]	0[0,0]	0[0,0]	0[0,0]	1[3,12]	2
hsa-miR-146a-5p	MGAT1	0[0,0]	0[0,0]	1[1,6]	0[0,0]	0[0,0]	2
hsa-miR-146a-5p	SPATA5L1	0[0,0]	0[0,0]	0[0,0]	0[0,0]	1[1,2]	2
hsa-miR-146a-5p	SERPINE2	0[0,0]	0[0,0]	0[0,0]	0[0,0]	1[4,181]	2
hsa-miR-146a-5p	HTT	0[0,0]	0[0,0]	0[0,0]	0[0,0]	1[1,3]	2
hsa-miR-146a-5p	DCK	0[0,0]	0[0,0]	0[0,0]	0[0,0]	1[3,238]	2
hsa-miR-146a-5p	C6orf192	0[0,0]	0[0,0]	1[1,27]	0[0,0]	1[1,23]	2
hsa-miR-146a-5p	ARSB	0[0,0]	0[0,0]	1[1,8]	0[0,0]	1[1,8]	2
hsa-miR-146a-5p	BIRC2	0[0,0]	0[0,0]	0[0,0]	0[0,0]	1[2,205]	2
hsa-miR-146a-5p	JAK1	0[0,0]	0[0,0]	1[1,84]	0[0,0]	0[0,0]	2
hsa-miR-146a-5p	ACER3	0[0,0]	0[0,0]	0[0,0]	0[0,0]	1[2,18]	2
hsa-miR-146a-5p	RASSF5	0[0,0]	0[0,0]	0[0,0]	0[0,0]	1[2,75]	2
hsa-miR-146a-5p	TLR4	0[0,0]	0[0,0]	0[0,0]	0[0,0]	1[1,16]	2
hsa-miR-146a-5p	GRAMD3	0[0,0]	0[0,0]	1[1,255]	0[0,0]	0[0,0]	2
hsa-miR-146a-5p	CARD8	0[0,0]	2[3,24]	0[0,0]	0[0,0]	0[0,0]	2
hsa-miR-146a-5p	SC4MOL	0[0,0]	0[0,0]	0[0,0]	0[0,0]	1[14,702]	2
hsa-miR-146a-5p	RNF44	0[0,0]	0[0,0]	1[1,20]	0[0,0]	0[0,0]	2
hsa-miR-146a-5p	KIAA0247	0[0,0]	0[0,0]	0[0,0]	0[0,0]	1[2,12]	2
hsa-miR-146a-5p	ATR	0[0,0]	0[0,0]	0[0,0]	0[0,0]	1[1,36]	2
hsa-miR-146a-5p	DEDD2	0[0,0]	0[0,0]	0[0,0]	0[0,0]	1[2,26]	2
hsa-miR-146a-5p	SPIRE1	0[0,0]	0[0,0]	1[6,49]	0[0,0]	0[0,0]	2
hsa-miR-146a-5p	SLC39A1	1[4,10]	0[0,0]	0[0,0]	0[0,0]	1[4,10]	2
hsa-miR-146a-5p	MAT2A	0[0,0]	1[5,39]	0[0,0]	0[0,0]	1[9,71]	2
hsa-miR-146a-5p	CTSB	0[0,0]	0[0,0]	0[0,0]	0[0,0]	1[2,8]	2
[truncated: 245 more rows]

## Sheet: miR-155-5p
name	geneName	targetScanSites	picTarSites	RNA22Sites	PITASites	miRandaSites	CancerNum
[truncated: 1,738 more rows]

[truncated: 1 more sheets: miR-342-3p]
