# Supplementary material for: MicroRNA-Mediated Metabolic Reprograming in Renal Cancer
Source: Cancers (Basel). 2019 Nov 20;11(12):1825. doi: 10.3390/cancers11121825 (PMC6966432; doi:10.3390/cancers11121825)
Supplement: Supplementary file 1 [file cancers-11-01825-s001.zip › cancers-638193-Table S9.xlsx]

## Sheet: miR-34a-5p
miRNA	hsa-miR-34a-5p							miRNA	hsa-miR-34a-5p							miRNA	hsa-miR-34a-5p							miRNA	hsa-miR-34a-5p							miRNA	hsa-miR-34a-5p							miRNA	hsa-miR-34a-5p							miRNA	hsa-miR-34a-5p
Target Name	C11orf30(protein_coding)							Target Name	RBM16(protein_coding)							Target Name	KIT(protein_coding)							Target Name	UBXN7(protein_coding)							Target Name	SIN3A(protein_coding)							Target Name	MARCH8(protein_coding)							Target Name	C11orf95(protein_coding)
Pan-Cancer (14 Cancer Types) miRNA-Target Pearson Correlation Analysis	cancerType	sampleNum	r	rank	p-value	FDR		Pan-Cancer (14 Cancer Types) miRNA-Target Pearson Correlation Analysis	cancerType	sampleNum	r	rank	p-value	FDR		Pan-Cancer (14 Cancer Types) miRNA-Target Pearson Correlation Analysis	cancerType	sampleNum	r	rank	p-value	FDR		Pan-Cancer (14 Cancer Types) miRNA-Target Pearson Correlation Analysis	cancerType	sampleNum	r	rank	p-value	FDR		Pan-Cancer (14 Cancer Types) miRNA-Target Pearson Correlation Analysis	cancerType	sampleNum	r	rank	p-value	FDR		Pan-Cancer (14 Cancer Types) miRNA-Target Pearson Correlation Analysis	cancerType	sampleNum	r	rank	p-value	FDR		Pan-Cancer (14 Cancer Types) miRNA-Target Pearson Correlation Analysis	cancerType
	Urothelial bladder cancer (BLCA)	229	-0.20945	72593	0.00143417	0.00775415			Urothelial bladder cancer (BLCA)	229	-0.31154	25720	1.51795e-06	2.31641e-05			Urothelial bladder cancer (BLCA)	229	-0.17763	97689	0.00704378	0.0283001			Urothelial bladder cancer (BLCA)	229	-0.34738	17148	6.77306e-08	1.55024e-06			Urothelial bladder cancer (BLCA)	229	-0.32038	23370	7.31558e-07	1.22862e-05			Urothelial bladder cancer (BLCA)	229	-0.41555	7443	5.64661e-11	2.97761e-09			Urothelial bladder cancer (BLCA)
	Breast cancer (BRCA)	748	-0.13344	125180	0.00025233	0.000793533			Breast cancer (BRCA)	748	-0.11726	145645	0.0013145	0.00355301			Breast cancer (BRCA)	748	-0.13865	119174	0.000142418	0.000470451			Breast cancer (BRCA)	748	-0.10135	168605	0.00553274	0.0129182			Breast cancer (BRCA)	748	-0.14781	109084	4.94953e-05	0.000178622			Breast cancer (BRCA)	748	-0.14685	110057	5.54525e-05	0.000198351			Breast cancer (BRCA)
	Colon and Rectal adenocarcinoma (CRC)	299	-0.28474	17619	5.52622e-07	1.22258e-05			Colon and Rectal adenocarcinoma (CRC)	299	-0.19303	52591	0.000792515	0.0058739			Colon and Rectal adenocarcinoma (CRC)	299	-0.18986	54594	0.000969125	0.00691935			Colon and Rectal adenocarcinoma (CRC)	299	-0.28906	16735	3.65113e-07	8.50418e-06			Colon and Rectal adenocarcinoma (CRC)	299	-0.19236	52998	0.000827307	0.00608468			Colon and Rectal adenocarcinoma (CRC)	299	-0.15881	78779	0.00592192	0.029301			Colon and Rectal adenocarcinoma (CRC)
	Glioblastoma multiforme (GBM)	151	-0.3956	2773	4.96937e-07	6.45782e-05			Glioblastoma multiforme (GBM)	151	-0.27734	17571	0.0005656	0.0115997			Glioblastoma multiforme (GBM)	151	-0.19693	51491	0.0153667	0.107543			Glioblastoma multiforme (GBM)	151	-0.23381	31937	0.00385968	0.0435503			Glioblastoma multiforme (GBM)	151	-0.02867	295248	0.726775	0.887048			Glioblastoma multiforme (GBM)	151	-0.24333	28102	0.00260665	0.0334256			Glioblastoma multiforme (GBM)
	Head and neck squamous cell carcinoma (HNSC)	428	-0.11457	150855	0.0177347	0.0466094			Head and neck squamous cell carcinoma (HNSC)	428	-0.11317	152965	0.0191879	0.049733			Head and neck squamous cell carcinoma (HNSC)	428	-0.0262	327696	0.588777	0.712343			Head and neck squamous cell carcinoma (HNSC)	428	-0.27919	20954	4.19705e-09	7.94121e-08			Head and neck squamous cell carcinoma (HNSC)	428	-0.10207	170167	0.0347737	0.0810186			Head and neck squamous cell carcinoma (HNSC)	428	-0.17155	83024	0.000363702	0.00173681			Head and neck squamous cell carcinoma (HNSC)
	Chromophobe renal cell carcinoma (KICH)	91	-0.15254	209108	0.148885	0.276472			Chromophobe renal cell carcinoma (KICH)	91	0.13204	230437	0.212148	0.357485			Chromophobe renal cell carcinoma (KICH)	91	-0.27689	107134	0.00788353	0.0285735			Chromophobe renal cell carcinoma (KICH)	91	0.06261	310527	0.555474	0.694601			Chromophobe renal cell carcinoma (KICH)	91	-0.2808	104626	0.00701461	0.0260336			Chromophobe renal cell carcinoma (KICH)	91	0.15618	205354	0.13931	0.263421			Chromophobe renal cell carcinoma (KICH)
	Clear cell kidney carcinoma (KIRC)	300	-0.33219	29287	3.68092e-09	4.87183e-08			Clear cell kidney carcinoma (KIRC)	300	-0.31267	35197	3.15896e-08	3.47896e-07			Clear cell kidney carcinoma (KIRC)	300	-0.40603	13949	2.46112e-13	6.83912e-12			Clear cell kidney carcinoma (KIRC)	300	-0.24503	64291	1.77093e-05	0.000106773			Clear cell kidney carcinoma (KIRC)	300	-0.25725	57844	6.38119e-06	4.27616e-05			Clear cell kidney carcinoma (KIRC)	300	-0.22155	78617	0.000109054	0.000537695			Clear cell kidney carcinoma (KIRC)
	Acute Myeloid Leukemia (LAML)	172	-0.21825	50134	0.00402488	0.0292744			Acute Myeloid Leukemia (LAML)	172	-0.14683	108457	0.0545917	0.183542			Acute Myeloid Leukemia (LAML)	172	-0.15101	103964	0.0480015	0.16836			Acute Myeloid Leukemia (LAML)	172	-0.15201	102935	0.0465252	0.164813			Acute Myeloid Leukemia (LAML)	172	0.02926	301381	0.703144	0.850737			Acute Myeloid Leukemia (LAML)	172	-0.24996	34587	0.000943021	0.00994203			Acute Myeloid Leukemia (LAML)
	Lung adenocarcinoma (LUAD)	441	-0.24721	21220	1.45281e-07	2.67924e-06			Lung adenocarcinoma (LUAD)	441	-0.20203	39808	1.91274e-05	0.000188033			Lung adenocarcinoma (LUAD)	441	-0.12494	108144	0.00862336	0.0312049			Lung adenocarcinoma (LUAD)	441	-0.20293	39312	1.75337e-05	0.000174541			Lung adenocarcinoma (LUAD)	441	-0.14786	81007	0.00184968	0.00893558			Lung adenocarcinoma (LUAD)	441	-0.18398	50622	0.000101946	0.000788097			Lung adenocarcinoma (LUAD)
	Lung squamous cell carcinoma (LUSC)	362	-0.21364	63941	4.16611e-05	0.000257069			Lung squamous cell carcinoma (LUSC)	362	-0.1733	92691	0.000929824	0.00395787			Lung squamous cell carcinoma (LUSC)	362	0.07064	232352	0.179894	0.30547			Lung squamous cell carcinoma (LUSC)	362	-0.23078	54660	9.17915e-06	6.6257e-05			Lung squamous cell carcinoma (LUSC)	362	-0.19399	76590	0.000204381	0.00105285			Lung squamous cell carcinoma (LUSC)	362	-0.09591	186493	0.0683425	0.144586			Lung squamous cell carcinoma (LUSC)
	Ovarian serous cystadenocarcinoma (OV)	265	-0.09096	137107	0.139734	0.389725			Ovarian serous cystadenocarcinoma (OV)	265	-0.12675	80395	0.0392224	0.186561			Ovarian serous cystadenocarcinoma (OV)	265	-0.17491	36014	0.00429167	0.0455691			Ovarian serous cystadenocarcinoma (OV)	265	0.04129	256242	0.503381	0.751211			Ovarian serous cystadenocarcinoma (OV)	265	-0.08253	154043	0.180429	0.447899			Ovarian serous cystadenocarcinoma (OV)	265	0.06378	196467	0.300965	0.58579			Ovarian serous cystadenocarcinoma (OV)
	Cutaneous melanoma (SKCM)	342	-0.12335	107728	0.0225224	0.0822761			Cutaneous melanoma (SKCM)	342	-0.04655	262675	0.390775	0.585458			Cutaneous melanoma (SKCM)	342	0.02802	312500	0.605596	0.762642			Cutaneous melanoma (SKCM)	342	-0.088	167504	0.104235	0.244893			Cutaneous melanoma (SKCM)	342	-0.10761	132110	0.0467407	0.139235			Cutaneous melanoma (SKCM)	342	-0.09479	154345	0.0800161	0.20402			Cutaneous melanoma (SKCM)
	Papillary thyroid carcinoma (THCA)	557	-0.39812	7101	1.34154e-22	7.47176e-21			Papillary thyroid carcinoma (THCA)	557	-0.38132	8563	1.01826e-20	4.70296e-19			Papillary thyroid carcinoma (THCA)	557	-0.56294	936	0	2.8026e-45			Papillary thyroid carcinoma (THCA)	557	-0.12511	135224	0.00310061	0.00906843			Papillary thyroid carcinoma (THCA)	557	-0.46808	3151	1.12532e-31	1.41243e-29			Papillary thyroid carcinoma (THCA)	557	-0.20374	61983	1.24407e-06	7.938e-06			Papillary thyroid carcinoma (THCA)
	Uterine corpus endometrial carcinoma (UCEC)	161	-0.12551	157074	0.112656	0.281537			Uterine corpus endometrial carcinoma (UCEC)	161	-0.21731	67123	0.00562179	0.0328767			Uterine corpus endometrial carcinoma (UCEC)	161	-0.20164	78013	0.0103163	0.0519089			Uterine corpus endometrial carcinoma (UCEC)	161	-0.26401	42115	0.000714292	0.0066577			Uterine corpus endometrial carcinoma (UCEC)	161	-0.16445	110902	0.03711	0.131352			Uterine corpus endometrial carcinoma (UCEC)	161	-0.34465	18099	7.56851e-06	0.00016415			Uterine corpus endometrial carcinoma (UCEC)
[truncated: 131 more columns]

## Sheet: miR-106b-5p
miRNA	hsa-miR-106b-5p							miRNA	hsa-miR-106b-5p							miRNA	hsa-miR-106b-5p							miRNA	hsa-miR-106b-5p							miRNA	hsa-miR-106b-5p							miRNA	hsa-miR-106b-5p							miRNA	hsa-miR-106b-5p
Target Name	CAPN2(protein_coding)							Target Name	RAB11FIP5(protein_coding)							Target Name	LEPROT(protein_coding)							Target Name	OTUD1(protein_coding)							Target Name	AKTIP(protein_coding)							Target Name	NACC2(protein_coding)							Target Name	PALLD(protein_coding)
Pan-Cancer (14 Cancer Types) miRNA-Target Pearson Correlation Analysis	cancerType	sampleNum	r	rank	p-value	FDR		Pan-Cancer (14 Cancer Types) miRNA-Target Pearson Correlation Analysis	cancerType	sampleNum	r	rank	p-value	FDR		Pan-Cancer (14 Cancer Types) miRNA-Target Pearson Correlation Analysis	cancerType	sampleNum	r	rank	p-value	FDR		Pan-Cancer (14 Cancer Types) miRNA-Target Pearson Correlation Analysis	cancerType	sampleNum	r	rank	p-value	FDR		Pan-Cancer (14 Cancer Types) miRNA-Target Pearson Correlation Analysis	cancerType	sampleNum	r	rank	p-value	FDR		Pan-Cancer (14 Cancer Types) miRNA-Target Pearson Correlation Analysis	cancerType	sampleNum	r	rank	p-value	FDR		Pan-Cancer (14 Cancer Types) miRNA-Target Pearson Correlation Analysis	cancerType
	Urothelial bladder cancer (BLCA)	229	-0.34082	18505	1.23291e-07	2.615e-06			Urothelial bladder cancer (BLCA)	229	-0.29254	31709	6.7465e-06	8.35073e-05			Urothelial bladder cancer (BLCA)	229	-0.27098	39745	3.23469e-05	0.000319432			Urothelial bladder cancer (BLCA)	229	-0.36794	13532	9.4629e-09	2.74467e-07			Urothelial bladder cancer (BLCA)	229	-0.15247	122929	0.0209871	0.067008			Urothelial bladder cancer (BLCA)	229	-0.5267	1594	9.57658e-18	2.35804e-15			Urothelial bladder cancer (BLCA)
	Breast cancer (BRCA)	748	-0.17413	83830	1.65901e-06	7.79078e-06			Breast cancer (BRCA)	748	-0.33733	12080	2.3136e-21	7.53967e-20			Breast cancer (BRCA)	748	-0.41013	4441	1.03532e-31	9.17751e-30			Breast cancer (BRCA)	748	-0.27468	26876	2.05008e-14	3.00288e-13			Breast cancer (BRCA)	748	-0.16883	88502	3.43181e-06	1.52652e-05			Breast cancer (BRCA)	748	-0.18058	78372	6.64986e-07	3.34028e-06			Breast cancer (BRCA)
	Colon and Rectal adenocarcinoma (CRC)	299	-0.3179	11872	1.90551e-08	6.25631e-07			Colon and Rectal adenocarcinoma (CRC)	299	-0.31964	11621	1.57707e-08	5.28979e-07			Colon and Rectal adenocarcinoma (CRC)	299	-0.47414	1244	3.64737e-18	1.14285e-15			Colon and Rectal adenocarcinoma (CRC)	299	-0.29216	16114	2.69894e-07	6.52861e-06			Colon and Rectal adenocarcinoma (CRC)	299	-0.14932	88054	0.00972076	0.043031			Colon and Rectal adenocarcinoma (CRC)	299	-0.29995	14677	1.24255e-07	3.29995e-06			Colon and Rectal adenocarcinoma (CRC)
	Glioblastoma multiforme (GBM)	151	-0.21391	41394	0.00835529	0.0727375			Glioblastoma multiforme (GBM)	151	-0.19042	55886	0.019182	0.123687			Glioblastoma multiforme (GBM)	151	-0.26418	21099	0.0010464	0.0178719			Glioblastoma multiforme (GBM)	151	-0.16081	80317	0.0485463	0.217813			Glioblastoma multiforme (GBM)	151	0.02884	294857	0.725158	0.886248			Glioblastoma multiforme (GBM)	151	0.06399	220877	0.43504	0.709762			Glioblastoma multiforme (GBM)
	Head and neck squamous cell carcinoma (HNSC)	428	-0.18191	73744	0.000154282	0.000829465			Head and neck squamous cell carcinoma (HNSC)	428	-0.30974	13354	5.71373e-11	1.69636e-09			Head and neck squamous cell carcinoma (HNSC)	428	-0.0965	179313	0.0460251	0.101764			Head and neck squamous cell carcinoma (HNSC)	428	-0.13711	120223	0.00448697	0.014797			Head and neck squamous cell carcinoma (HNSC)	428	-0.29245	17331	6.9241e-10	1.58398e-08			Head and neck squamous cell carcinoma (HNSC)	428	-0.1406	116009	0.00356079	0.0121693			Head and neck squamous cell carcinoma (HNSC)
	Chromophobe renal cell carcinoma (KICH)	91	-0.25968	118265	0.0129294	0.0424515			Chromophobe renal cell carcinoma (KICH)	91	-0.07305	297809	0.491341	0.640643			Chromophobe renal cell carcinoma (KICH)	91	0.10097	264858	0.340929	0.499829			Chromophobe renal cell carcinoma (KICH)	91	-0.12165	241770	0.250686	0.402623			Chromophobe renal cell carcinoma (KICH)	91	-0.22167	146308	0.0347092	0.0921186			Chromophobe renal cell carcinoma (KICH)	91	0.16631	195354	0.115121	0.228825			Chromophobe renal cell carcinoma (KICH)
	Clear cell kidney carcinoma (KIRC)	300	-0.51828	3737	5.06005e-22	5.24859e-20			Clear cell kidney carcinoma (KIRC)	300	-0.26095	56034	4.6371e-06	3.20779e-05			Clear cell kidney carcinoma (KIRC)	300	-0.37187	19760	2.84873e-11	5.58824e-10			Clear cell kidney carcinoma (KIRC)	300	-0.36262	21667	9.40096e-11	1.68184e-09			Clear cell kidney carcinoma (KIRC)	300	-0.32924	30092	5.1443e-09	6.62653e-08			Clear cell kidney carcinoma (KIRC)	300	-0.28447	45492	5.43073e-07	4.62737e-06			Clear cell kidney carcinoma (KIRC)
	Acute Myeloid Leukemia (LAML)	172	-0.29384	19996	9.13994e-05	0.00166674			Acute Myeloid Leukemia (LAML)	172	-0.2706	26854	0.000330331	0.00448546			Acute Myeloid Leukemia (LAML)	172	-0.15953	95046	0.0365852	0.140358			Acute Myeloid Leukemia (LAML)	172	-0.16507	89739	0.0304664	0.123796			Acute Myeloid Leukemia (LAML)	172	-0.11	154633	0.15086	0.355745			Acute Myeloid Leukemia (LAML)	172	-0.27182	26482	0.000309687	0.00426421			Acute Myeloid Leukemia (LAML)
	Lung adenocarcinoma (LUAD)	441	-0.32589	6444	2.27109e-12	1.3792e-10			Lung adenocarcinoma (LUAD)	441	-0.34755	4449	5.76862e-14	5.07409e-12			Lung adenocarcinoma (LUAD)	441	-0.30728	8681	4.26024e-11	1.92049e-09			Lung adenocarcinoma (LUAD)	441	-0.23925	23763	3.69739e-07	6.08895e-06			Lung adenocarcinoma (LUAD)	441	-0.10318	140570	0.030286	0.0843137			Lung adenocarcinoma (LUAD)	441	-0.19407	44384	4.07692e-05	0.000359463			Lung adenocarcinoma (LUAD)
	Lung squamous cell carcinoma (LUSC)	362	-0.44454	5238	5.75307e-19	4.33344e-17			Lung squamous cell carcinoma (LUSC)	362	-0.33465	19502	6.38599e-11	1.29196e-09			Lung squamous cell carcinoma (LUSC)	362	-0.47528	3334	8.45516e-22	1.00059e-19			Lung squamous cell carcinoma (LUSC)	362	-0.26632	39182	2.70849e-07	2.72734e-06			Lung squamous cell carcinoma (LUSC)	362	-0.21596	62565	3.417e-05	0.000215483			Lung squamous cell carcinoma (LUSC)	362	-0.3696	13261	3.68199e-13	1.09548e-11			Lung squamous cell carcinoma (LUSC)
	Ovarian serous cystadenocarcinoma (OV)	265	-0.15282	52663	0.0127504	0.0925836			Ovarian serous cystadenocarcinoma (OV)	265	-0.14339	61515	0.0195328	0.121422			Ovarian serous cystadenocarcinoma (OV)	265	-0.37353	656	3.37214e-10	1.9657e-07			Ovarian serous cystadenocarcinoma (OV)	265	-0.05733	212719	0.352536	0.633742			Ovarian serous cystadenocarcinoma (OV)	265	-0.29193	3741	1.32808e-06	0.000135754			Ovarian serous cystadenocarcinoma (OV)	265	-0.14223	62663	0.0205484	0.125396			Ovarian serous cystadenocarcinoma (OV)
	Cutaneous melanoma (SKCM)	342	-0.14629	79091	0.00672859	0.0334799			Cutaneous melanoma (SKCM)	342	-0.18392	46176	0.000630814	0.00537617			Cutaneous melanoma (SKCM)	342	0.01517	349072	0.779902	0.879251			Cutaneous melanoma (SKCM)	342	-0.14365	82067	0.00779863	0.0373971			Cutaneous melanoma (SKCM)	342	-0.19523	38893	0.000280917	0.00284246			Cutaneous melanoma (SKCM)	342	-0.13272	95226	0.014039	0.0580188			Cutaneous melanoma (SKCM)
	Papillary thyroid carcinoma (THCA)	557	-0.15395	102641	0.000265434	0.00102276			Papillary thyroid carcinoma (THCA)	557	-0.21256	56518	4.1207e-07	2.88352e-06			Papillary thyroid carcinoma (THCA)	557	-0.11169	153088	0.00833248	0.0215264			Papillary thyroid carcinoma (THCA)	557	-0.10259	166414	0.0154295	0.0366691			Papillary thyroid carcinoma (THCA)	557	-0.09109	184541	0.0316039	0.0677309			Papillary thyroid carcinoma (THCA)	557	-0.08459	195632	0.0459781	0.0929501			Papillary thyroid carcinoma (THCA)
	Uterine corpus endometrial carcinoma (UCEC)	161	-0.36792	13975	1.57488e-06	4.42365e-05			Uterine corpus endometrial carcinoma (UCEC)	161	-0.47925	3829	1.26399e-10	1.29582e-08			Uterine corpus endometrial carcinoma (UCEC)	161	-0.30947	26289	6.4794e-05	0.000967488			Uterine corpus endometrial carcinoma (UCEC)	161	-0.33876	19296	1.10462e-05	0.000224714			Uterine corpus endometrial carcinoma (UCEC)	161	-0.42641	7134	1.70077e-08	9.35831e-07			Uterine corpus endometrial carcinoma (UCEC)	161	-0.3678	13998	1.58822e-06	4.45379e-05			Uterine corpus endometrial carcinoma (UCEC)
[truncated: 586 more columns]

## Sheet: miR-146a-5p
miRNA	hsa-miR-146a-5p							miRNA	hsa-miR-146a-5p							miRNA	hsa-miR-146a-5p							miRNA	hsa-miR-146a-5p							miRNA	hsa-miR-146a-5p							miRNA	hsa-miR-146a-5p							miRNA	hsa-miR-146a-5p
Target Name	CAMSAP1L1(protein_coding)							Target Name	DCAF5(protein_coding)							Target Name	IRS1(protein_coding)							Target Name	ZFR(protein_coding)							Target Name	SLC39A9(protein_coding)							Target Name	FAM168B(protein_coding)							Target Name	CBX1(protein_coding)
Pan-Cancer (14 Cancer Types) miRNA-Target Pearson Correlation Analysis	cancerType	sampleNum	r	rank	p-value	FDR		Pan-Cancer (14 Cancer Types) miRNA-Target Pearson Correlation Analysis	cancerType	sampleNum	r	rank	p-value	FDR		Pan-Cancer (14 Cancer Types) miRNA-Target Pearson Correlation Analysis	cancerType	sampleNum	r	rank	p-value	FDR		Pan-Cancer (14 Cancer Types) miRNA-Target Pearson Correlation Analysis	cancerType	sampleNum	r	rank	p-value	FDR		Pan-Cancer (14 Cancer Types) miRNA-Target Pearson Correlation Analysis	cancerType	sampleNum	r	rank	p-value	FDR		Pan-Cancer (14 Cancer Types) miRNA-Target Pearson Correlation Analysis	cancerType	sampleNum	r	rank	p-value	FDR		Pan-Cancer (14 Cancer Types) miRNA-Target Pearson Correlation Analysis	cancerType
	Urothelial bladder cancer (BLCA)	229	-0.15192	123530	0.0214589	0.068181			Urothelial bladder cancer (BLCA)	229	-0.34375	17897	9.45709e-08	2.07399e-06			Urothelial bladder cancer (BLCA)	229	-0.18907	88075	0.00408569	0.0182071			Urothelial bladder cancer (BLCA)	229	-0.15377	121514	0.0199064	0.0642976			Urothelial bladder cancer (BLCA)	229	-0.0763	234013	0.250133	0.419527			Urothelial bladder cancer (BLCA)	229	-0.15633	118780	0.0179142	0.0591947			Urothelial bladder cancer (BLCA)
	Breast cancer (BRCA)	748	-0.04373	279723	0.232235	0.326837			Breast cancer (BRCA)	748	-0.21685	52897	2.07006e-09	1.54058e-08			Breast cancer (BRCA)	748	-0.25471	34315	1.53255e-12	1.75817e-11			Breast cancer (BRCA)	748	0.06818	226818	0.0623685	0.108248			Breast cancer (BRCA)	748	-0.25693	33360	9.66549e-13	1.14059e-11			Breast cancer (BRCA)	748	0.02853	317240	0.435867	0.540875			Breast cancer (BRCA)
	Colon and Rectal adenocarcinoma (CRC)	299	-0.28845	16868	3.87152e-07	8.94641e-06			Colon and Rectal adenocarcinoma (CRC)	299	-0.12379	117827	0.0323732	0.107096			Colon and Rectal adenocarcinoma (CRC)	299	-0.18671	56710	0.00118064	0.008115			Colon and Rectal adenocarcinoma (CRC)	299	-0.22152	37472	0.000112219	0.00116732			Colon and Rectal adenocarcinoma (CRC)	299	0.0732	203123	0.206878	0.396996			Colon and Rectal adenocarcinoma (CRC)	299	-0.1837	58613	0.00142078	0.00944852			Colon and Rectal adenocarcinoma (CRC)
	Glioblastoma multiforme (GBM)	151	-0.23465	31585	0.00373084	0.0425657			Glioblastoma multiforme (GBM)	151	-0.08204	187175	0.316605	0.609543			Glioblastoma multiforme (GBM)	151	-0.07468	200537	0.362134	0.650742			Glioblastoma multiforme (GBM)	151	-0.06584	217349	0.421865	0.699439			Glioblastoma multiforme (GBM)	151	-0.01823	318685	0.82418	0.931954			Glioblastoma multiforme (GBM)	151	-0.18397	60604	0.0237425	0.141175			Glioblastoma multiforme (GBM)
	Head and neck squamous cell carcinoma (HNSC)	428	-0.2068	54769	1.61477e-05	0.000116892			Head and neck squamous cell carcinoma (HNSC)	428	-0.14641	109145	0.00239339	0.00869398			Head and neck squamous cell carcinoma (HNSC)	428	-0.11829	145454	0.0143382	0.0390821			Head and neck squamous cell carcinoma (HNSC)	428	0.01255	363079	0.795673	0.868846			Head and neck squamous cell carcinoma (HNSC)	428	-0.11132	155743	0.0212569	0.0541129			Head and neck squamous cell carcinoma (HNSC)	428	-0.01637	353042	0.735596	0.82608			Head and neck squamous cell carcinoma (HNSC)
	Chromophobe renal cell carcinoma (KICH)	91	-0.10895	255855	0.303932	0.461268			Chromophobe renal cell carcinoma (KICH)	91	-0.24568	127933	0.0189089	0.0573924			Chromophobe renal cell carcinoma (KICH)	91	-0.19155	171894	0.0689317	0.155714			Chromophobe renal cell carcinoma (KICH)	91	0.02533	356250	0.811613	0.884637			Chromophobe renal cell carcinoma (KICH)	91	-0.54803	14074	1.8812e-08	5.19025e-07			Chromophobe renal cell carcinoma (KICH)	91	0.03515	344033	0.740848	0.83618			Chromophobe renal cell carcinoma (KICH)
	Clear cell kidney carcinoma (KIRC)	300	-0.22827	74349	6.60488e-05	0.00034435			Clear cell kidney carcinoma (KIRC)	300	0.0211	343964	0.715879	0.806747			Clear cell kidney carcinoma (KIRC)	300	-0.41351	12899	8.06078e-14	2.42232e-12			Clear cell kidney carcinoma (KIRC)	300	-0.35952	22389	1.39146e-10	2.40905e-09			Clear cell kidney carcinoma (KIRC)	300	-0.38614	17100	4.1846e-12	9.48568e-11			Clear cell kidney carcinoma (KIRC)	300	-0.37673	18822	1.49763e-11	3.08425e-10			Clear cell kidney carcinoma (KIRC)
	Acute Myeloid Leukemia (LAML)	172	-0.41251	3681	1.87651e-08	1.85888e-06			Acute Myeloid Leukemia (LAML)	172	0.27492	25473	0.000262431	0.00375666			Acute Myeloid Leukemia (LAML)	172	0.17405	81637	0.0224002	0.100053			Acute Myeloid Leukemia (LAML)	172	-0.37442	6579	4.19383e-07	2.32444e-05			Acute Myeloid Leukemia (LAML)	172	-0.2054	57976	0.00687214	0.0432226			Acute Myeloid Leukemia (LAML)	172	0.03208	295337	0.67612	0.834781			Acute Myeloid Leukemia (LAML)
	Lung adenocarcinoma (LUAD)	441	-0.26843	15661	1.02531e-08	2.56203e-07			Lung adenocarcinoma (LUAD)	441	0.06887	207122	0.148747	0.281042			Lung adenocarcinoma (LUAD)	441	0.01339	352150	0.779166	0.865867			Lung adenocarcinoma (LUAD)	441	-0.14145	87894	0.00291038	0.012958			Lung adenocarcinoma (LUAD)	441	-0.09566	153554	0.0446694	0.113841			Lung adenocarcinoma (LUAD)	441	-0.15508	73772	0.001086	0.00576086			Lung adenocarcinoma (LUAD)
	Lung squamous cell carcinoma (LUSC)	362	-0.26377	40141	3.55085e-07	3.49014e-06			Lung squamous cell carcinoma (LUSC)	362	-0.11938	151280	0.0231071	0.0602647			Lung squamous cell carcinoma (LUSC)	362	-0.15009	114481	0.00421027	0.0145103			Lung squamous cell carcinoma (LUSC)	362	-0.17943	87594	0.000603527	0.00271845			Lung squamous cell carcinoma (LUSC)	362	-0.16097	103669	0.0021247	0.00808626			Lung squamous cell carcinoma (LUSC)	362	-0.20403	69908	9.24007e-05	0.000521491			Lung squamous cell carcinoma (LUSC)
	Ovarian serous cystadenocarcinoma (OV)	265	-0.06995	181797	0.256522	0.539577			Ovarian serous cystadenocarcinoma (OV)	265	-0.20555	20885	0.000761935	0.0139508			Ovarian serous cystadenocarcinoma (OV)	265	-0.29945	3174	6.83205e-07	8.23114e-05			Ovarian serous cystadenocarcinoma (OV)	265	-0.17981	33094	0.00331133	0.0382621			Ovarian serous cystadenocarcinoma (OV)	265	-0.1634	43952	0.00769037	0.0669089			Ovarian serous cystadenocarcinoma (OV)	265	-0.25002	8816	3.84781e-05	0.00166901			Ovarian serous cystadenocarcinoma (OV)
	Cutaneous melanoma (SKCM)	342	-0.11938	113531	0.0272827	0.0945716			Cutaneous melanoma (SKCM)	342	-0.12368	107231	0.0221536	0.081304			Cutaneous melanoma (SKCM)	342	-0.18698	44090	0.000509233	0.00454532			Cutaneous melanoma (SKCM)	342	-0.20465	33572	0.000138293	0.0016211			Cutaneous melanoma (SKCM)	342	-0.12907	99912	0.0169306	0.0666872			Cutaneous melanoma (SKCM)	342	-0.26308	12874	8.02918e-07	2.4544e-05			Cutaneous melanoma (SKCM)
	Papillary thyroid carcinoma (THCA)	557	-0.14124	115990	0.000829711	0.00282908			Papillary thyroid carcinoma (THCA)	557	-0.14697	109765	0.000502116	0.00180917			Papillary thyroid carcinoma (THCA)	557	-0.26663	31432	1.60858e-10	2.02399e-09			Papillary thyroid carcinoma (THCA)	557	-0.11707	145710	0.00567116	0.0153929			Papillary thyroid carcinoma (THCA)	557	-0.25773	34780	6.68102e-10	7.59717e-09			Papillary thyroid carcinoma (THCA)	557	-0.21183	56918	4.52092e-07	3.14135e-06			Papillary thyroid carcinoma (THCA)
	Uterine corpus endometrial carcinoma (UCEC)	161	-0.21462	68941	0.00625786	0.0356314			Uterine corpus endometrial carcinoma (UCEC)	161	-0.30916	26382	6.59641e-05	0.000981488			Uterine corpus endometrial carcinoma (UCEC)	161	-0.38323	11805	5.23018e-07	1.73914e-05			Uterine corpus endometrial carcinoma (UCEC)	161	-0.26636	41158	0.000637114	0.00607642			Uterine corpus endometrial carcinoma (UCEC)	161	-0.04621	293194	0.560526	0.750457			Uterine corpus endometrial carcinoma (UCEC)	161	-0.32664	21989	2.34885e-05	0.00041931			Uterine corpus endometrial carcinoma (UCEC)
[truncated: 5 more columns]

## Sheet: miR-155-5p
miRNA	hsa-miR-155-5p							miRNA	hsa-miR-155-5p							miRNA	hsa-miR-155-5p							miRNA	hsa-miR-155-5p							miRNA	hsa-miR-155-5p							miRNA	hsa-miR-155-5p							miRNA	hsa-miR-155-5p
Target Name	C7orf41(protein_coding)							Target Name	LOC647979(protein_coding)							Target Name	PREPL(protein_coding)							Target Name	AKTIP(protein_coding)							Target Name	UBR3(protein_coding)							Target Name	RAPGEF4(protein_coding)							Target Name	ACVR2A(protein_coding)
Pan-Cancer (14 Cancer Types) miRNA-Target Pearson Correlation Analysis	cancerType	sampleNum	r	rank	p-value	FDR		Pan-Cancer (14 Cancer Types) miRNA-Target Pearson Correlation Analysis	cancerType	sampleNum	r	rank	p-value	FDR		Pan-Cancer (14 Cancer Types) miRNA-Target Pearson Correlation Analysis	cancerType	sampleNum	r	rank	p-value	FDR		Pan-Cancer (14 Cancer Types) miRNA-Target Pearson Correlation Analysis	cancerType	sampleNum	r	rank	p-value	FDR		Pan-Cancer (14 Cancer Types) miRNA-Target Pearson Correlation Analysis	cancerType	sampleNum	r	rank	p-value	FDR		Pan-Cancer (14 Cancer Types) miRNA-Target Pearson Correlation Analysis	cancerType	sampleNum	r	rank	p-value	FDR		Pan-Cancer (14 Cancer Types) miRNA-Target Pearson Correlation Analysis	cancerType
	Urothelial bladder cancer (BLCA)	229	-0.29166	32002	7.20941e-06	8.84201e-05			Urothelial bladder cancer (BLCA)	229	-0.28941	32766	8.54014e-06	0.000102299			Urothelial bladder cancer (BLCA)	229	-0.25762	45374	8.01457e-05	0.000693269			Urothelial bladder cancer (BLCA)	229	-0.26087	43916	6.45759e-05	0.000577133			Urothelial bladder cancer (BLCA)	229	-0.37355	12639	5.3974e-09	1.6761e-07			Urothelial bladder cancer (BLCA)	229	-0.15716	117860	0.0173114	0.0576493			Urothelial bladder cancer (BLCA)
	Breast cancer (BRCA)	748	-0.39558	5406	1.98923e-29	1.44857e-27			Breast cancer (BRCA)	748	-0.27841	25597	8.79825e-15	1.35313e-13			Breast cancer (BRCA)	748	-0.34507	10937	2.43342e-22	8.75891e-21			Breast cancer (BRCA)	748	-0.09525	178360	0.00914287	0.0201798			Breast cancer (BRCA)	748	-0.24121	40177	2.31269e-11	2.26606e-10			Breast cancer (BRCA)	748	-0.3474	10604	1.21865e-22	4.52419e-21			Breast cancer (BRCA)
	Colon and Rectal adenocarcinoma (CRC)	299	-0.22163	37414	0.000111329	0.00115986			Colon and Rectal adenocarcinoma (CRC)	299	-0.33817	9292	1.96482e-09	8.24222e-08			Colon and Rectal adenocarcinoma (CRC)	299	-0.26952	21149	2.25931e-06	4.16406e-05			Colon and Rectal adenocarcinoma (CRC)	299	-0.10274	148683	0.0761084	0.199527			Colon and Rectal adenocarcinoma (CRC)	299	-0.16723	71387	0.00373125	0.0203735			Colon and Rectal adenocarcinoma (CRC)	299	-0.24149	29555	2.43341e-05	0.000320933			Colon and Rectal adenocarcinoma (CRC)
	Glioblastoma multiforme (GBM)	151	-0.23847	30056	0.00319146	0.0382642			Glioblastoma multiforme (GBM)	151	0.0383	274095	0.640552	0.842146			Glioblastoma multiforme (GBM)	151	-0.24493	27485	0.00243673	0.0319482			Glioblastoma multiforme (GBM)	151	-0.17626	66536	0.0303993	0.164642			Glioblastoma multiforme (GBM)	151	-0.14642	94998	0.0728276	0.276259			Glioblastoma multiforme (GBM)	151	-0.34941	5935	1.09556e-05	0.000665196			Glioblastoma multiforme (GBM)
	Head and neck squamous cell carcinoma (HNSC)	428	-0.2465	32956	2.40878e-07	2.89782e-06			Head and neck squamous cell carcinoma (HNSC)	428	-0.20878	53506	1.3319e-05	9.86912e-05			Head and neck squamous cell carcinoma (HNSC)	428	-0.16924	85189	0.000437554	0.00203637			Head and neck squamous cell carcinoma (HNSC)	428	-0.17396	80857	0.000299265	0.0014674			Head and neck squamous cell carcinoma (HNSC)	428	-0.29991	15486	2.40634e-10	6.16066e-09			Head and neck squamous cell carcinoma (HNSC)	428	-0.17422	80628	0.000292895	0.00144024			Head and neck squamous cell carcinoma (HNSC)
	Chromophobe renal cell carcinoma (KICH)	91	-0.30981	87793	0.00280439	0.0124036			Chromophobe renal cell carcinoma (KICH)	91	-0.10255	263059	0.333381	0.492106			Chromophobe renal cell carcinoma (KICH)	91	-0.04736	329226	0.655782	0.773457			Chromophobe renal cell carcinoma (KICH)	91	-0.51204	20003	2.12745e-07	4.12986e-06			Chromophobe renal cell carcinoma (KICH)	91	-0.0317	348390	0.765473	0.853169			Chromophobe renal cell carcinoma (KICH)	91	-0.22028	147525	0.035894	0.0944772			Chromophobe renal cell carcinoma (KICH)
	Clear cell kidney carcinoma (KIRC)	300	-0.76519	42	0	0			Clear cell kidney carcinoma (KIRC)	300	-0.33586	28216	2.4125e-09	3.31423e-08			Clear cell kidney carcinoma (KIRC)	300	-0.59719	1249	2.21923e-30	6.88732e-28			Clear cell kidney carcinoma (KIRC)	300	-0.45834	7713	5.46848e-17	2.74824e-15			Clear cell kidney carcinoma (KIRC)	300	-0.47873	6101	1.36557e-18	8.67608e-17			Clear cell kidney carcinoma (KIRC)	300	0.11578	181199	0.0451025	0.096484			Clear cell kidney carcinoma (KIRC)
	Acute Myeloid Leukemia (LAML)	172	0.23496	41357	0.00191866	0.0169167			Acute Myeloid Leukemia (LAML)	172	-0.2344	41606	0.00196843	0.0172517			Acute Myeloid Leukemia (LAML)	172	-0.04132	276057	0.590448	0.779919			Acute Myeloid Leukemia (LAML)	172	-0.21791	50313	0.0040844	0.0296016			Acute Myeloid Leukemia (LAML)	172	-0.14534	110065	0.05713	0.18927			Acute Myeloid Leukemia (LAML)	172	-0.10052	168726	0.189513	0.409566			Acute Myeloid Leukemia (LAML)
	Lung adenocarcinoma (LUAD)	441	-0.21124	35129	7.67226e-06	8.54685e-05			Lung adenocarcinoma (LUAD)	441	-0.2029	39326	1.75824e-05	0.000174963			Lung adenocarcinoma (LUAD)	441	-0.21318	34194	6.30086e-06	7.21105e-05			Lung adenocarcinoma (LUAD)	441	-0.20753	36982	1.11403e-05	0.000117884			Lung adenocarcinoma (LUAD)	441	-0.22695	28157	1.46924e-06	2.042e-05			Lung adenocarcinoma (LUAD)	441	-0.14703	81880	0.00196308	0.00938229			Lung adenocarcinoma (LUAD)
	Lung squamous cell carcinoma (LUSC)	362	-0.11561	156473	0.0278431	0.0702064			Lung squamous cell carcinoma (LUSC)	362	-0.22987	55095	9.96935e-06	7.13926e-05			Lung squamous cell carcinoma (LUSC)	362	-0.12036	149922	0.0219948	0.0578833			Lung squamous cell carcinoma (LUSC)	362	-0.10839	166975	0.039279	0.0928128			Lung squamous cell carcinoma (LUSC)	362	-0.37108	13040	2.92082e-13	8.83743e-12			Lung squamous cell carcinoma (LUSC)	362	-0.10585	170712	0.0441531	0.102046			Lung squamous cell carcinoma (LUSC)
	Ovarian serous cystadenocarcinoma (OV)	265	-0.25438	8091	2.78225e-05	0.00131495			Ovarian serous cystadenocarcinoma (OV)	265	-0.21375	17888	0.000458859	0.00980919			Ovarian serous cystadenocarcinoma (OV)	265	-0.22089	15656	0.00029038	0.00709254			Ovarian serous cystadenocarcinoma (OV)	265	-0.02896	292184	0.638891	0.836153			Ovarian serous cystadenocarcinoma (OV)	265	-0.20262	22117	0.000909014	0.0157166			Ovarian serous cystadenocarcinoma (OV)	265	-0.1362	69181	0.0266246	0.147167			Ovarian serous cystadenocarcinoma (OV)
	Cutaneous melanoma (SKCM)	342	-0.30914	5684	5.23111e-09	3.62183e-07			Cutaneous melanoma (SKCM)	342	-0.17888	49748	0.000890956	0.00704804			Cutaneous melanoma (SKCM)	342	-0.20041	35842	0.000191011	0.00209727			Cutaneous melanoma (SKCM)	342	0.19703	37763	0.000245974	0.00256337			Cutaneous melanoma (SKCM)	342	-0.11491	120316	0.0336461	0.110052			Cutaneous melanoma (SKCM)	342	-0.25311	15215	2.12521e-06	5.4969e-05			Cutaneous melanoma (SKCM)
	Papillary thyroid carcinoma (THCA)	557	-0.34111	13566	1.21091e-16	3.5302e-15			Papillary thyroid carcinoma (THCA)	557	-0.11469	148936	0.00673404	0.0178819			Papillary thyroid carcinoma (THCA)	557	-0.26534	31884	1.98282e-10	2.45951e-09			Papillary thyroid carcinoma (THCA)	557	-0.21666	54046	2.42493e-07	1.77449e-06			Papillary thyroid carcinoma (THCA)	557	-0.25722	34956	7.22971e-10	8.17971e-09			Papillary thyroid carcinoma (THCA)	557	-0.05063	264332	0.23289	0.34845			Papillary thyroid carcinoma (THCA)
	Uterine corpus endometrial carcinoma (UCEC)	161	-0.48614	3552	6.25892e-11	6.9169e-09			Uterine corpus endometrial carcinoma (UCEC)	161	-0.38718	11282	3.89817e-07	1.35631e-05			Uterine corpus endometrial carcinoma (UCEC)	161	-0.38896	11040	3.41263e-07	1.2134e-05			Uterine corpus endometrial carcinoma (UCEC)	161	-0.25191	47665	0.00126571	0.0104236			Uterine corpus endometrial carcinoma (UCEC)	161	-0.30614	27223	7.83169e-05	0.00112929			Uterine corpus endometrial carcinoma (UCEC)	161	-0.40369	9315	1.09599e-07	4.61858e-06			Uterine corpus endometrial carcinoma (UCEC)
[truncated: 341 more columns]

## Sheet: miR-342-3p
miRNA	hsa-miR-342-3p							miRNA	hsa-miR-342-3p							miRNA	hsa-miR-342-3p							miRNA	hsa-miR-342-3p							miRNA	hsa-miR-342-3p							miRNA	hsa-miR-342-3p
Target Name	PTPN14(protein_coding)							Target Name	GTF3C3(protein_coding)							Target Name	FBXO21(protein_coding)							Target Name	ZFR(protein_coding)							Target Name	LRRC57(protein_coding)							Target Name	PUM1(protein_coding)
Pan-Cancer (14 Cancer Types) miRNA-Target Pearson Correlation Analysis	cancerType	sampleNum	r	rank	p-value	FDR		Pan-Cancer (14 Cancer Types) miRNA-Target Pearson Correlation Analysis	cancerType	sampleNum	r	rank	p-value	FDR		Pan-Cancer (14 Cancer Types) miRNA-Target Pearson Correlation Analysis	cancerType	sampleNum	r	rank	p-value	FDR		Pan-Cancer (14 Cancer Types) miRNA-Target Pearson Correlation Analysis	cancerType	sampleNum	r	rank	p-value	FDR		Pan-Cancer (14 Cancer Types) miRNA-Target Pearson Correlation Analysis	cancerType	sampleNum	r	rank	p-value	FDR		Pan-Cancer (14 Cancer Types) miRNA-Target Pearson Correlation Analysis	cancerType	sampleNum	r	rank	p-value	FDR
	Urothelial bladder cancer (BLCA)	229	-0.29166	32004	7.21059e-06	8.84291e-05			Urothelial bladder cancer (BLCA)	229	-0.19747	81450	0.00268679	0.0129471			Urothelial bladder cancer (BLCA)	229	-0.30189	28646	3.28057e-06	4.49484e-05			Urothelial bladder cancer (BLCA)	229	-0.29915	29490	4.06315e-06	5.40775e-05			Urothelial bladder cancer (BLCA)	229	-0.06231	260223	0.347878	0.524699			Urothelial bladder cancer (BLCA)	229	-0.29897	29554	4.12068e-06	5.47244e-05
	Breast cancer (BRCA)	748	-0.37133	7622	7.21488e-26	3.72642e-24			Breast cancer (BRCA)	748	-0.02199	334230	0.548174	0.645661			Breast cancer (BRCA)	748	0.14165	115644	0.000101424	0.000345262			Breast cancer (BRCA)	748	-0.05727	249424	0.117612	0.185628			Breast cancer (BRCA)	748	0.0593	245108	0.105109	0.168816			Breast cancer (BRCA)	748	0.00615	376889	0.866714	0.905302
	Colon and Rectal adenocarcinoma (CRC)	299	-0.05676	239351	0.328014	0.53418			Colon and Rectal adenocarcinoma (CRC)	299	-0.24969	26732	1.24926e-05	0.00018216			Colon and Rectal adenocarcinoma (CRC)	299	-0.1841	58380	0.00138691	0.00926008			Colon and Rectal adenocarcinoma (CRC)	299	-0.23175	33126	5.21448e-05	0.000613582			Colon and Rectal adenocarcinoma (CRC)	299	-0.15909	78511	0.00583281	0.0289586			Colon and Rectal adenocarcinoma (CRC)	299	-0.16057	77160	0.00538652	0.0272111
	Glioblastoma multiforme (GBM)	151	-0.20158	48514	0.0130625	0.0970272			Glioblastoma multiforme (GBM)	151	-0.11187	139071	0.17145	0.444258			Glioblastoma multiforme (GBM)	151	0.09441	165940	0.248863	0.540435			Glioblastoma multiforme (GBM)	151	-0.0683	212552	0.404716	0.68615			Glioblastoma multiforme (GBM)	151	-0.05261	243694	0.521166	0.770665			Glioblastoma multiforme (GBM)	151	-0.17189	70172	0.0348266	0.178847
	Head and neck squamous cell carcinoma (HNSC)	428	-0.31405	12488	2.9926e-11	9.50091e-10			Head and neck squamous cell carcinoma (HNSC)	428	-0.23021	40910	1.48255e-06	1.43678e-05			Head and neck squamous cell carcinoma (HNSC)	428	-0.28176	20186	2.98228e-09	5.85743e-08			Head and neck squamous cell carcinoma (HNSC)	428	-0.30208	14955	1.75985e-10	4.6655e-09			Head and neck squamous cell carcinoma (HNSC)	428	-0.20897	53389	1.30762e-05	9.71044e-05			Head and neck squamous cell carcinoma (HNSC)	428	-0.28518	19239	1.87992e-09	3.87406e-08
	Chromophobe renal cell carcinoma (KICH)	91	-0.10843	256449	0.306267	0.463735			Chromophobe renal cell carcinoma (KICH)	91	-0.27537	108065	0.008245	0.0296262			Chromophobe renal cell carcinoma (KICH)	91	-0.25847	119078	0.0133702	0.0435991			Chromophobe renal cell carcinoma (KICH)	91	-0.24512	128331	0.0191918	0.0580704			Chromophobe renal cell carcinoma (KICH)	91	-0.27602	107692	0.0080899	0.0291696			Chromophobe renal cell carcinoma (KICH)	91	0.1016	264143	0.337942	0.496791
	Clear cell kidney carcinoma (KIRC)	300	-0.32978	29939	4.83812e-09	6.26397e-08			Clear cell kidney carcinoma (KIRC)	300	-0.2414	66397	2.37494e-05	0.000138648			Clear cell kidney carcinoma (KIRC)	300	-0.44411	9066	6.23678e-16	2.66658e-14			Clear cell kidney carcinoma (KIRC)	300	-0.39783	15185	8.096e-13	2.06665e-11			Clear cell kidney carcinoma (KIRC)	300	-0.54442	2655	1.50258e-24	2.19373e-22			Clear cell kidney carcinoma (KIRC)	300	-0.2304	73020	5.61713e-05	0.000298183
	Acute Myeloid Leukemia (LAML)	172	-0.16725	87675	0.0283129	0.117754			Acute Myeloid Leukemia (LAML)	172	0.19054	68258	0.0122933	0.0656722			Acute Myeloid Leukemia (LAML)	172	0.1787	77713	0.0190034	0.089167			Acute Myeloid Leukemia (LAML)	172	-0.14323	112436	0.0608731	0.197418			Acute Myeloid Leukemia (LAML)	172	-0.16044	94191	0.0355089	0.137466			Acute Myeloid Leukemia (LAML)	172	0.1241	135570	0.104814	0.281918
	Lung adenocarcinoma (LUAD)	441	-0.19136	46021	5.23908e-05	0.0004455			Lung adenocarcinoma (LUAD)	441	-0.13167	99406	0.00561944	0.0221222			Lung adenocarcinoma (LUAD)	441	-0.25845	18116	3.67194e-08	7.93199e-07			Lung adenocarcinoma (LUAD)	441	-0.24903	20718	1.16743e-07	2.20512e-06			Lung adenocarcinoma (LUAD)	441	-0.15692	72007	0.000944972	0.00513562			Lung adenocarcinoma (LUAD)	441	-0.33805	5256	2.98952e-13	2.22584e-11
	Lung squamous cell carcinoma (LUSC)	362	-0.29998	27914	5.79804e-09	8.19517e-08			Lung squamous cell carcinoma (LUSC)	362	-0.15025	114312	0.00416917	0.0143899			Lung squamous cell carcinoma (LUSC)	362	-0.18688	81834	0.000350464	0.0016897			Lung squamous cell carcinoma (LUSC)	362	-0.19589	75336	0.000176461	0.000924155			Lung squamous cell carcinoma (LUSC)	362	-0.17474	91512	0.000841156	0.00362658			Lung squamous cell carcinoma (LUSC)	362	-0.19159	78367	0.000245799	0.0012375
	Ovarian serous cystadenocarcinoma (OV)	265	-0.05655	214712	0.359189	0.639709			Ovarian serous cystadenocarcinoma (OV)	265	-0.13928	65832	0.0233475	0.135619			Ovarian serous cystadenocarcinoma (OV)	265	-0.06565	191981	0.286933	0.571528			Ovarian serous cystadenocarcinoma (OV)	265	-0.13614	69239	0.0266889	0.147399			Ovarian serous cystadenocarcinoma (OV)	265	-0.07554	169090	0.220317	0.498248			Ovarian serous cystadenocarcinoma (OV)	265	-0.25567	7903	2.52519e-05	0.00122185
	Cutaneous melanoma (SKCM)	342	-0.39318	1312	4.32828e-14	1.29828e-11			Cutaneous melanoma (SKCM)	342	-0.15319	71842	0.00451927	0.0247558			Cutaneous melanoma (SKCM)	342	-0.17961	49234	0.000848126	0.00677927			Cutaneous melanoma (SKCM)	342	-0.09056	162587	0.0945135	0.228768			Cutaneous melanoma (SKCM)	342	-0.17162	55253	0.00144288	0.0102769			Cutaneous melanoma (SKCM)	342	-0.198	37222	0.000228804	0.00241909
	Papillary thyroid carcinoma (THCA)	557	-0.11306	151188	0.00756779	0.0197966			Papillary thyroid carcinoma (THCA)	557	-0.15975	96891	0.000153075	0.000624827			Papillary thyroid carcinoma (THCA)	557	-0.24693	39095	3.49527e-09	3.53589e-08			Papillary thyroid carcinoma (THCA)	557	-0.16211	94619	0.000121666	0.000508545			Papillary thyroid carcinoma (THCA)	557	-0.2168	53964	2.38108e-07	1.74505e-06			Papillary thyroid carcinoma (THCA)	557	-0.09702	174962	0.0220159	0.0497659
	Uterine corpus endometrial carcinoma (UCEC)	161	-0.17524	100269	0.0261809	0.102495			Uterine corpus endometrial carcinoma (UCEC)	161	-0.05054	284286	0.524335	0.724			Uterine corpus endometrial carcinoma (UCEC)	161	-0.22461	62510	0.00417667	0.026228			Uterine corpus endometrial carcinoma (UCEC)	161	-0.1703	105000	0.0307861	0.115093			Uterine corpus endometrial carcinoma (UCEC)	161	-0.163	112308	0.0388283	0.135713			Uterine corpus endometrial carcinoma (UCEC)	161	-0.14659	130290	0.0635149	0.191359
